# Supplementary material for: Twenty-year trends in antimicrobial resistance from aquaculture and fisheries in Asia
Source: Nat Commun. 2021 Sep 10;12:5384. doi: 10.1038/s41467-021-25655-8 (PMC8433129; doi:10.1038/s41467-021-25655-8)
Supplement: Supplementary file 4 — Supplementary Data 1 [file 41467_2021_25655_MOESM4_ESM.xlsx]

## Sheet: Legend
Tab	Title	Description
1	AqAMR_Master	Table of raw data from the systematic review from which study analyses are generated
2	AqAMR_PPS	Table of point prevalence surveys underlying Figure 1 and geospatial modeling
3	VibMeanDF	Table of Vibrio spp. pooled prevalence underlying Figure 2
4	EcMeanDF	Table of Ecoli pooled prevalence underlying Figure 2
5	StrepMeanDF	Table of Streptococcus spp. pooled prevalence underlying Figure 2
6	AeroMeanDF	Table of Aeromonas spp. pooled prevalence underlying Figure 2

## Sheet: 1. AqAMR_Master
	DOI	Author	PubDate	ISO3	YCoord	XCoord	PlaceName	GeoPosMethod	GeoUncert	LocationType	StartDate	EndDate	MidDate	Species	SpeciesAg	SpeciesOrig	HistoryAMU	SampleType	SampleOrigin	HealthStatus	Method	Pathogen	Strain	Nsamples	Prev	NIsolates	Drug	Compound	ATC.Code	Rescom	Concg	Guidelines	Breakpoint	Remark	E.mail.contact	GDID	GDYear	Region	CombRegion
1	10.1186/s12917-019-1907-8	Mohamad N	2019-07-02	MYS	3.03593	101.243	Pulau Ketam, Selangor	Manual admin	2.4	Marine	2016-12-15	2017-11-15	2017-05-31	Mixed marine fish	Marine Fish	Cultured	NA	Skin and tissue	Killed	Mixed	DD	Vibrio	alginolyticus	21	100	21	PEN	AMP		100	10	CLSI 2013 M100-S23	NA			CLSI	2013	South-eastern Asia	South-eastern Asia
2	10.1186/s12917-019-1907-8	Mohamad N	2019-07-02	MYS	3.03593	101.243	Pulau Ketam, Selangor	Manual admin	2.4	Marine	2016-12-15	2017-11-15	2017-05-31	Mixed marine fish	Marine Fish	Cultured	NA	Skin and tissue	Killed	Mixed	DD	Vibrio	alginolyticus	21	100	21	PEN	PEN		100	10	CLSI 2013 M100-S23	NA	Penicillin G international units		CLSI	2013	South-eastern Asia	South-eastern Asia
3	10.1186/s12917-019-1907-8	Mohamad N	2019-07-02	MYS	3.03593	101.243	Pulau Ketam, Selangor	Manual admin	2.4	Marine	2016-12-15	2017-11-15	2017-05-31	Mixed marine fish	Marine Fish	Cultured	NA	Skin and tissue	Killed	Mixed	DD	Vibrio	alginolyticus	21	100	21	CEP	CTX		43	30	CLSI 2013 M100-S23	NA			CLSI	2013	South-eastern Asia	South-eastern Asia
4	10.1186/s12917-019-1907-8	Mohamad N	2019-07-02	MYS	3.03593	101.243	Pulau Ketam, Selangor	Manual admin	2.4	Marine	2016-12-15	2017-11-15	2017-05-31	Mixed marine fish	Marine Fish	Cultured	NA	Skin and tissue	Killed	Mixed	DD	Vibrio	alginolyticus	21	100	21	CEP	FEP		5	30	CLSI 2013 M100-S23	NA			CLSI	2013	South-eastern Asia	South-eastern Asia
5	10.1186/s12917-019-1907-8	Mohamad N	2019-07-02	MYS	3.03593	101.243	Pulau Ketam, Selangor	Manual admin	2.4	Marine	2016-12-15	2017-11-15	2017-05-31	Mixed marine fish	Marine Fish	Cultured	NA	Skin and tissue	Killed	Mixed	DD	Vibrio	alginolyticus	21	100	21	CEP	CFL		62	30	CLSI 2013 M100-S23	NA			CLSI	2013	South-eastern Asia	South-eastern Asia
6	10.1186/s12917-019-1907-8	Mohamad N	2019-07-02	MYS	3.03593	101.243	Pulau Ketam, Selangor	Manual admin	2.4	Marine	2016-12-15	2017-11-15	2017-05-31	Mixed marine fish	Marine Fish	Cultured	NA	Skin and tissue	Killed	Mixed	DD	Vibrio	alginolyticus	21	100	21	AMI	GEN		5	10	CLSI 2013 M100-S23	NA			CLSI	2013	South-eastern Asia	South-eastern Asia
7	10.1186/s12917-019-1907-8	Mohamad N	2019-07-02	MYS	3.03593	101.243	Pulau Ketam, Selangor	Manual admin	2.4	Marine	2016-12-15	2017-11-15	2017-05-31	Mixed marine fish	Marine Fish	Cultured	NA	Skin and tissue	Killed	Mixed	DD	Vibrio	alginolyticus	21	100	21	AMI	KAN		14	30	CLSI 2013 M100-S23	NA			CLSI	2013	South-eastern Asia	South-eastern Asia
8	10.1186/s12917-019-1907-8	Mohamad N	2019-07-02	MYS	3.03593	101.243	Pulau Ketam, Selangor	Manual admin	2.4	Marine	2016-12-15	2017-11-15	2017-05-31	Mixed marine fish	Marine Fish	Cultured	NA	Skin and tissue	Killed	Mixed	DD	Vibrio	alginolyticus	21	100	21	AMI	STR		33	10	CLSI 2013 M100-S23	NA			CLSI	2013	South-eastern Asia	South-eastern Asia
9	10.1186/s12917-019-1907-8	Mohamad N	2019-07-02	MYS	3.03593	101.243	Pulau Ketam, Selangor	Manual admin	2.4	Marine	2016-12-15	2017-11-15	2017-05-31	Mixed marine fish	Marine Fish	Cultured	NA	Skin and tissue	Killed	Mixed	DD	Vibrio	alginolyticus	21	100	21	TET	TET		0	30	CLSI 2013 M100-S23	NA			CLSI	2013	South-eastern Asia	South-eastern Asia
10	10.1186/s12917-019-1907-8	Mohamad N	2019-07-02	MYS	3.03593	101.243	Pulau Ketam, Selangor	Manual admin	2.4	Marine	2016-12-15	2017-11-15	2017-05-31	Mixed marine fish	Marine Fish	Cultured	NA	Skin and tissue	Killed	Mixed	DD	Vibrio	alginolyticus	21	100	21	QUI	CIP		0	5	CLSI 2013 M100-S23	NA			CLSI	2013	South-eastern Asia	South-eastern Asia
11	10.1186/s12917-019-1907-8	Mohamad N	2019-07-02	MYS	3.03593	101.243	Pulau Ketam, Selangor	Manual admin	2.4	Marine	2016-12-15	2017-11-15	2017-05-31	Mixed marine fish	Marine Fish	Cultured	NA	Skin and tissue	Killed	Mixed	DD	Vibrio	alginolyticus	21	100	21	QUI	NAL		0	30	CLSI 2013 M100-S23	NA			CLSI	2013	South-eastern Asia	South-eastern Asia
12	10.1186/s12917-019-1907-8	Mohamad N	2019-07-02	MYS	3.03593	101.243	Pulau Ketam, Selangor	Manual admin	2.4	Marine	2016-12-15	2017-11-15	2017-05-31	Mixed marine fish	Marine Fish	Cultured	NA	Skin and tissue	Killed	Mixed	DD	Vibrio	alginolyticus	21	100	21	OTH	NIT		0	300	CLSI 2013 M100-S23	NA	Nitrofurantoin		CLSI	2013	South-eastern Asia	South-eastern Asia
13	10.1186/s12917-019-1907-8	Mohamad N	2019-07-02	MYS	3.03593	101.243	Pulau Ketam, Selangor	Manual admin	2.4	Marine	2016-12-15	2017-11-15	2017-05-31	Mixed marine fish	Marine Fish	Cultured	NA	Skin and tissue	Killed	Mixed	DD	Vibrio	alginolyticus	21	100	21	SUL	SXT		14	25	CLSI 2013 M100-S23	NA			CLSI	2013	South-eastern Asia	South-eastern Asia
14	10.1186/s12917-019-1907-8	Mohamad N	2019-07-02	MYS	3.03593	101.243	Pulau Ketam, Selangor	Manual admin	2.4	Marine	2016-12-15	2017-11-15	2017-05-31	Mixed marine fish	Marine Fish	Cultured	NA	Skin and tissue	Killed	Mixed	DD	Vibrio	alginolyticus	21	100	21	AMP	CHL		0	30	CLSI 2013 M100-S23	NA			CLSI	2013	South-eastern Asia	South-eastern Asia
15	10.1186/s12917-019-1907-8	Mohamad N	2019-07-02	MYS	3.03593	101.243	Pulau Ketam, Selangor	Manual admin	2.4	Marine	2016-12-15	2017-11-15	2017-05-31	Mixed marine fish	Marine Fish	Cultured	NA	Skin and tissue	Killed	Mixed	DD	Vibrio	alginolyticus	21	100	21	MAC	ERY		43	15	NA	13	erythromycin and vancomycin which referred to Bauer et al. Antibiotic susceptibility testing by a standardized single disk method. Am J Clin Pathol. 1966;45:493.		NA	NA	South-eastern Asia	South-eastern Asia
16	10.1186/s12917-019-1907-8	Mohamad N	2019-07-02	MYS	3.03593	101.243	Pulau Ketam, Selangor	Manual admin	2.4	Marine	2016-12-15	2017-11-15	2017-05-31	Mixed marine fish	Marine Fish	Cultured	NA	Skin and tissue	Killed	Mixed	DD	Vibrio	alginolyticus	21	100	21	GLY	VAN		95	30	NA	9	erythromycin and vancomycin which referred to Bauer et al.		NA	NA	South-eastern Asia	South-eastern Asia
17	10.1186/s12917-019-1907-8	Mohamad N	2019-07-02	MYS	3.03593	101.243	Pulau Ketam, Selangor	Manual admin	2.4	Marine	2016-12-15	2017-11-15	2017-05-31	Mixed marine fish	Marine Fish	Cultured	NA	Skin and tissue	Killed	Mixed	DD	Vibrio	parahaemolyticus	6	100	6	PEN	AMP		100	10	CLSI 2013 M100-S23	NA			CLSI	2013	South-eastern Asia	South-eastern Asia
18	10.1186/s12917-019-1907-8	Mohamad N	2019-07-02	MYS	3.03593	101.243	Pulau Ketam, Selangor	Manual admin	2.4	Marine	2016-12-15	2017-11-15	2017-05-31	Mixed marine fish	Marine Fish	Cultured	NA	Skin and tissue	Killed	Mixed	DD	Vibrio	parahaemolyticus	6	100	6	PEN	PEN		100	10	CLSI 2013 M100-S23	NA			CLSI	2013	South-eastern Asia	South-eastern Asia
19	10.1186/s12917-019-1907-8	Mohamad N	2019-07-02	MYS	3.03593	101.243	Pulau Ketam, Selangor	Manual admin	2.4	Marine	2016-12-15	2017-11-15	2017-05-31	Mixed marine fish	Marine Fish	Cultured	NA	Skin and tissue	Killed	Mixed	DD	Vibrio	parahaemolyticus	6	100	6	CEP	CTX		33	30	CLSI 2013 M100-S23	NA			CLSI	2013	South-eastern Asia	South-eastern Asia
20	10.1186/s12917-019-1907-8	Mohamad N	2019-07-02	MYS	3.03593	101.243	Pulau Ketam, Selangor	Manual admin	2.4	Marine	2016-12-15	2017-11-15	2017-05-31	Mixed marine fish	Marine Fish	Cultured	NA	Skin and tissue	Killed	Mixed	DD	Vibrio	parahaemolyticus	6	100	6	CEP	FEP		0	30	CLSI 2013 M100-S23	NA			CLSI	2013	South-eastern Asia	South-eastern Asia
21	10.1186/s12917-019-1907-8	Mohamad N	2019-07-02	MYS	3.03593	101.243	Pulau Ketam, Selangor	Manual admin	2.4	Marine	2016-12-15	2017-11-15	2017-05-31	Mixed marine fish	Marine Fish	Cultured	NA	Skin and tissue	Killed	Mixed	DD	Vibrio	parahaemolyticus	6	100	6	CEP	CFL		33	30	CLSI 2013 M100-S23	NA			CLSI	2013	South-eastern Asia	South-eastern Asia
22	10.1186/s12917-019-1907-8	Mohamad N	2019-07-02	MYS	3.03593	101.243	Pulau Ketam, Selangor	Manual admin	2.4	Marine	2016-12-15	2017-11-15	2017-05-31	Mixed marine fish	Marine Fish	Cultured	NA	Skin and tissue	Killed	Mixed	DD	Vibrio	parahaemolyticus	6	100	6	AMI	GEN		0	10	CLSI 2013 M100-S23	NA			CLSI	2013	South-eastern Asia	South-eastern Asia
23	10.1186/s12917-019-1907-8	Mohamad N	2019-07-02	MYS	3.03593	101.243	Pulau Ketam, Selangor	Manual admin	2.4	Marine	2016-12-15	2017-11-15	2017-05-31	Mixed marine fish	Marine Fish	Cultured	NA	Skin and tissue	Killed	Mixed	DD	Vibrio	parahaemolyticus	6	100	6	AMI	KAN		0	30	CLSI 2013 M100-S23	NA			CLSI	2013	South-eastern Asia	South-eastern Asia
24	10.1186/s12917-019-1907-8	Mohamad N	2019-07-02	MYS	3.03593	101.243	Pulau Ketam, Selangor	Manual admin	2.4	Marine	2016-12-15	2017-11-15	2017-05-31	Mixed marine fish	Marine Fish	Cultured	NA	Skin and tissue	Killed	Mixed	DD	Vibrio	parahaemolyticus	6	100	6	AMI	STR		83	10	CLSI 2013 M100-S23	NA			CLSI	2013	South-eastern Asia	South-eastern Asia
25	10.1186/s12917-019-1907-8	Mohamad N	2019-07-02	MYS	3.03593	101.243	Pulau Ketam, Selangor	Manual admin	2.4	Marine	2016-12-15	2017-11-15	2017-05-31	Mixed marine fish	Marine Fish	Cultured	NA	Skin and tissue	Killed	Mixed	DD	Vibrio	parahaemolyticus	6	100	6	TET	TET		0	30	CLSI 2013 M100-S23	NA			CLSI	2013	South-eastern Asia	South-eastern Asia
26	10.1186/s12917-019-1907-8	Mohamad N	2019-07-02	MYS	3.03593	101.243	Pulau Ketam, Selangor	Manual admin	2.4	Marine	2016-12-15	2017-11-15	2017-05-31	Mixed marine fish	Marine Fish	Cultured	NA	Skin and tissue	Killed	Mixed	DD	Vibrio	parahaemolyticus	6	100	6	QUI	CIP		50	5	CLSI 2013 M100-S23	NA			CLSI	2013	South-eastern Asia	South-eastern Asia
27	10.1186/s12917-019-1907-8	Mohamad N	2019-07-02	MYS	3.03593	101.243	Pulau Ketam, Selangor	Manual admin	2.4	Marine	2016-12-15	2017-11-15	2017-05-31	Mixed marine fish	Marine Fish	Cultured	NA	Skin and tissue	Killed	Mixed	DD	Vibrio	parahaemolyticus	6	100	6	QUI	NAL		50	30	CLSI 2013 M100-S23	NA			CLSI	2013	South-eastern Asia	South-eastern Asia
28	10.1186/s12917-019-1907-8	Mohamad N	2019-07-02	MYS	3.03593	101.243	Pulau Ketam, Selangor	Manual admin	2.4	Marine	2016-12-15	2017-11-15	2017-05-31	Mixed marine fish	Marine Fish	Cultured	NA	Skin and tissue	Killed	Mixed	DD	Vibrio	parahaemolyticus	6	100	6	OTH	NIT		0	300	CLSI 2013 M100-S23	NA			CLSI	2013	South-eastern Asia	South-eastern Asia
29	10.1186/s12917-019-1907-8	Mohamad N	2019-07-02	MYS	3.03593	101.243	Pulau Ketam, Selangor	Manual admin	2.4	Marine	2016-12-15	2017-11-15	2017-05-31	Mixed marine fish	Marine Fish	Cultured	NA	Skin and tissue	Killed	Mixed	DD	Vibrio	parahaemolyticus	6	100	6	SUL	SXT		50	25	CLSI 2013 M100-S23	NA			CLSI	2013	South-eastern Asia	South-eastern Asia
30	10.1186/s12917-019-1907-8	Mohamad N	2019-07-02	MYS	3.03593	101.243	Pulau Ketam, Selangor	Manual admin	2.4	Marine	2016-12-15	2017-11-15	2017-05-31	Mixed marine fish	Marine Fish	Cultured	NA	Skin and tissue	Killed	Mixed	DD	Vibrio	parahaemolyticus	6	100	6	AMP	CHL		0	30	CLSI 2013 M100-S23	NA			CLSI	2013	South-eastern Asia	South-eastern Asia
31	10.1186/s12917-019-1907-8	Mohamad N	2019-07-02	MYS	3.03593	101.243	Pulau Ketam, Selangor	Manual admin	2.4	Marine	2016-12-15	2017-11-15	2017-05-31	Mixed marine fish	Marine Fish	Cultured	NA	Skin and tissue	Killed	Mixed	DD	Vibrio	parahaemolyticus	6	100	6	MAC	ERY		100	15	NA	NA			NA	NA	South-eastern Asia	South-eastern Asia
32	10.1186/s12917-019-1907-8	Mohamad N	2019-07-02	MYS	3.03593	101.243	Pulau Ketam, Selangor	Manual admin	2.4	Marine	2016-12-15	2017-11-15	2017-05-31	Mixed marine fish	Marine Fish	Cultured	NA	Skin and tissue	Killed	Mixed	DD	Vibrio	parahaemolyticus	6	100	6	GLY	VAN		100	30	NA	NA			NA	NA	South-eastern Asia	South-eastern Asia
33	10.1186/s12917-019-1907-8	Mohamad N	2019-07-02	MYS	3.03593	101.243	Pulau Ketam, Selangor	Manual admin	2.4	Marine	2016-12-15	2017-11-15	2017-05-31	Mixed marine fish	Marine Fish	Cultured	NA	Skin and tissue	Killed	Mixed	DD	Vibrio	harveyi	8	100	8	PEN	AMP		88	10	CLSI 2013 M100-S23	NA			CLSI	2013	South-eastern Asia	South-eastern Asia
34	10.1186/s12917-019-1907-8	Mohamad N	2019-07-02	MYS	3.03593	101.243	Pulau Ketam, Selangor	Manual admin	2.4	Marine	2016-12-15	2017-11-15	2017-05-31	Mixed marine fish	Marine Fish	Cultured	NA	Skin and tissue	Killed	Mixed	DD	Vibrio	harveyi	8	100	8	PEN	PEN		88	10	CLSI 2013 M100-S23	NA			CLSI	2013	South-eastern Asia	South-eastern Asia
35	10.1186/s12917-019-1907-8	Mohamad N	2019-07-02	MYS	3.03593	101.243	Pulau Ketam, Selangor	Manual admin	2.4	Marine	2016-12-15	2017-11-15	2017-05-31	Mixed marine fish	Marine Fish	Cultured	NA	Skin and tissue	Killed	Mixed	DD	Vibrio	harveyi	8	100	8	CEP	CTX		63	30	CLSI 2013 M100-S23	NA			CLSI	2013	South-eastern Asia	South-eastern Asia
36	10.1186/s12917-019-1907-8	Mohamad N	2019-07-02	MYS	3.03593	101.243	Pulau Ketam, Selangor	Manual admin	2.4	Marine	2016-12-15	2017-11-15	2017-05-31	Mixed marine fish	Marine Fish	Cultured	NA	Skin and tissue	Killed	Mixed	DD	Vibrio	harveyi	8	100	8	CEP	FEP		25	30	CLSI 2013 M100-S23	NA			CLSI	2013	South-eastern Asia	South-eastern Asia
37	10.1186/s12917-019-1907-8	Mohamad N	2019-07-02	MYS	3.03593	101.243	Pulau Ketam, Selangor	Manual admin	2.4	Marine	2016-12-15	2017-11-15	2017-05-31	Mixed marine fish	Marine Fish	Cultured	NA	Skin and tissue	Killed	Mixed	DD	Vibrio	harveyi	8	100	8	CEP	CFL		13	30	CLSI 2013 M100-S23	NA			CLSI	2013	South-eastern Asia	South-eastern Asia
38	10.1186/s12917-019-1907-8	Mohamad N	2019-07-02	MYS	3.03593	101.243	Pulau Ketam, Selangor	Manual admin	2.4	Marine	2016-12-15	2017-11-15	2017-05-31	Mixed marine fish	Marine Fish	Cultured	NA	Skin and tissue	Killed	Mixed	DD	Vibrio	harveyi	8	100	8	AMI	GEN		0	10	CLSI 2013 M100-S23	NA			CLSI	2013	South-eastern Asia	South-eastern Asia
39	10.1186/s12917-019-1907-8	Mohamad N	2019-07-02	MYS	3.03593	101.243	Pulau Ketam, Selangor	Manual admin	2.4	Marine	2016-12-15	2017-11-15	2017-05-31	Mixed marine fish	Marine Fish	Cultured	NA	Skin and tissue	Killed	Mixed	DD	Vibrio	harveyi	8	100	8	AMI	KAN		25	30	CLSI 2013 M100-S23	NA			CLSI	2013	South-eastern Asia	South-eastern Asia
40	10.1186/s12917-019-1907-8	Mohamad N	2019-07-02	MYS	3.03593	101.243	Pulau Ketam, Selangor	Manual admin	2.4	Marine	2016-12-15	2017-11-15	2017-05-31	Mixed marine fish	Marine Fish	Cultured	NA	Skin and tissue	Killed	Mixed	DD	Vibrio	harveyi	8	100	8	AMI	STR		38	10	CLSI 2013 M100-S23	NA			CLSI	2013	South-eastern Asia	South-eastern Asia
41	10.1186/s12917-019-1907-8	Mohamad N	2019-07-02	MYS	3.03593	101.243	Pulau Ketam, Selangor	Manual admin	2.4	Marine	2016-12-15	2017-11-15	2017-05-31	Mixed marine fish	Marine Fish	Cultured	NA	Skin and tissue	Killed	Mixed	DD	Vibrio	harveyi	8	100	8	TET	TET		0	30	CLSI 2013 M100-S23	NA			CLSI	2013	South-eastern Asia	South-eastern Asia
42	10.1186/s12917-019-1907-8	Mohamad N	2019-07-02	MYS	3.03593	101.243	Pulau Ketam, Selangor	Manual admin	2.4	Marine	2016-12-15	2017-11-15	2017-05-31	Mixed marine fish	Marine Fish	Cultured	NA	Skin and tissue	Killed	Mixed	DD	Vibrio	harveyi	8	100	8	QUI	CIP		0	5	CLSI 2013 M100-S23	NA			CLSI	2013	South-eastern Asia	South-eastern Asia
43	10.1186/s12917-019-1907-8	Mohamad N	2019-07-02	MYS	3.03593	101.243	Pulau Ketam, Selangor	Manual admin	2.4	Marine	2016-12-15	2017-11-15	2017-05-31	Mixed marine fish	Marine Fish	Cultured	NA	Skin and tissue	Killed	Mixed	DD	Vibrio	harveyi	8	100	8	QUI	NAL		0	30	CLSI 2013 M100-S23	NA			CLSI	2013	South-eastern Asia	South-eastern Asia
44	10.1186/s12917-019-1907-8	Mohamad N	2019-07-02	MYS	3.03593	101.243	Pulau Ketam, Selangor	Manual admin	2.4	Marine	2016-12-15	2017-11-15	2017-05-31	Mixed marine fish	Marine Fish	Cultured	NA	Skin and tissue	Killed	Mixed	DD	Vibrio	harveyi	8	100	8	OTH	NIT		0	300	CLSI 2013 M100-S23	NA			CLSI	2013	South-eastern Asia	South-eastern Asia
45	10.1186/s12917-019-1907-8	Mohamad N	2019-07-02	MYS	3.03593	101.243	Pulau Ketam, Selangor	Manual admin	2.4	Marine	2016-12-15	2017-11-15	2017-05-31	Mixed marine fish	Marine Fish	Cultured	NA	Skin and tissue	Killed	Mixed	DD	Vibrio	harveyi	8	100	8	SUL	SXT		13	25	CLSI 2013 M100-S23	NA			CLSI	2013	South-eastern Asia	South-eastern Asia
46	10.1186/s12917-019-1907-8	Mohamad N	2019-07-02	MYS	3.03593	101.243	Pulau Ketam, Selangor	Manual admin	2.4	Marine	2016-12-15	2017-11-15	2017-05-31	Mixed marine fish	Marine Fish	Cultured	NA	Skin and tissue	Killed	Mixed	DD	Vibrio	harveyi	8	100	8	AMP	CHL		0	30	CLSI 2013 M100-S23	NA			CLSI	2013	South-eastern Asia	South-eastern Asia
47	10.1186/s12917-019-1907-8	Mohamad N	2019-07-02	MYS	3.03593	101.243	Pulau Ketam, Selangor	Manual admin	2.4	Marine	2016-12-15	2017-11-15	2017-05-31	Mixed marine fish	Marine Fish	Cultured	NA	Skin and tissue	Killed	Mixed	DD	Vibrio	harveyi	8	100	8	MAC	ERY		50	15	NA	NA			NA	NA	South-eastern Asia	South-eastern Asia
48	10.1186/s12917-019-1907-8	Mohamad N	2019-07-02	MYS	3.03593	101.243	Pulau Ketam, Selangor	Manual admin	2.4	Marine	2016-12-15	2017-11-15	2017-05-31	Mixed marine fish	Marine Fish	Cultured	NA	Skin and tissue	Killed	Mixed	DD	Vibrio	harveyi	8	100	8	GLY	VAN		100	30	NA	NA			NA	NA	South-eastern Asia	South-eastern Asia
49	10.1186/s12917-019-1907-8	Mohamad N	2019-07-02	MYS	3.03593	101.243	Pulau Ketam, Selangor	Manual admin	2.4	Marine	2016-12-15	2017-11-15	2017-05-31	Mixed marine fish	Marine Fish	Cultured	NA	Skin and tissue	Killed	Diseased	DD	Vibrio	campbellii	5	100	5	PEN	AMP		100	10	CLSI 2013 M100-S23	NA			CLSI	2013	South-eastern Asia	South-eastern Asia
50	10.1186/s12917-019-1907-8	Mohamad N	2019-07-02	MYS	3.03593	101.243	Pulau Ketam, Selangor	Manual admin	2.4	Marine	2016-12-15	2017-11-15	2017-05-31	Mixed marine fish	Marine Fish	Cultured	NA	Skin and tissue	Killed	Diseased	DD	Vibrio	campbellii	5	100	5	PEN	PEN		100	10	CLSI 2013 M100-S23	NA			CLSI	2013	South-eastern Asia	South-eastern Asia
51	10.1186/s12917-019-1907-8	Mohamad N	2019-07-02	MYS	3.03593	101.243	Pulau Ketam, Selangor	Manual admin	2.4	Marine	2016-12-15	2017-11-15	2017-05-31	Mixed marine fish	Marine Fish	Cultured	NA	Skin and tissue	Killed	Diseased	DD	Vibrio	campbellii	5	100	5	CEP	CTX		80	30	CLSI 2013 M100-S23	NA			CLSI	2013	South-eastern Asia	South-eastern Asia
52	10.1186/s12917-019-1907-8	Mohamad N	2019-07-02	MYS	3.03593	101.243	Pulau Ketam, Selangor	Manual admin	2.4	Marine	2016-12-15	2017-11-15	2017-05-31	Mixed marine fish	Marine Fish	Cultured	NA	Skin and tissue	Killed	Diseased	DD	Vibrio	campbellii	5	100	5	CEP	FEP		20	30	CLSI 2013 M100-S23	NA			CLSI	2013	South-eastern Asia	South-eastern Asia
53	10.1186/s12917-019-1907-8	Mohamad N	2019-07-02	MYS	3.03593	101.243	Pulau Ketam, Selangor	Manual admin	2.4	Marine	2016-12-15	2017-11-15	2017-05-31	Mixed marine fish	Marine Fish	Cultured	NA	Skin and tissue	Killed	Diseased	DD	Vibrio	campbellii	5	100	5	CEP	CFL		60	30	CLSI 2013 M100-S23	NA			CLSI	2013	South-eastern Asia	South-eastern Asia
54	10.1186/s12917-019-1907-8	Mohamad N	2019-07-02	MYS	3.03593	101.243	Pulau Ketam, Selangor	Manual admin	2.4	Marine	2016-12-15	2017-11-15	2017-05-31	Mixed marine fish	Marine Fish	Cultured	NA	Skin and tissue	Killed	Diseased	DD	Vibrio	campbellii	5	100	5	AMI	GEN		0	10	CLSI 2013 M100-S23	NA			CLSI	2013	South-eastern Asia	South-eastern Asia
55	10.1186/s12917-019-1907-8	Mohamad N	2019-07-02	MYS	3.03593	101.243	Pulau Ketam, Selangor	Manual admin	2.4	Marine	2016-12-15	2017-11-15	2017-05-31	Mixed marine fish	Marine Fish	Cultured	NA	Skin and tissue	Killed	Diseased	DD	Vibrio	campbellii	5	100	5	AMI	KAN		0	30	CLSI 2013 M100-S23	NA			CLSI	2013	South-eastern Asia	South-eastern Asia
56	10.1186/s12917-019-1907-8	Mohamad N	2019-07-02	MYS	3.03593	101.243	Pulau Ketam, Selangor	Manual admin	2.4	Marine	2016-12-15	2017-11-15	2017-05-31	Mixed marine fish	Marine Fish	Cultured	NA	Skin and tissue	Killed	Diseased	DD	Vibrio	campbellii	5	100	5	AMI	STR		40	10	CLSI 2013 M100-S23	NA			CLSI	2013	South-eastern Asia	South-eastern Asia
57	10.1186/s12917-019-1907-8	Mohamad N	2019-07-02	MYS	3.03593	101.243	Pulau Ketam, Selangor	Manual admin	2.4	Marine	2016-12-15	2017-11-15	2017-05-31	Mixed marine fish	Marine Fish	Cultured	NA	Skin and tissue	Killed	Diseased	DD	Vibrio	campbellii	5	100	5	TET	TET		0	30	CLSI 2013 M100-S23	NA			CLSI	2013	South-eastern Asia	South-eastern Asia
58	10.1186/s12917-019-1907-8	Mohamad N	2019-07-02	MYS	3.03593	101.243	Pulau Ketam, Selangor	Manual admin	2.4	Marine	2016-12-15	2017-11-15	2017-05-31	Mixed marine fish	Marine Fish	Cultured	NA	Skin and tissue	Killed	Diseased	DD	Vibrio	campbellii	5	100	5	QUI	CIP		20	5	CLSI 2013 M100-S23	NA			CLSI	2013	South-eastern Asia	South-eastern Asia
59	10.1186/s12917-019-1907-8	Mohamad N	2019-07-02	MYS	3.03593	101.243	Pulau Ketam, Selangor	Manual admin	2.4	Marine	2016-12-15	2017-11-15	2017-05-31	Mixed marine fish	Marine Fish	Cultured	NA	Skin and tissue	Killed	Diseased	DD	Vibrio	campbellii	5	100	5	QUI	NAL		0	30	CLSI 2013 M100-S23	NA			CLSI	2013	South-eastern Asia	South-eastern Asia
60	10.1186/s12917-019-1907-8	Mohamad N	2019-07-02	MYS	3.03593	101.243	Pulau Ketam, Selangor	Manual admin	2.4	Marine	2016-12-15	2017-11-15	2017-05-31	Mixed marine fish	Marine Fish	Cultured	NA	Skin and tissue	Killed	Diseased	DD	Vibrio	campbellii	5	100	5	OTH	NIT		0	300	CLSI 2013 M100-S23	NA			CLSI	2013	South-eastern Asia	South-eastern Asia
61	10.1186/s12917-019-1907-8	Mohamad N	2019-07-02	MYS	3.03593	101.243	Pulau Ketam, Selangor	Manual admin	2.4	Marine	2016-12-15	2017-11-15	2017-05-31	Mixed marine fish	Marine Fish	Cultured	NA	Skin and tissue	Killed	Diseased	DD	Vibrio	campbellii	5	100	5	SUL	SXT		0	25	CLSI 2013 M100-S23	NA			CLSI	2013	South-eastern Asia	South-eastern Asia
62	10.1186/s12917-019-1907-8	Mohamad N	2019-07-02	MYS	3.03593	101.243	Pulau Ketam, Selangor	Manual admin	2.4	Marine	2016-12-15	2017-11-15	2017-05-31	Mixed marine fish	Marine Fish	Cultured	NA	Skin and tissue	Killed	Diseased	DD	Vibrio	campbellii	5	100	5	AMP	CHL		20	30	CLSI 2013 M100-S23	NA			CLSI	2013	South-eastern Asia	South-eastern Asia
63	10.1186/s12917-019-1907-8	Mohamad N	2019-07-02	MYS	3.03593	101.243	Pulau Ketam, Selangor	Manual admin	2.4	Marine	2016-12-15	2017-11-15	2017-05-31	Mixed marine fish	Marine Fish	Cultured	NA	Skin and tissue	Killed	Diseased	DD	Vibrio	campbellii	5	100	5	MAC	ERY		40	15	NA	NA			NA	NA	South-eastern Asia	South-eastern Asia
64	10.1186/s12917-019-1907-8	Mohamad N	2019-07-02	MYS	3.03593	101.243	Pulau Ketam, Selangor	Manual admin	2.4	Marine	2016-12-15	2017-11-15	2017-05-31	Mixed marine fish	Marine Fish	Cultured	NA	Skin and tissue	Killed	Diseased	DD	Vibrio	campbellii	5	100	5	GLY	VAN		100	30	NA	NA			NA	NA	South-eastern Asia	South-eastern Asia
65	10.1186/s12917-019-1907-8	Mohamad N	2019-07-02	MYS	4.93566	100.461	Kuala Gula, Perak	Manual admin	0.8	Marine	2016-12-15	2017-11-15	2017-05-31	Mixed marine fish	Marine Fish	Cultured	NA	Skin and tissue	Killed	Diseased	DD	Vibrio	alginolyticus	3	100	3	PEN	AMP		33	10	CLSI 2013 M100-S23	NA			CLSI	2013	South-eastern Asia	South-eastern Asia
66	10.1186/s12917-019-1907-8	Mohamad N	2019-07-02	MYS	4.93566	100.461	Kuala Gula, Perak	Manual admin	0.8	Marine	2016-12-15	2017-11-15	2017-05-31	Mixed marine fish	Marine Fish	Cultured	NA	Skin and tissue	Killed	Diseased	DD	Vibrio	alginolyticus	3	100	3	PEN	PEN		67	10	CLSI 2013 M100-S23	NA			CLSI	2013	South-eastern Asia	South-eastern Asia
67	10.1186/s12917-019-1907-8	Mohamad N	2019-07-02	MYS	4.93566	100.461	Kuala Gula, Perak	Manual admin	0.8	Marine	2016-12-15	2017-11-15	2017-05-31	Mixed marine fish	Marine Fish	Cultured	NA	Skin and tissue	Killed	Diseased	DD	Vibrio	alginolyticus	3	100	3	CEP	CTX		67	30	CLSI 2013 M100-S23	NA			CLSI	2013	South-eastern Asia	South-eastern Asia
68	10.1186/s12917-019-1907-8	Mohamad N	2019-07-02	MYS	4.93566	100.461	Kuala Gula, Perak	Manual admin	0.8	Marine	2016-12-15	2017-11-15	2017-05-31	Mixed marine fish	Marine Fish	Cultured	NA	Skin and tissue	Killed	Diseased	DD	Vibrio	alginolyticus	3	100	3	CEP	FEP		0	30	CLSI 2013 M100-S23	NA			CLSI	2013	South-eastern Asia	South-eastern Asia
69	10.1186/s12917-019-1907-8	Mohamad N	2019-07-02	MYS	4.93566	100.461	Kuala Gula, Perak	Manual admin	0.8	Marine	2016-12-15	2017-11-15	2017-05-31	Mixed marine fish	Marine Fish	Cultured	NA	Skin and tissue	Killed	Diseased	DD	Vibrio	alginolyticus	3	100	3	CEP	CFL		0	30	CLSI 2013 M100-S23	NA			CLSI	2013	South-eastern Asia	South-eastern Asia
70	10.1186/s12917-019-1907-8	Mohamad N	2019-07-02	MYS	4.93566	100.461	Kuala Gula, Perak	Manual admin	0.8	Marine	2016-12-15	2017-11-15	2017-05-31	Mixed marine fish	Marine Fish	Cultured	NA	Skin and tissue	Killed	Diseased	DD	Vibrio	alginolyticus	3	100	3	AMI	GEN		0	10	CLSI 2013 M100-S23	NA			CLSI	2013	South-eastern Asia	South-eastern Asia
71	10.1186/s12917-019-1907-8	Mohamad N	2019-07-02	MYS	4.93566	100.461	Kuala Gula, Perak	Manual admin	0.8	Marine	2016-12-15	2017-11-15	2017-05-31	Mixed marine fish	Marine Fish	Cultured	NA	Skin and tissue	Killed	Diseased	DD	Vibrio	alginolyticus	3	100	3	AMI	KAN		0	30	CLSI 2013 M100-S23	NA			CLSI	2013	South-eastern Asia	South-eastern Asia
72	10.1186/s12917-019-1907-8	Mohamad N	2019-07-02	MYS	4.93566	100.461	Kuala Gula, Perak	Manual admin	0.8	Marine	2016-12-15	2017-11-15	2017-05-31	Mixed marine fish	Marine Fish	Cultured	NA	Skin and tissue	Killed	Diseased	DD	Vibrio	alginolyticus	3	100	3	AMI	STR		67	10	CLSI 2013 M100-S23	NA			CLSI	2013	South-eastern Asia	South-eastern Asia
73	10.1186/s12917-019-1907-8	Mohamad N	2019-07-02	MYS	4.93566	100.461	Kuala Gula, Perak	Manual admin	0.8	Marine	2016-12-15	2017-11-15	2017-05-31	Mixed marine fish	Marine Fish	Cultured	NA	Skin and tissue	Killed	Diseased	DD	Vibrio	alginolyticus	3	100	3	TET	TET		0	30	CLSI 2013 M100-S23	NA			CLSI	2013	South-eastern Asia	South-eastern Asia
74	10.1186/s12917-019-1907-8	Mohamad N	2019-07-02	MYS	4.93566	100.461	Kuala Gula, Perak	Manual admin	0.8	Marine	2016-12-15	2017-11-15	2017-05-31	Mixed marine fish	Marine Fish	Cultured	NA	Skin and tissue	Killed	Diseased	DD	Vibrio	alginolyticus	3	100	3	QUI	CIP		0	5	CLSI 2013 M100-S23	NA			CLSI	2013	South-eastern Asia	South-eastern Asia
75	10.1186/s12917-019-1907-8	Mohamad N	2019-07-02	MYS	4.93566	100.461	Kuala Gula, Perak	Manual admin	0.8	Marine	2016-12-15	2017-11-15	2017-05-31	Mixed marine fish	Marine Fish	Cultured	NA	Skin and tissue	Killed	Diseased	DD	Vibrio	alginolyticus	3	100	3	QUI	NAL		0	30	CLSI 2013 M100-S23	NA			CLSI	2013	South-eastern Asia	South-eastern Asia
76	10.1186/s12917-019-1907-8	Mohamad N	2019-07-02	MYS	4.93566	100.461	Kuala Gula, Perak	Manual admin	0.8	Marine	2016-12-15	2017-11-15	2017-05-31	Mixed marine fish	Marine Fish	Cultured	NA	Skin and tissue	Killed	Diseased	DD	Vibrio	alginolyticus	3	100	3	OTH	NIT		0	300	CLSI 2013 M100-S23	NA			CLSI	2013	South-eastern Asia	South-eastern Asia
77	10.1186/s12917-019-1907-8	Mohamad N	2019-07-02	MYS	4.93566	100.461	Kuala Gula, Perak	Manual admin	0.8	Marine	2016-12-15	2017-11-15	2017-05-31	Mixed marine fish	Marine Fish	Cultured	NA	Skin and tissue	Killed	Diseased	DD	Vibrio	alginolyticus	3	100	3	SUL	SXT		0	25	CLSI 2013 M100-S23	NA			CLSI	2013	South-eastern Asia	South-eastern Asia
78	10.1186/s12917-019-1907-8	Mohamad N	2019-07-02	MYS	4.93566	100.461	Kuala Gula, Perak	Manual admin	0.8	Marine	2016-12-15	2017-11-15	2017-05-31	Mixed marine fish	Marine Fish	Cultured	NA	Skin and tissue	Killed	Diseased	DD	Vibrio	alginolyticus	3	100	3	AMP	CHL		0	30	CLSI 2013 M100-S23	NA			CLSI	2013	South-eastern Asia	South-eastern Asia
79	10.1186/s12917-019-1907-8	Mohamad N	2019-07-02	MYS	4.93566	100.461	Kuala Gula, Perak	Manual admin	0.8	Marine	2016-12-15	2017-11-15	2017-05-31	Mixed marine fish	Marine Fish	Cultured	NA	Skin and tissue	Killed	Diseased	DD	Vibrio	alginolyticus	3	100	3	MAC	ERY		67	15	NA	NA			NA	NA	South-eastern Asia	South-eastern Asia
80	10.1186/s12917-019-1907-8	Mohamad N	2019-07-02	MYS	4.93566	100.461	Kuala Gula, Perak	Manual admin	0.8	Marine	2016-12-15	2017-11-15	2017-05-31	Mixed marine fish	Marine Fish	Cultured	NA	Skin and tissue	Killed	Diseased	DD	Vibrio	alginolyticus	3	100	3	GLY	VAN		100	30	NA	NA			NA	NA	South-eastern Asia	South-eastern Asia
81	10.1186/s12917-019-1907-8	Mohamad N	2019-07-02	MYS	4.93566	100.461	Kuala Gula, Perak	Manual admin	0.8	Marine	2016-12-15	2017-11-15	2017-05-31	Mixed marine fish	Marine Fish	Cultured	NA	Skin and tissue	Killed	Mixed	DD	Vibrio	parahaemolyticus	3	100	3	PEN	AMP		33	10	CLSI 2013 M100-S23	NA			CLSI	2013	South-eastern Asia	South-eastern Asia
82	10.1186/s12917-019-1907-8	Mohamad N	2019-07-02	MYS	4.93566	100.461	Kuala Gula, Perak	Manual admin	0.8	Marine	2016-12-15	2017-11-15	2017-05-31	Mixed marine fish	Marine Fish	Cultured	NA	Skin and tissue	Killed	Mixed	DD	Vibrio	parahaemolyticus	3	100	3	PEN	PEN		100	10	CLSI 2013 M100-S23	NA			CLSI	2013	South-eastern Asia	South-eastern Asia
83	10.1186/s12917-019-1907-8	Mohamad N	2019-07-02	MYS	4.93566	100.461	Kuala Gula, Perak	Manual admin	0.8	Marine	2016-12-15	2017-11-15	2017-05-31	Mixed marine fish	Marine Fish	Cultured	NA	Skin and tissue	Killed	Mixed	DD	Vibrio	parahaemolyticus	3	100	3	CEP	CTX		67	30	CLSI 2013 M100-S23	NA			CLSI	2013	South-eastern Asia	South-eastern Asia
84	10.1186/s12917-019-1907-8	Mohamad N	2019-07-02	MYS	4.93566	100.461	Kuala Gula, Perak	Manual admin	0.8	Marine	2016-12-15	2017-11-15	2017-05-31	Mixed marine fish	Marine Fish	Cultured	NA	Skin and tissue	Killed	Mixed	DD	Vibrio	parahaemolyticus	3	100	3	CEP	FEP		33	30	CLSI 2013 M100-S23	NA			CLSI	2013	South-eastern Asia	South-eastern Asia
85	10.1186/s12917-019-1907-8	Mohamad N	2019-07-02	MYS	4.93566	100.461	Kuala Gula, Perak	Manual admin	0.8	Marine	2016-12-15	2017-11-15	2017-05-31	Mixed marine fish	Marine Fish	Cultured	NA	Skin and tissue	Killed	Mixed	DD	Vibrio	parahaemolyticus	3	100	3	CEP	CFL		67	30	CLSI 2013 M100-S23	NA			CLSI	2013	South-eastern Asia	South-eastern Asia
86	10.1186/s12917-019-1907-8	Mohamad N	2019-07-02	MYS	4.93566	100.461	Kuala Gula, Perak	Manual admin	0.8	Marine	2016-12-15	2017-11-15	2017-05-31	Mixed marine fish	Marine Fish	Cultured	NA	Skin and tissue	Killed	Mixed	DD	Vibrio	parahaemolyticus	3	100	3	AMI	GEN		0	10	CLSI 2013 M100-S23	NA			CLSI	2013	South-eastern Asia	South-eastern Asia
87	10.1186/s12917-019-1907-8	Mohamad N	2019-07-02	MYS	4.93566	100.461	Kuala Gula, Perak	Manual admin	0.8	Marine	2016-12-15	2017-11-15	2017-05-31	Mixed marine fish	Marine Fish	Cultured	NA	Skin and tissue	Killed	Mixed	DD	Vibrio	parahaemolyticus	3	100	3	AMI	KAN		0	30	CLSI 2013 M100-S23	NA			CLSI	2013	South-eastern Asia	South-eastern Asia
88	10.1186/s12917-019-1907-8	Mohamad N	2019-07-02	MYS	4.93566	100.461	Kuala Gula, Perak	Manual admin	0.8	Marine	2016-12-15	2017-11-15	2017-05-31	Mixed marine fish	Marine Fish	Cultured	NA	Skin and tissue	Killed	Mixed	DD	Vibrio	parahaemolyticus	3	100	3	AMI	STR		33	10	CLSI 2013 M100-S23	NA			CLSI	2013	South-eastern Asia	South-eastern Asia
89	10.1186/s12917-019-1907-8	Mohamad N	2019-07-02	MYS	4.93566	100.461	Kuala Gula, Perak	Manual admin	0.8	Marine	2016-12-15	2017-11-15	2017-05-31	Mixed marine fish	Marine Fish	Cultured	NA	Skin and tissue	Killed	Mixed	DD	Vibrio	parahaemolyticus	3	100	3	TET	TET		0	30	CLSI 2013 M100-S23	NA			CLSI	2013	South-eastern Asia	South-eastern Asia
90	10.1186/s12917-019-1907-8	Mohamad N	2019-07-02	MYS	4.93566	100.461	Kuala Gula, Perak	Manual admin	0.8	Marine	2016-12-15	2017-11-15	2017-05-31	Mixed marine fish	Marine Fish	Cultured	NA	Skin and tissue	Killed	Mixed	DD	Vibrio	parahaemolyticus	3	100	3	QUI	CIP		0	5	CLSI 2013 M100-S23	NA			CLSI	2013	South-eastern Asia	South-eastern Asia
91	10.1186/s12917-019-1907-8	Mohamad N	2019-07-02	MYS	4.93566	100.461	Kuala Gula, Perak	Manual admin	0.8	Marine	2016-12-15	2017-11-15	2017-05-31	Mixed marine fish	Marine Fish	Cultured	NA	Skin and tissue	Killed	Mixed	DD	Vibrio	parahaemolyticus	3	100	3	QUI	NAL		0	30	CLSI 2013 M100-S23	NA			CLSI	2013	South-eastern Asia	South-eastern Asia
92	10.1186/s12917-019-1907-8	Mohamad N	2019-07-02	MYS	4.93566	100.461	Kuala Gula, Perak	Manual admin	0.8	Marine	2016-12-15	2017-11-15	2017-05-31	Mixed marine fish	Marine Fish	Cultured	NA	Skin and tissue	Killed	Mixed	DD	Vibrio	parahaemolyticus	3	100	3	OTH	NIT		0	300	CLSI 2013 M100-S23	NA			CLSI	2013	South-eastern Asia	South-eastern Asia
93	10.1186/s12917-019-1907-8	Mohamad N	2019-07-02	MYS	4.93566	100.461	Kuala Gula, Perak	Manual admin	0.8	Marine	2016-12-15	2017-11-15	2017-05-31	Mixed marine fish	Marine Fish	Cultured	NA	Skin and tissue	Killed	Mixed	DD	Vibrio	parahaemolyticus	3	100	3	SUL	SXT		0	25	CLSI 2013 M100-S23	NA			CLSI	2013	South-eastern Asia	South-eastern Asia
94	10.1186/s12917-019-1907-8	Mohamad N	2019-07-02	MYS	4.93566	100.461	Kuala Gula, Perak	Manual admin	0.8	Marine	2016-12-15	2017-11-15	2017-05-31	Mixed marine fish	Marine Fish	Cultured	NA	Skin and tissue	Killed	Mixed	DD	Vibrio	parahaemolyticus	3	100	3	AMP	CHL		0	30	CLSI 2013 M100-S23	NA			CLSI	2013	South-eastern Asia	South-eastern Asia
95	10.1186/s12917-019-1907-8	Mohamad N	2019-07-02	MYS	4.93566	100.461	Kuala Gula, Perak	Manual admin	0.8	Marine	2016-12-15	2017-11-15	2017-05-31	Mixed marine fish	Marine Fish	Cultured	NA	Skin and tissue	Killed	Mixed	DD	Vibrio	parahaemolyticus	3	100	3	MAC	ERY		100	15	NA	NA			NA	NA	South-eastern Asia	South-eastern Asia
96	10.1186/s12917-019-1907-8	Mohamad N	2019-07-02	MYS	4.93566	100.461	Kuala Gula, Perak	Manual admin	0.8	Marine	2016-12-15	2017-11-15	2017-05-31	Mixed marine fish	Marine Fish	Cultured	NA	Skin and tissue	Killed	Mixed	DD	Vibrio	parahaemolyticus	3	100	3	GLY	VAN		100	30	NA	NA			NA	NA	South-eastern Asia	South-eastern Asia
97	10.1186/s12917-019-1907-8	Mohamad N	2019-07-02	MYS	4.93566	100.461	Kuala Gula, Perak	Manual admin	0.8	Marine	2016-12-15	2017-11-15	2017-05-31	Mixed marine fish	Marine Fish	Cultured	NA	Tissue	Killed	Diseased	DD	Vibrio	campbellii	1	100	1	PEN	AMP		100	10	CLSI 2013 M100-S23	NA			CLSI	2013	South-eastern Asia	South-eastern Asia
98	10.1186/s12917-019-1907-8	Mohamad N	2019-07-02	MYS	4.93566	100.461	Kuala Gula, Perak	Manual admin	0.8	Marine	2016-12-15	2017-11-15	2017-05-31	Mixed marine fish	Marine Fish	Cultured	NA	Tissue	Killed	Diseased	DD	Vibrio	campbellii	1	100	1	PEN	PEN		100	10	CLSI 2013 M100-S23	NA			CLSI	2013	South-eastern Asia	South-eastern Asia
99	10.1186/s12917-019-1907-8	Mohamad N	2019-07-02	MYS	4.93566	100.461	Kuala Gula, Perak	Manual admin	0.8	Marine	2016-12-15	2017-11-15	2017-05-31	Mixed marine fish	Marine Fish	Cultured	NA	Tissue	Killed	Diseased	DD	Vibrio	campbellii	1	100	1	CEP	CTX		100	30	CLSI 2013 M100-S23	NA			CLSI	2013	South-eastern Asia	South-eastern Asia
100	10.1186/s12917-019-1907-8	Mohamad N	2019-07-02	MYS	4.93566	100.461	Kuala Gula, Perak	Manual admin	0.8	Marine	2016-12-15	2017-11-15	2017-05-31	Mixed marine fish	Marine Fish	Cultured	NA	Tissue	Killed	Diseased	DD	Vibrio	campbellii	1	100	1	CEP	FEP		0	30	CLSI 2013 M100-S23	NA			CLSI	2013	South-eastern Asia	South-eastern Asia
101	10.1186/s12917-019-1907-8	Mohamad N	2019-07-02	MYS	4.93566	100.461	Kuala Gula, Perak	Manual admin	0.8	Marine	2016-12-15	2017-11-15	2017-05-31	Mixed marine fish	Marine Fish	Cultured	NA	Tissue	Killed	Diseased	DD	Vibrio	campbellii	1	100	1	CEP	CFL		0	30	CLSI 2013 M100-S23	NA			CLSI	2013	South-eastern Asia	South-eastern Asia
102	10.1186/s12917-019-1907-8	Mohamad N	2019-07-02	MYS	4.93566	100.461	Kuala Gula, Perak	Manual admin	0.8	Marine	2016-12-15	2017-11-15	2017-05-31	Mixed marine fish	Marine Fish	Cultured	NA	Tissue	Killed	Diseased	DD	Vibrio	campbellii	1	100	1	AMI	GEN		0	10	CLSI 2013 M100-S23	NA			CLSI	2013	South-eastern Asia	South-eastern Asia
103	10.1186/s12917-019-1907-8	Mohamad N	2019-07-02	MYS	4.93566	100.461	Kuala Gula, Perak	Manual admin	0.8	Marine	2016-12-15	2017-11-15	2017-05-31	Mixed marine fish	Marine Fish	Cultured	NA	Tissue	Killed	Diseased	DD	Vibrio	campbellii	1	100	1	AMI	KAN		0	30	CLSI 2013 M100-S23	NA			CLSI	2013	South-eastern Asia	South-eastern Asia
104	10.1186/s12917-019-1907-8	Mohamad N	2019-07-02	MYS	4.93566	100.461	Kuala Gula, Perak	Manual admin	0.8	Marine	2016-12-15	2017-11-15	2017-05-31	Mixed marine fish	Marine Fish	Cultured	NA	Tissue	Killed	Diseased	DD	Vibrio	campbellii	1	100	1	AMI	STR		0	10	CLSI 2013 M100-S23	NA			CLSI	2013	South-eastern Asia	South-eastern Asia
105	10.1186/s12917-019-1907-8	Mohamad N	2019-07-02	MYS	4.93566	100.461	Kuala Gula, Perak	Manual admin	0.8	Marine	2016-12-15	2017-11-15	2017-05-31	Mixed marine fish	Marine Fish	Cultured	NA	Tissue	Killed	Diseased	DD	Vibrio	campbellii	1	100	1	TET	TET		0	30	CLSI 2013 M100-S23	NA			CLSI	2013	South-eastern Asia	South-eastern Asia
106	10.1186/s12917-019-1907-8	Mohamad N	2019-07-02	MYS	4.93566	100.461	Kuala Gula, Perak	Manual admin	0.8	Marine	2016-12-15	2017-11-15	2017-05-31	Mixed marine fish	Marine Fish	Cultured	NA	Tissue	Killed	Diseased	DD	Vibrio	campbellii	1	100	1	QUI	CIP		0	5	CLSI 2013 M100-S23	NA			CLSI	2013	South-eastern Asia	South-eastern Asia
107	10.1186/s12917-019-1907-8	Mohamad N	2019-07-02	MYS	4.93566	100.461	Kuala Gula, Perak	Manual admin	0.8	Marine	2016-12-15	2017-11-15	2017-05-31	Mixed marine fish	Marine Fish	Cultured	NA	Tissue	Killed	Diseased	DD	Vibrio	campbellii	1	100	1	QUI	NAL		0	30	CLSI 2013 M100-S23	NA			CLSI	2013	South-eastern Asia	South-eastern Asia
108	10.1186/s12917-019-1907-8	Mohamad N	2019-07-02	MYS	4.93566	100.461	Kuala Gula, Perak	Manual admin	0.8	Marine	2016-12-15	2017-11-15	2017-05-31	Mixed marine fish	Marine Fish	Cultured	NA	Tissue	Killed	Diseased	DD	Vibrio	campbellii	1	100	1	OTH	NIT		0	300	CLSI 2013 M100-S23	NA			CLSI	2013	South-eastern Asia	South-eastern Asia
109	10.1186/s12917-019-1907-8	Mohamad N	2019-07-02	MYS	4.93566	100.461	Kuala Gula, Perak	Manual admin	0.8	Marine	2016-12-15	2017-11-15	2017-05-31	Mixed marine fish	Marine Fish	Cultured	NA	Tissue	Killed	Diseased	DD	Vibrio	campbellii	1	100	1	SUL	SXT		0	25	CLSI 2013 M100-S23	NA			CLSI	2013	South-eastern Asia	South-eastern Asia
110	10.1186/s12917-019-1907-8	Mohamad N	2019-07-02	MYS	4.93566	100.461	Kuala Gula, Perak	Manual admin	0.8	Marine	2016-12-15	2017-11-15	2017-05-31	Mixed marine fish	Marine Fish	Cultured	NA	Tissue	Killed	Diseased	DD	Vibrio	campbellii	1	100	1	AMP	CHL		0	30	CLSI 2013 M100-S23	NA			CLSI	2013	South-eastern Asia	South-eastern Asia
111	10.1186/s12917-019-1907-8	Mohamad N	2019-07-02	MYS	4.93566	100.461	Kuala Gula, Perak	Manual admin	0.8	Marine	2016-12-15	2017-11-15	2017-05-31	Mixed marine fish	Marine Fish	Cultured	NA	Tissue	Killed	Diseased	DD	Vibrio	campbellii	1	100	1	MAC	ERY		100	15	NA	NA			NA	NA	South-eastern Asia	South-eastern Asia
112	10.1186/s12917-019-1907-8	Mohamad N	2019-07-02	MYS	4.93566	100.461	Kuala Gula, Perak	Manual admin	0.8	Marine	2016-12-15	2017-11-15	2017-05-31	Mixed marine fish	Marine Fish	Cultured	NA	Tissue	Killed	Diseased	DD	Vibrio	campbellii	1	100	1	GLY	VAN		100	30	NA	NA			NA	NA	South-eastern Asia	South-eastern Asia
113	10.1186/s12917-019-1907-8	Mohamad N	2019-07-02	MYS	2.53075	101.8	Port Dickson, Negeri Sembilan	Manual admin	8.1	Coastal marine hatchery	2016-12-15	2017-11-15	2017-05-31	Grouper	Marine Fish	Cultured	NA	Tissue	Killed	Diseased	DD	Vibrio	alginolyticus	2	100	2	PEN	AMP		50	10	CLSI 2013 M100-S23	NA			CLSI	2013	South-eastern Asia	South-eastern Asia
114	10.1186/s12917-019-1907-8	Mohamad N	2019-07-02	MYS	2.53075	101.8	Port Dickson, Negeri Sembilan	Manual admin	8.1	Coastal marine hatchery	2016-12-15	2017-11-15	2017-05-31	Grouper	Marine Fish	Cultured	NA	Tissue	Killed	Diseased	DD	Vibrio	alginolyticus	2	100	2	PEN	PEN		100	10	CLSI 2013 M100-S23	NA			CLSI	2013	South-eastern Asia	South-eastern Asia
115	10.1186/s12917-019-1907-8	Mohamad N	2019-07-02	MYS	2.53075	101.8	Port Dickson, Negeri Sembilan	Manual admin	8.1	Coastal marine hatchery	2016-12-15	2017-11-15	2017-05-31	Grouper	Marine Fish	Cultured	NA	Tissue	Killed	Diseased	DD	Vibrio	alginolyticus	2	100	2	CEP	CTX		50	30	CLSI 2013 M100-S23	NA			CLSI	2013	South-eastern Asia	South-eastern Asia
116	10.1186/s12917-019-1907-8	Mohamad N	2019-07-02	MYS	2.53075	101.8	Port Dickson, Negeri Sembilan	Manual admin	8.1	Coastal marine hatchery	2016-12-15	2017-11-15	2017-05-31	Grouper	Marine Fish	Cultured	NA	Tissue	Killed	Diseased	DD	Vibrio	alginolyticus	2	100	2	CEP	FEP		0	30	CLSI 2013 M100-S23	NA			CLSI	2013	South-eastern Asia	South-eastern Asia
117	10.1186/s12917-019-1907-8	Mohamad N	2019-07-02	MYS	2.53075	101.8	Port Dickson, Negeri Sembilan	Manual admin	8.1	Coastal marine hatchery	2016-12-15	2017-11-15	2017-05-31	Grouper	Marine Fish	Cultured	NA	Tissue	Killed	Diseased	DD	Vibrio	alginolyticus	2	100	2	CEP	CFL		0	30	CLSI 2013 M100-S23	NA			CLSI	2013	South-eastern Asia	South-eastern Asia
118	10.1186/s12917-019-1907-8	Mohamad N	2019-07-02	MYS	2.53075	101.8	Port Dickson, Negeri Sembilan	Manual admin	8.1	Coastal marine hatchery	2016-12-15	2017-11-15	2017-05-31	Grouper	Marine Fish	Cultured	NA	Tissue	Killed	Diseased	DD	Vibrio	alginolyticus	2	100	2	AMI	GEN		0	10	CLSI 2013 M100-S23	NA			CLSI	2013	South-eastern Asia	South-eastern Asia
119	10.1186/s12917-019-1907-8	Mohamad N	2019-07-02	MYS	2.53075	101.8	Port Dickson, Negeri Sembilan	Manual admin	8.1	Coastal marine hatchery	2016-12-15	2017-11-15	2017-05-31	Grouper	Marine Fish	Cultured	NA	Tissue	Killed	Diseased	DD	Vibrio	alginolyticus	2	100	2	AMI	KAN		0	30	CLSI 2013 M100-S23	NA			CLSI	2013	South-eastern Asia	South-eastern Asia
120	10.1186/s12917-019-1907-8	Mohamad N	2019-07-02	MYS	2.53075	101.8	Port Dickson, Negeri Sembilan	Manual admin	8.1	Coastal marine hatchery	2016-12-15	2017-11-15	2017-05-31	Grouper	Marine Fish	Cultured	NA	Tissue	Killed	Diseased	DD	Vibrio	alginolyticus	2	100	2	AMI	STR		0	10	CLSI 2013 M100-S23	NA			CLSI	2013	South-eastern Asia	South-eastern Asia
121	10.1186/s12917-019-1907-8	Mohamad N	2019-07-02	MYS	2.53075	101.8	Port Dickson, Negeri Sembilan	Manual admin	8.1	Coastal marine hatchery	2016-12-15	2017-11-15	2017-05-31	Grouper	Marine Fish	Cultured	NA	Tissue	Killed	Diseased	DD	Vibrio	alginolyticus	2	100	2	TET	TET		0	30	CLSI 2013 M100-S23	NA			CLSI	2013	South-eastern Asia	South-eastern Asia
122	10.1186/s12917-019-1907-8	Mohamad N	2019-07-02	MYS	2.53075	101.8	Port Dickson, Negeri Sembilan	Manual admin	8.1	Coastal marine hatchery	2016-12-15	2017-11-15	2017-05-31	Grouper	Marine Fish	Cultured	NA	Tissue	Killed	Diseased	DD	Vibrio	alginolyticus	2	100	2	QUI	CIP		0	5	CLSI 2013 M100-S23	NA			CLSI	2013	South-eastern Asia	South-eastern Asia
123	10.1186/s12917-019-1907-8	Mohamad N	2019-07-02	MYS	2.53075	101.8	Port Dickson, Negeri Sembilan	Manual admin	8.1	Coastal marine hatchery	2016-12-15	2017-11-15	2017-05-31	Grouper	Marine Fish	Cultured	NA	Tissue	Killed	Diseased	DD	Vibrio	alginolyticus	2	100	2	QUI	NAL		0	30	CLSI 2013 M100-S23	NA			CLSI	2013	South-eastern Asia	South-eastern Asia
124	10.1186/s12917-019-1907-8	Mohamad N	2019-07-02	MYS	2.53075	101.8	Port Dickson, Negeri Sembilan	Manual admin	8.1	Coastal marine hatchery	2016-12-15	2017-11-15	2017-05-31	Grouper	Marine Fish	Cultured	NA	Tissue	Killed	Diseased	DD	Vibrio	alginolyticus	2	100	2	OTH	NIT		0	300	CLSI 2013 M100-S23	NA			CLSI	2013	South-eastern Asia	South-eastern Asia
125	10.1186/s12917-019-1907-8	Mohamad N	2019-07-02	MYS	2.53075	101.8	Port Dickson, Negeri Sembilan	Manual admin	8.1	Coastal marine hatchery	2016-12-15	2017-11-15	2017-05-31	Grouper	Marine Fish	Cultured	NA	Tissue	Killed	Diseased	DD	Vibrio	alginolyticus	2	100	2	SUL	SXT		0	25	CLSI 2013 M100-S23	NA			CLSI	2013	South-eastern Asia	South-eastern Asia
126	10.1186/s12917-019-1907-8	Mohamad N	2019-07-02	MYS	2.53075	101.8	Port Dickson, Negeri Sembilan	Manual admin	8.1	Coastal marine hatchery	2016-12-15	2017-11-15	2017-05-31	Grouper	Marine Fish	Cultured	NA	Tissue	Killed	Diseased	DD	Vibrio	alginolyticus	2	100	2	AMP	CHL		0	30	CLSI 2013 M100-S23	NA			CLSI	2013	South-eastern Asia	South-eastern Asia
127	10.1186/s12917-019-1907-8	Mohamad N	2019-07-02	MYS	2.53075	101.8	Port Dickson, Negeri Sembilan	Manual admin	8.1	Coastal marine hatchery	2016-12-15	2017-11-15	2017-05-31	Grouper	Marine Fish	Cultured	NA	Tissue	Killed	Diseased	DD	Vibrio	alginolyticus	2	100	2	MAC	ERY		50	15	NA	NA			NA	NA	South-eastern Asia	South-eastern Asia
128	10.1186/s12917-019-1907-8	Mohamad N	2019-07-02	MYS	2.53075	101.8	Port Dickson, Negeri Sembilan	Manual admin	8.1	Coastal marine hatchery	2016-12-15	2017-11-15	2017-05-31	Grouper	Marine Fish	Cultured	NA	Tissue	Killed	Diseased	DD	Vibrio	alginolyticus	2	100	2	GLY	VAN		100	30	NA	NA			NA	NA	South-eastern Asia	South-eastern Asia
129	10.1186/s12917-019-1907-8	Mohamad N	2019-07-02	MYS	2.53075	101.8	Port Dickson, Negeri Sembilan	Manual admin	8.1	Coastal marine hatchery	2016-12-15	2017-11-15	2017-05-31	Grouper	Marine Fish	Cultured	NA	Tissue	Killed	Diseased	DD	Vibrio	parahaemolyticus	2	100	2	PEN	AMP		50	10	CLSI 2013 M100-S23	NA			CLSI	2013	South-eastern Asia	South-eastern Asia
130	10.1186/s12917-019-1907-8	Mohamad N	2019-07-02	MYS	2.53075	101.8	Port Dickson, Negeri Sembilan	Manual admin	8.1	Coastal marine hatchery	2016-12-15	2017-11-15	2017-05-31	Grouper	Marine Fish	Cultured	NA	Tissue	Killed	Diseased	DD	Vibrio	parahaemolyticus	2	100	2	PEN	PEN		100	10	CLSI 2013 M100-S23	NA			CLSI	2013	South-eastern Asia	South-eastern Asia
131	10.1186/s12917-019-1907-8	Mohamad N	2019-07-02	MYS	2.53075	101.8	Port Dickson, Negeri Sembilan	Manual admin	8.1	Coastal marine hatchery	2016-12-15	2017-11-15	2017-05-31	Grouper	Marine Fish	Cultured	NA	Tissue	Killed	Diseased	DD	Vibrio	parahaemolyticus	2	100	2	CEP	CTX		0	30	CLSI 2013 M100-S23	NA			CLSI	2013	South-eastern Asia	South-eastern Asia
132	10.1186/s12917-019-1907-8	Mohamad N	2019-07-02	MYS	2.53075	101.8	Port Dickson, Negeri Sembilan	Manual admin	8.1	Coastal marine hatchery	2016-12-15	2017-11-15	2017-05-31	Grouper	Marine Fish	Cultured	NA	Tissue	Killed	Diseased	DD	Vibrio	parahaemolyticus	2	100	2	CEP	FEP		0	30	CLSI 2013 M100-S23	NA			CLSI	2013	South-eastern Asia	South-eastern Asia
133	10.1186/s12917-019-1907-8	Mohamad N	2019-07-02	MYS	2.53075	101.8	Port Dickson, Negeri Sembilan	Manual admin	8.1	Coastal marine hatchery	2016-12-15	2017-11-15	2017-05-31	Grouper	Marine Fish	Cultured	NA	Tissue	Killed	Diseased	DD	Vibrio	parahaemolyticus	2	100	2	CEP	CFL		0	30	CLSI 2013 M100-S23	NA			CLSI	2013	South-eastern Asia	South-eastern Asia
134	10.1186/s12917-019-1907-8	Mohamad N	2019-07-02	MYS	2.53075	101.8	Port Dickson, Negeri Sembilan	Manual admin	8.1	Coastal marine hatchery	2016-12-15	2017-11-15	2017-05-31	Grouper	Marine Fish	Cultured	NA	Tissue	Killed	Diseased	DD	Vibrio	parahaemolyticus	2	100	2	AMI	GEN		0	10	CLSI 2013 M100-S23	NA			CLSI	2013	South-eastern Asia	South-eastern Asia
135	10.1186/s12917-019-1907-8	Mohamad N	2019-07-02	MYS	2.53075	101.8	Port Dickson, Negeri Sembilan	Manual admin	8.1	Coastal marine hatchery	2016-12-15	2017-11-15	2017-05-31	Grouper	Marine Fish	Cultured	NA	Tissue	Killed	Diseased	DD	Vibrio	parahaemolyticus	2	100	2	AMI	KAN		0	30	CLSI 2013 M100-S23	NA			CLSI	2013	South-eastern Asia	South-eastern Asia
136	10.1186/s12917-019-1907-8	Mohamad N	2019-07-02	MYS	2.53075	101.8	Port Dickson, Negeri Sembilan	Manual admin	8.1	Coastal marine hatchery	2016-12-15	2017-11-15	2017-05-31	Grouper	Marine Fish	Cultured	NA	Tissue	Killed	Diseased	DD	Vibrio	parahaemolyticus	2	100	2	AMI	STR		0	10	CLSI 2013 M100-S23	NA			CLSI	2013	South-eastern Asia	South-eastern Asia
137	10.1186/s12917-019-1907-8	Mohamad N	2019-07-02	MYS	2.53075	101.8	Port Dickson, Negeri Sembilan	Manual admin	8.1	Coastal marine hatchery	2016-12-15	2017-11-15	2017-05-31	Grouper	Marine Fish	Cultured	NA	Tissue	Killed	Diseased	DD	Vibrio	parahaemolyticus	2	100	2	TET	TET		0	30	CLSI 2013 M100-S23	NA			CLSI	2013	South-eastern Asia	South-eastern Asia
138	10.1186/s12917-019-1907-8	Mohamad N	2019-07-02	MYS	2.53075	101.8	Port Dickson, Negeri Sembilan	Manual admin	8.1	Coastal marine hatchery	2016-12-15	2017-11-15	2017-05-31	Grouper	Marine Fish	Cultured	NA	Tissue	Killed	Diseased	DD	Vibrio	parahaemolyticus	2	100	2	QUI	CIP		0	5	CLSI 2013 M100-S23	NA			CLSI	2013	South-eastern Asia	South-eastern Asia
139	10.1186/s12917-019-1907-8	Mohamad N	2019-07-02	MYS	2.53075	101.8	Port Dickson, Negeri Sembilan	Manual admin	8.1	Coastal marine hatchery	2016-12-15	2017-11-15	2017-05-31	Grouper	Marine Fish	Cultured	NA	Tissue	Killed	Diseased	DD	Vibrio	parahaemolyticus	2	100	2	QUI	NAL		50	30	CLSI 2013 M100-S23	NA			CLSI	2013	South-eastern Asia	South-eastern Asia
140	10.1186/s12917-019-1907-8	Mohamad N	2019-07-02	MYS	2.53075	101.8	Port Dickson, Negeri Sembilan	Manual admin	8.1	Coastal marine hatchery	2016-12-15	2017-11-15	2017-05-31	Grouper	Marine Fish	Cultured	NA	Tissue	Killed	Diseased	DD	Vibrio	parahaemolyticus	2	100	2	OTH	NIT		0	300	CLSI 2013 M100-S23	NA			CLSI	2013	South-eastern Asia	South-eastern Asia
141	10.1186/s12917-019-1907-8	Mohamad N	2019-07-02	MYS	2.53075	101.8	Port Dickson, Negeri Sembilan	Manual admin	8.1	Coastal marine hatchery	2016-12-15	2017-11-15	2017-05-31	Grouper	Marine Fish	Cultured	NA	Tissue	Killed	Diseased	DD	Vibrio	parahaemolyticus	2	100	2	SUL	SXT		0	25	CLSI 2013 M100-S23	NA			CLSI	2013	South-eastern Asia	South-eastern Asia
142	10.1186/s12917-019-1907-8	Mohamad N	2019-07-02	MYS	2.53075	101.8	Port Dickson, Negeri Sembilan	Manual admin	8.1	Coastal marine hatchery	2016-12-15	2017-11-15	2017-05-31	Grouper	Marine Fish	Cultured	NA	Tissue	Killed	Diseased	DD	Vibrio	parahaemolyticus	2	100	2	AMP	CHL		0	30	CLSI 2013 M100-S23	NA			CLSI	2013	South-eastern Asia	South-eastern Asia
143	10.1186/s12917-019-1907-8	Mohamad N	2019-07-02	MYS	2.53075	101.8	Port Dickson, Negeri Sembilan	Manual admin	8.1	Coastal marine hatchery	2016-12-15	2017-11-15	2017-05-31	Grouper	Marine Fish	Cultured	NA	Tissue	Killed	Diseased	DD	Vibrio	parahaemolyticus	2	100	2	MAC	ERY		50	15	NA	NA			NA	NA	South-eastern Asia	South-eastern Asia
144	10.1186/s12917-019-1907-8	Mohamad N	2019-07-02	MYS	2.53075	101.8	Port Dickson, Negeri Sembilan	Manual admin	8.1	Coastal marine hatchery	2016-12-15	2017-11-15	2017-05-31	Grouper	Marine Fish	Cultured	NA	Tissue	Killed	Diseased	DD	Vibrio	parahaemolyticus	2	100	2	GLY	VAN		100	30	NA	NA			NA	NA	South-eastern Asia	South-eastern Asia
145	10.1186/s12917-019-1907-8	Mohamad N	2019-07-02	MYS	2.53075	101.8	Port Dickson, Negeri Sembilan	Manual admin	8.1	Coastal marine hatchery	2016-12-15	2017-11-15	2017-05-31	Grouper	Marine Fish	Cultured	NA	Tissue	Killed	Diseased	DD	Vibrio	campbellii	2	100	2	PEN	AMP		100	10	CLSI 2013 M100-S23	NA			CLSI	2013	South-eastern Asia	South-eastern Asia
146	10.1186/s12917-019-1907-8	Mohamad N	2019-07-02	MYS	2.53075	101.8	Port Dickson, Negeri Sembilan	Manual admin	8.1	Coastal marine hatchery	2016-12-15	2017-11-15	2017-05-31	Grouper	Marine Fish	Cultured	NA	Tissue	Killed	Diseased	DD	Vibrio	campbellii	2	100	2	PEN	PEN		100	10	CLSI 2013 M100-S23	NA			CLSI	2013	South-eastern Asia	South-eastern Asia
147	10.1186/s12917-019-1907-8	Mohamad N	2019-07-02	MYS	2.53075	101.8	Port Dickson, Negeri Sembilan	Manual admin	8.1	Coastal marine hatchery	2016-12-15	2017-11-15	2017-05-31	Grouper	Marine Fish	Cultured	NA	Tissue	Killed	Diseased	DD	Vibrio	campbellii	2	100	2	CEP	CTX		100	30	CLSI 2013 M100-S23	NA			CLSI	2013	South-eastern Asia	South-eastern Asia
148	10.1186/s12917-019-1907-8	Mohamad N	2019-07-02	MYS	2.53075	101.8	Port Dickson, Negeri Sembilan	Manual admin	8.1	Coastal marine hatchery	2016-12-15	2017-11-15	2017-05-31	Grouper	Marine Fish	Cultured	NA	Tissue	Killed	Diseased	DD	Vibrio	campbellii	2	100	2	CEP	FEP		50	30	CLSI 2013 M100-S23	NA			CLSI	2013	South-eastern Asia	South-eastern Asia
149	10.1186/s12917-019-1907-8	Mohamad N	2019-07-02	MYS	2.53075	101.8	Port Dickson, Negeri Sembilan	Manual admin	8.1	Coastal marine hatchery	2016-12-15	2017-11-15	2017-05-31	Grouper	Marine Fish	Cultured	NA	Tissue	Killed	Diseased	DD	Vibrio	campbellii	2	100	2	CEP	CFL		100	30	CLSI 2013 M100-S23	NA			CLSI	2013	South-eastern Asia	South-eastern Asia
150	10.1186/s12917-019-1907-8	Mohamad N	2019-07-02	MYS	2.53075	101.8	Port Dickson, Negeri Sembilan	Manual admin	8.1	Coastal marine hatchery	2016-12-15	2017-11-15	2017-05-31	Grouper	Marine Fish	Cultured	NA	Tissue	Killed	Diseased	DD	Vibrio	campbellii	2	100	2	AMI	GEN		0	10	CLSI 2013 M100-S23	NA			CLSI	2013	South-eastern Asia	South-eastern Asia
151	10.1186/s12917-019-1907-8	Mohamad N	2019-07-02	MYS	2.53075	101.8	Port Dickson, Negeri Sembilan	Manual admin	8.1	Coastal marine hatchery	2016-12-15	2017-11-15	2017-05-31	Grouper	Marine Fish	Cultured	NA	Tissue	Killed	Diseased	DD	Vibrio	campbellii	2	100	2	AMI	KAN		0	30	CLSI 2013 M100-S23	NA			CLSI	2013	South-eastern Asia	South-eastern Asia
152	10.1186/s12917-019-1907-8	Mohamad N	2019-07-02	MYS	2.53075	101.8	Port Dickson, Negeri Sembilan	Manual admin	8.1	Coastal marine hatchery	2016-12-15	2017-11-15	2017-05-31	Grouper	Marine Fish	Cultured	NA	Tissue	Killed	Diseased	DD	Vibrio	campbellii	2	100	2	AMI	STR		100	10	CLSI 2013 M100-S23	NA			CLSI	2013	South-eastern Asia	South-eastern Asia
153	10.1186/s12917-019-1907-8	Mohamad N	2019-07-02	MYS	2.53075	101.8	Port Dickson, Negeri Sembilan	Manual admin	8.1	Coastal marine hatchery	2016-12-15	2017-11-15	2017-05-31	Grouper	Marine Fish	Cultured	NA	Tissue	Killed	Diseased	DD	Vibrio	campbellii	2	100	2	TET	TET		0	30	CLSI 2013 M100-S23	NA			CLSI	2013	South-eastern Asia	South-eastern Asia
154	10.1186/s12917-019-1907-8	Mohamad N	2019-07-02	MYS	2.53075	101.8	Port Dickson, Negeri Sembilan	Manual admin	8.1	Coastal marine hatchery	2016-12-15	2017-11-15	2017-05-31	Grouper	Marine Fish	Cultured	NA	Tissue	Killed	Diseased	DD	Vibrio	campbellii	2	100	2	QUI	CIP		0	5	CLSI 2013 M100-S23	NA			CLSI	2013	South-eastern Asia	South-eastern Asia
155	10.1186/s12917-019-1907-8	Mohamad N	2019-07-02	MYS	2.53075	101.8	Port Dickson, Negeri Sembilan	Manual admin	8.1	Coastal marine hatchery	2016-12-15	2017-11-15	2017-05-31	Grouper	Marine Fish	Cultured	NA	Tissue	Killed	Diseased	DD	Vibrio	campbellii	2	100	2	QUI	NAL		0	30	CLSI 2013 M100-S23	NA			CLSI	2013	South-eastern Asia	South-eastern Asia
156	10.1186/s12917-019-1907-8	Mohamad N	2019-07-02	MYS	2.53075	101.8	Port Dickson, Negeri Sembilan	Manual admin	8.1	Coastal marine hatchery	2016-12-15	2017-11-15	2017-05-31	Grouper	Marine Fish	Cultured	NA	Tissue	Killed	Diseased	DD	Vibrio	campbellii	2	100	2	OTH	NIT		0	300	CLSI 2013 M100-S23	NA			CLSI	2013	South-eastern Asia	South-eastern Asia
157	10.1186/s12917-019-1907-8	Mohamad N	2019-07-02	MYS	2.53075	101.8	Port Dickson, Negeri Sembilan	Manual admin	8.1	Coastal marine hatchery	2016-12-15	2017-11-15	2017-05-31	Grouper	Marine Fish	Cultured	NA	Tissue	Killed	Diseased	DD	Vibrio	campbellii	2	100	2	SUL	SXT		0	25	CLSI 2013 M100-S23	NA			CLSI	2013	South-eastern Asia	South-eastern Asia
158	10.1186/s12917-019-1907-8	Mohamad N	2019-07-02	MYS	2.53075	101.8	Port Dickson, Negeri Sembilan	Manual admin	8.1	Coastal marine hatchery	2016-12-15	2017-11-15	2017-05-31	Grouper	Marine Fish	Cultured	NA	Tissue	Killed	Diseased	DD	Vibrio	campbellii	2	100	2	AMP	CHL		0	30	CLSI 2013 M100-S23	NA			CLSI	2013	South-eastern Asia	South-eastern Asia
159	10.1186/s12917-019-1907-8	Mohamad N	2019-07-02	MYS	2.53075	101.8	Port Dickson, Negeri Sembilan	Manual admin	8.1	Coastal marine hatchery	2016-12-15	2017-11-15	2017-05-31	Grouper	Marine Fish	Cultured	NA	Tissue	Killed	Diseased	DD	Vibrio	campbellii	2	100	2	MAC	ERY		100	15	NA	NA			NA	NA	South-eastern Asia	South-eastern Asia
160	10.1186/s12917-019-1907-8	Mohamad N	2019-07-02	MYS	2.53075	101.8	Port Dickson, Negeri Sembilan	Manual admin	8.1	Coastal marine hatchery	2016-12-15	2017-11-15	2017-05-31	Grouper	Marine Fish	Cultured	NA	Tissue	Killed	Diseased	DD	Vibrio	campbellii	2	100	2	GLY	VAN		100	30	NA	NA			NA	NA	South-eastern Asia	South-eastern Asia
161	10.1186/s12917-019-1907-8	Mohamad N	2019-07-02	MYS	6.37251	99.7886	Pulau Langkawi, Kedah	Manual admin	6.4	Marine	2016-12-15	2017-11-15	2017-05-31	Grouper	Marine Fish	Cultured	NA	Tissue	Killed	Mixed	DD	Vibrio	alginolyticus	1	100	1	PEN	AMP		0	10	CLSI 2013 M100-S23	NA			CLSI	2013	South-eastern Asia	South-eastern Asia
162	10.1186/s12917-019-1907-8	Mohamad N	2019-07-02	MYS	6.37251	99.7886	Pulau Langkawi, Kedah	Manual admin	6.4	Marine	2016-12-15	2017-11-15	2017-05-31	Grouper	Marine Fish	Cultured	NA	Tissue	Killed	Mixed	DD	Vibrio	alginolyticus	1	100	1	PEN	PEN		100	10	CLSI 2013 M100-S23	NA			CLSI	2013	South-eastern Asia	South-eastern Asia
163	10.1186/s12917-019-1907-8	Mohamad N	2019-07-02	MYS	6.37251	99.7886	Pulau Langkawi, Kedah	Manual admin	6.4	Marine	2016-12-15	2017-11-15	2017-05-31	Grouper	Marine Fish	Cultured	NA	Tissue	Killed	Mixed	DD	Vibrio	alginolyticus	1	100	1	CEP	CTX		100	30	CLSI 2013 M100-S23	NA			CLSI	2013	South-eastern Asia	South-eastern Asia
164	10.1186/s12917-019-1907-8	Mohamad N	2019-07-02	MYS	6.37251	99.7886	Pulau Langkawi, Kedah	Manual admin	6.4	Marine	2016-12-15	2017-11-15	2017-05-31	Grouper	Marine Fish	Cultured	NA	Tissue	Killed	Mixed	DD	Vibrio	alginolyticus	1	100	1	CEP	FEP		0	30	CLSI 2013 M100-S23	NA			CLSI	2013	South-eastern Asia	South-eastern Asia
165	10.1186/s12917-019-1907-8	Mohamad N	2019-07-02	MYS	6.37251	99.7886	Pulau Langkawi, Kedah	Manual admin	6.4	Marine	2016-12-15	2017-11-15	2017-05-31	Grouper	Marine Fish	Cultured	NA	Tissue	Killed	Mixed	DD	Vibrio	alginolyticus	1	100	1	CEP	CFL		0	30	CLSI 2013 M100-S23	NA			CLSI	2013	South-eastern Asia	South-eastern Asia
166	10.1186/s12917-019-1907-8	Mohamad N	2019-07-02	MYS	6.37251	99.7886	Pulau Langkawi, Kedah	Manual admin	6.4	Marine	2016-12-15	2017-11-15	2017-05-31	Grouper	Marine Fish	Cultured	NA	Tissue	Killed	Mixed	DD	Vibrio	alginolyticus	1	100	1	AMI	GEN		0	10	CLSI 2013 M100-S23	NA			CLSI	2013	South-eastern Asia	South-eastern Asia
167	10.1186/s12917-019-1907-8	Mohamad N	2019-07-02	MYS	6.37251	99.7886	Pulau Langkawi, Kedah	Manual admin	6.4	Marine	2016-12-15	2017-11-15	2017-05-31	Grouper	Marine Fish	Cultured	NA	Tissue	Killed	Mixed	DD	Vibrio	alginolyticus	1	100	1	AMI	KAN		0	30	CLSI 2013 M100-S23	NA			CLSI	2013	South-eastern Asia	South-eastern Asia
168	10.1186/s12917-019-1907-8	Mohamad N	2019-07-02	MYS	6.37251	99.7886	Pulau Langkawi, Kedah	Manual admin	6.4	Marine	2016-12-15	2017-11-15	2017-05-31	Grouper	Marine Fish	Cultured	NA	Tissue	Killed	Mixed	DD	Vibrio	alginolyticus	1	100	1	AMI	STR		0	10	CLSI 2013 M100-S23	NA			CLSI	2013	South-eastern Asia	South-eastern Asia
169	10.1186/s12917-019-1907-8	Mohamad N	2019-07-02	MYS	6.37251	99.7886	Pulau Langkawi, Kedah	Manual admin	6.4	Marine	2016-12-15	2017-11-15	2017-05-31	Grouper	Marine Fish	Cultured	NA	Tissue	Killed	Mixed	DD	Vibrio	alginolyticus	1	100	1	TET	TET		0	30	CLSI 2013 M100-S23	NA			CLSI	2013	South-eastern Asia	South-eastern Asia
170	10.1186/s12917-019-1907-8	Mohamad N	2019-07-02	MYS	6.37251	99.7886	Pulau Langkawi, Kedah	Manual admin	6.4	Marine	2016-12-15	2017-11-15	2017-05-31	Grouper	Marine Fish	Cultured	NA	Tissue	Killed	Mixed	DD	Vibrio	alginolyticus	1	100	1	QUI	CIP		0	5	CLSI 2013 M100-S23	NA			CLSI	2013	South-eastern Asia	South-eastern Asia
171	10.1186/s12917-019-1907-8	Mohamad N	2019-07-02	MYS	6.37251	99.7886	Pulau Langkawi, Kedah	Manual admin	6.4	Marine	2016-12-15	2017-11-15	2017-05-31	Grouper	Marine Fish	Cultured	NA	Tissue	Killed	Mixed	DD	Vibrio	alginolyticus	1	100	1	QUI	NAL		0	30	CLSI 2013 M100-S23	NA			CLSI	2013	South-eastern Asia	South-eastern Asia
172	10.1186/s12917-019-1907-8	Mohamad N	2019-07-02	MYS	6.37251	99.7886	Pulau Langkawi, Kedah	Manual admin	6.4	Marine	2016-12-15	2017-11-15	2017-05-31	Grouper	Marine Fish	Cultured	NA	Tissue	Killed	Mixed	DD	Vibrio	alginolyticus	1	100	1	OTH	NIT		0	300	CLSI 2013 M100-S23	NA			CLSI	2013	South-eastern Asia	South-eastern Asia
173	10.1186/s12917-019-1907-8	Mohamad N	2019-07-02	MYS	6.37251	99.7886	Pulau Langkawi, Kedah	Manual admin	6.4	Marine	2016-12-15	2017-11-15	2017-05-31	Grouper	Marine Fish	Cultured	NA	Tissue	Killed	Mixed	DD	Vibrio	alginolyticus	1	100	1	SUL	SXT		0	25	CLSI 2013 M100-S23	NA			CLSI	2013	South-eastern Asia	South-eastern Asia
174	10.1186/s12917-019-1907-8	Mohamad N	2019-07-02	MYS	6.37251	99.7886	Pulau Langkawi, Kedah	Manual admin	6.4	Marine	2016-12-15	2017-11-15	2017-05-31	Grouper	Marine Fish	Cultured	NA	Tissue	Killed	Mixed	DD	Vibrio	alginolyticus	1	100	1	AMP	CHL		0	30	CLSI 2013 M100-S23	NA			CLSI	2013	South-eastern Asia	South-eastern Asia
175	10.1186/s12917-019-1907-8	Mohamad N	2019-07-02	MYS	6.37251	99.7886	Pulau Langkawi, Kedah	Manual admin	6.4	Marine	2016-12-15	2017-11-15	2017-05-31	Grouper	Marine Fish	Cultured	NA	Tissue	Killed	Mixed	DD	Vibrio	alginolyticus	1	100	1	MAC	ERY		0	15	NA	NA			NA	NA	South-eastern Asia	South-eastern Asia
176	10.1186/s12917-019-1907-8	Mohamad N	2019-07-02	MYS	6.37251	99.7886	Pulau Langkawi, Kedah	Manual admin	6.4	Marine	2016-12-15	2017-11-15	2017-05-31	Grouper	Marine Fish	Cultured	NA	Tissue	Killed	Mixed	DD	Vibrio	alginolyticus	1	100	1	GLY	VAN		100	30	NA	NA			NA	NA	South-eastern Asia	South-eastern Asia
177	10.1186/s12917-019-1907-8	Mohamad N	2019-07-02	MYS	6.37251	99.7886	Pulau Langkawi, Kedah	Manual admin	6.4	Marine	2016-12-15	2017-11-15	2017-05-31	Grouper	Marine Fish	Cultured	NA	Tissue	Killed	Mixed	DD	Vibrio	parahaemolyticus	1	100	1	PEN	AMP		100	10	CLSI 2013 M100-S23	NA			CLSI	2013	South-eastern Asia	South-eastern Asia
178	10.1186/s12917-019-1907-8	Mohamad N	2019-07-02	MYS	6.37251	99.7886	Pulau Langkawi, Kedah	Manual admin	6.4	Marine	2016-12-15	2017-11-15	2017-05-31	Grouper	Marine Fish	Cultured	NA	Tissue	Killed	Mixed	DD	Vibrio	parahaemolyticus	1	100	1	PEN	PEN		100	10	CLSI 2013 M100-S23	NA			CLSI	2013	South-eastern Asia	South-eastern Asia
179	10.1186/s12917-019-1907-8	Mohamad N	2019-07-02	MYS	6.37251	99.7886	Pulau Langkawi, Kedah	Manual admin	6.4	Marine	2016-12-15	2017-11-15	2017-05-31	Grouper	Marine Fish	Cultured	NA	Tissue	Killed	Mixed	DD	Vibrio	parahaemolyticus	1	100	1	CEP	CTX		0	30	CLSI 2013 M100-S23	NA			CLSI	2013	South-eastern Asia	South-eastern Asia
180	10.1186/s12917-019-1907-8	Mohamad N	2019-07-02	MYS	6.37251	99.7886	Pulau Langkawi, Kedah	Manual admin	6.4	Marine	2016-12-15	2017-11-15	2017-05-31	Grouper	Marine Fish	Cultured	NA	Tissue	Killed	Mixed	DD	Vibrio	parahaemolyticus	1	100	1	CEP	FEP		0	30	CLSI 2013 M100-S23	NA			CLSI	2013	South-eastern Asia	South-eastern Asia
181	10.1186/s12917-019-1907-8	Mohamad N	2019-07-02	MYS	6.37251	99.7886	Pulau Langkawi, Kedah	Manual admin	6.4	Marine	2016-12-15	2017-11-15	2017-05-31	Grouper	Marine Fish	Cultured	NA	Tissue	Killed	Mixed	DD	Vibrio	parahaemolyticus	1	100	1	CEP	CFL		0	30	CLSI 2013 M100-S23	NA			CLSI	2013	South-eastern Asia	South-eastern Asia
182	10.1186/s12917-019-1907-8	Mohamad N	2019-07-02	MYS	6.37251	99.7886	Pulau Langkawi, Kedah	Manual admin	6.4	Marine	2016-12-15	2017-11-15	2017-05-31	Grouper	Marine Fish	Cultured	NA	Tissue	Killed	Mixed	DD	Vibrio	parahaemolyticus	1	100	1	AMI	GEN		0	10	CLSI 2013 M100-S23	NA			CLSI	2013	South-eastern Asia	South-eastern Asia
183	10.1186/s12917-019-1907-8	Mohamad N	2019-07-02	MYS	6.37251	99.7886	Pulau Langkawi, Kedah	Manual admin	6.4	Marine	2016-12-15	2017-11-15	2017-05-31	Grouper	Marine Fish	Cultured	NA	Tissue	Killed	Mixed	DD	Vibrio	parahaemolyticus	1	100	1	AMI	KAN		0	30	CLSI 2013 M100-S23	NA			CLSI	2013	South-eastern Asia	South-eastern Asia
184	10.1186/s12917-019-1907-8	Mohamad N	2019-07-02	MYS	6.37251	99.7886	Pulau Langkawi, Kedah	Manual admin	6.4	Marine	2016-12-15	2017-11-15	2017-05-31	Grouper	Marine Fish	Cultured	NA	Tissue	Killed	Mixed	DD	Vibrio	parahaemolyticus	1	100	1	AMI	STR		100	10	CLSI 2013 M100-S23	NA			CLSI	2013	South-eastern Asia	South-eastern Asia
185	10.1186/s12917-019-1907-8	Mohamad N	2019-07-02	MYS	6.37251	99.7886	Pulau Langkawi, Kedah	Manual admin	6.4	Marine	2016-12-15	2017-11-15	2017-05-31	Grouper	Marine Fish	Cultured	NA	Tissue	Killed	Mixed	DD	Vibrio	parahaemolyticus	1	100	1	TET	TET		0	30	CLSI 2013 M100-S23	NA			CLSI	2013	South-eastern Asia	South-eastern Asia
186	10.1186/s12917-019-1907-8	Mohamad N	2019-07-02	MYS	6.37251	99.7886	Pulau Langkawi, Kedah	Manual admin	6.4	Marine	2016-12-15	2017-11-15	2017-05-31	Grouper	Marine Fish	Cultured	NA	Tissue	Killed	Mixed	DD	Vibrio	parahaemolyticus	1	100	1	QUI	CIP		0	5	CLSI 2013 M100-S23	NA			CLSI	2013	South-eastern Asia	South-eastern Asia
187	10.1186/s12917-019-1907-8	Mohamad N	2019-07-02	MYS	6.37251	99.7886	Pulau Langkawi, Kedah	Manual admin	6.4	Marine	2016-12-15	2017-11-15	2017-05-31	Grouper	Marine Fish	Cultured	NA	Tissue	Killed	Mixed	DD	Vibrio	parahaemolyticus	1	100	1	QUI	NAL		0	30	CLSI 2013 M100-S23	NA			CLSI	2013	South-eastern Asia	South-eastern Asia
188	10.1186/s12917-019-1907-8	Mohamad N	2019-07-02	MYS	6.37251	99.7886	Pulau Langkawi, Kedah	Manual admin	6.4	Marine	2016-12-15	2017-11-15	2017-05-31	Grouper	Marine Fish	Cultured	NA	Tissue	Killed	Mixed	DD	Vibrio	parahaemolyticus	1	100	1	OTH	NIT		0	300	CLSI 2013 M100-S23	NA			CLSI	2013	South-eastern Asia	South-eastern Asia
189	10.1186/s12917-019-1907-8	Mohamad N	2019-07-02	MYS	6.37251	99.7886	Pulau Langkawi, Kedah	Manual admin	6.4	Marine	2016-12-15	2017-11-15	2017-05-31	Grouper	Marine Fish	Cultured	NA	Tissue	Killed	Mixed	DD	Vibrio	parahaemolyticus	1	100	1	SUL	SXT		0	25	CLSI 2013 M100-S23	NA			CLSI	2013	South-eastern Asia	South-eastern Asia
190	10.1186/s12917-019-1907-8	Mohamad N	2019-07-02	MYS	6.37251	99.7886	Pulau Langkawi, Kedah	Manual admin	6.4	Marine	2016-12-15	2017-11-15	2017-05-31	Grouper	Marine Fish	Cultured	NA	Tissue	Killed	Mixed	DD	Vibrio	parahaemolyticus	1	100	1	AMP	CHL		0	30	CLSI 2013 M100-S23	NA			CLSI	2013	South-eastern Asia	South-eastern Asia
191	10.1186/s12917-019-1907-8	Mohamad N	2019-07-02	MYS	6.37251	99.7886	Pulau Langkawi, Kedah	Manual admin	6.4	Marine	2016-12-15	2017-11-15	2017-05-31	Grouper	Marine Fish	Cultured	NA	Tissue	Killed	Mixed	DD	Vibrio	parahaemolyticus	1	100	1	MAC	ERY		0	15	NA	NA			NA	NA	South-eastern Asia	South-eastern Asia
192	10.1186/s12917-019-1907-8	Mohamad N	2019-07-02	MYS	6.37251	99.7886	Pulau Langkawi, Kedah	Manual admin	6.4	Marine	2016-12-15	2017-11-15	2017-05-31	Grouper	Marine Fish	Cultured	NA	Tissue	Killed	Mixed	DD	Vibrio	parahaemolyticus	1	100	1	GLY	VAN		100	30	NA	NA			NA	NA	South-eastern Asia	South-eastern Asia
193	10.1186/s12917-019-1907-8	Mohamad N	2019-07-02	MYS	2.81532	101.5	Banting, Selangor	Manual admin	3.2	Coastal marine hatchery	2016-12-15	2017-11-15	2017-05-31	Grouper	Marine Fish	Cultured	NA	Tissue	Killed	Diseased	DD	Vibrio	parahaemolyticus	2	100	2	PEN	AMP		50	10	CLSI 2013 M100-S23	NA			CLSI	2013	South-eastern Asia	South-eastern Asia
194	10.1186/s12917-019-1907-8	Mohamad N	2019-07-02	MYS	2.81532	101.5	Banting, Selangor	Manual admin	3.2	Coastal marine hatchery	2016-12-15	2017-11-15	2017-05-31	Grouper	Marine Fish	Cultured	NA	Tissue	Killed	Diseased	DD	Vibrio	parahaemolyticus	2	100	2	PEN	PEN		100	10	CLSI 2013 M100-S23	NA			CLSI	2013	South-eastern Asia	South-eastern Asia
195	10.1186/s12917-019-1907-8	Mohamad N	2019-07-02	MYS	2.81532	101.5	Banting, Selangor	Manual admin	3.2	Coastal marine hatchery	2016-12-15	2017-11-15	2017-05-31	Grouper	Marine Fish	Cultured	NA	Tissue	Killed	Diseased	DD	Vibrio	parahaemolyticus	2	100	2	CEP	CTX		50	30	CLSI 2013 M100-S23	NA			CLSI	2013	South-eastern Asia	South-eastern Asia
196	10.1186/s12917-019-1907-8	Mohamad N	2019-07-02	MYS	2.81532	101.5	Banting, Selangor	Manual admin	3.2	Coastal marine hatchery	2016-12-15	2017-11-15	2017-05-31	Grouper	Marine Fish	Cultured	NA	Tissue	Killed	Diseased	DD	Vibrio	parahaemolyticus	2	100	2	CEP	FEP		0	30	CLSI 2013 M100-S23	NA			CLSI	2013	South-eastern Asia	South-eastern Asia
197	10.1186/s12917-019-1907-8	Mohamad N	2019-07-02	MYS	2.81532	101.5	Banting, Selangor	Manual admin	3.2	Coastal marine hatchery	2016-12-15	2017-11-15	2017-05-31	Grouper	Marine Fish	Cultured	NA	Tissue	Killed	Diseased	DD	Vibrio	parahaemolyticus	2	100	2	CEP	CFL		0	30	CLSI 2013 M100-S23	NA			CLSI	2013	South-eastern Asia	South-eastern Asia
198	10.1186/s12917-019-1907-8	Mohamad N	2019-07-02	MYS	2.81532	101.5	Banting, Selangor	Manual admin	3.2	Coastal marine hatchery	2016-12-15	2017-11-15	2017-05-31	Grouper	Marine Fish	Cultured	NA	Tissue	Killed	Diseased	DD	Vibrio	parahaemolyticus	2	100	2	AMI	GEN		0	10	CLSI 2013 M100-S23	NA			CLSI	2013	South-eastern Asia	South-eastern Asia
199	10.1186/s12917-019-1907-8	Mohamad N	2019-07-02	MYS	2.81532	101.5	Banting, Selangor	Manual admin	3.2	Coastal marine hatchery	2016-12-15	2017-11-15	2017-05-31	Grouper	Marine Fish	Cultured	NA	Tissue	Killed	Diseased	DD	Vibrio	parahaemolyticus	2	100	2	AMI	KAN		0	30	CLSI 2013 M100-S23	NA			CLSI	2013	South-eastern Asia	South-eastern Asia
200	10.1186/s12917-019-1907-8	Mohamad N	2019-07-02	MYS	2.81532	101.5	Banting, Selangor	Manual admin	3.2	Coastal marine hatchery	2016-12-15	2017-11-15	2017-05-31	Grouper	Marine Fish	Cultured	NA	Tissue	Killed	Diseased	DD	Vibrio	parahaemolyticus	2	100	2	AMI	STR		50	10	CLSI 2013 M100-S23	NA			CLSI	2013	South-eastern Asia	South-eastern Asia
201	10.1186/s12917-019-1907-8	Mohamad N	2019-07-02	MYS	2.81532	101.5	Banting, Selangor	Manual admin	3.2	Coastal marine hatchery	2016-12-15	2017-11-15	2017-05-31	Grouper	Marine Fish	Cultured	NA	Tissue	Killed	Diseased	DD	Vibrio	parahaemolyticus	2	100	2	TET	TET		0	30	CLSI 2013 M100-S23	NA			CLSI	2013	South-eastern Asia	South-eastern Asia
202	10.1186/s12917-019-1907-8	Mohamad N	2019-07-02	MYS	2.81532	101.5	Banting, Selangor	Manual admin	3.2	Coastal marine hatchery	2016-12-15	2017-11-15	2017-05-31	Grouper	Marine Fish	Cultured	NA	Tissue	Killed	Diseased	DD	Vibrio	parahaemolyticus	2	100	2	QUI	CIP		0	5	CLSI 2013 M100-S23	NA			CLSI	2013	South-eastern Asia	South-eastern Asia
203	10.1186/s12917-019-1907-8	Mohamad N	2019-07-02	MYS	2.81532	101.5	Banting, Selangor	Manual admin	3.2	Coastal marine hatchery	2016-12-15	2017-11-15	2017-05-31	Grouper	Marine Fish	Cultured	NA	Tissue	Killed	Diseased	DD	Vibrio	parahaemolyticus	2	100	2	QUI	NAL		0	30	CLSI 2013 M100-S23	NA			CLSI	2013	South-eastern Asia	South-eastern Asia
204	10.1186/s12917-019-1907-8	Mohamad N	2019-07-02	MYS	2.81532	101.5	Banting, Selangor	Manual admin	3.2	Coastal marine hatchery	2016-12-15	2017-11-15	2017-05-31	Grouper	Marine Fish	Cultured	NA	Tissue	Killed	Diseased	DD	Vibrio	parahaemolyticus	2	100	2	OTH	NIT		0	300	CLSI 2013 M100-S23	NA			CLSI	2013	South-eastern Asia	South-eastern Asia
205	10.1186/s12917-019-1907-8	Mohamad N	2019-07-02	MYS	2.81532	101.5	Banting, Selangor	Manual admin	3.2	Coastal marine hatchery	2016-12-15	2017-11-15	2017-05-31	Grouper	Marine Fish	Cultured	NA	Tissue	Killed	Diseased	DD	Vibrio	parahaemolyticus	2	100	2	SUL	SXT		0	25	CLSI 2013 M100-S23	NA			CLSI	2013	South-eastern Asia	South-eastern Asia
206	10.1186/s12917-019-1907-8	Mohamad N	2019-07-02	MYS	2.81532	101.5	Banting, Selangor	Manual admin	3.2	Coastal marine hatchery	2016-12-15	2017-11-15	2017-05-31	Grouper	Marine Fish	Cultured	NA	Tissue	Killed	Diseased	DD	Vibrio	parahaemolyticus	2	100	2	AMP	CHL		0	30	CLSI 2013 M100-S23	NA			CLSI	2013	South-eastern Asia	South-eastern Asia
207	10.1186/s12917-019-1907-8	Mohamad N	2019-07-02	MYS	2.81532	101.5	Banting, Selangor	Manual admin	3.2	Coastal marine hatchery	2016-12-15	2017-11-15	2017-05-31	Grouper	Marine Fish	Cultured	NA	Tissue	Killed	Diseased	DD	Vibrio	parahaemolyticus	2	100	2	MAC	ERY		50	15	NA	NA			NA	NA	South-eastern Asia	South-eastern Asia
208	10.1186/s12917-019-1907-8	Mohamad N	2019-07-02	MYS	2.81532	101.5	Banting, Selangor	Manual admin	3.2	Coastal marine hatchery	2016-12-15	2017-11-15	2017-05-31	Grouper	Marine Fish	Cultured	NA	Tissue	Killed	Diseased	DD	Vibrio	parahaemolyticus	2	100	2	GLY	VAN		100	30	NA	NA			NA	NA	South-eastern Asia	South-eastern Asia
209	10.1186/s12917-019-1907-8	Mohamad N	2019-07-02	MYS	6.11706	102.241	Kota Bharu, Kelantan	Manual admin	8.9	Coastal marine hatchery	2016-12-15	2017-11-15	2017-05-31	Grouper	Marine Fish	Cultured	NA	Tissue	Killed	Diseased	DD	Vibrio	parahaemolyticus	3	100	3	PEN	AMP		0	10	CLSI 2013 M100-S23	NA			CLSI	2013	South-eastern Asia	South-eastern Asia
210	10.1186/s12917-019-1907-8	Mohamad N	2019-07-02	MYS	6.11706	102.241	Kota Bharu, Kelantan	Manual admin	8.9	Coastal marine hatchery	2016-12-15	2017-11-15	2017-05-31	Grouper	Marine Fish	Cultured	NA	Tissue	Killed	Diseased	DD	Vibrio	parahaemolyticus	3	100	3	PEN	PEN		100	10	CLSI 2013 M100-S23	NA			CLSI	2013	South-eastern Asia	South-eastern Asia
211	10.1186/s12917-019-1907-8	Mohamad N	2019-07-02	MYS	6.11706	102.241	Kota Bharu, Kelantan	Manual admin	8.9	Coastal marine hatchery	2016-12-15	2017-11-15	2017-05-31	Grouper	Marine Fish	Cultured	NA	Tissue	Killed	Diseased	DD	Vibrio	parahaemolyticus	3	100	3	CEP	CTX		33	30	CLSI 2013 M100-S23	NA			CLSI	2013	South-eastern Asia	South-eastern Asia
212	10.1186/s12917-019-1907-8	Mohamad N	2019-07-02	MYS	6.11706	102.241	Kota Bharu, Kelantan	Manual admin	8.9	Coastal marine hatchery	2016-12-15	2017-11-15	2017-05-31	Grouper	Marine Fish	Cultured	NA	Tissue	Killed	Diseased	DD	Vibrio	parahaemolyticus	3	100	3	CEP	FEP		0	30	CLSI 2013 M100-S23	NA			CLSI	2013	South-eastern Asia	South-eastern Asia
213	10.1186/s12917-019-1907-8	Mohamad N	2019-07-02	MYS	6.11706	102.241	Kota Bharu, Kelantan	Manual admin	8.9	Coastal marine hatchery	2016-12-15	2017-11-15	2017-05-31	Grouper	Marine Fish	Cultured	NA	Tissue	Killed	Diseased	DD	Vibrio	parahaemolyticus	3	100	3	CEP	CFL		33	30	CLSI 2013 M100-S23	NA			CLSI	2013	South-eastern Asia	South-eastern Asia
214	10.1186/s12917-019-1907-8	Mohamad N	2019-07-02	MYS	6.11706	102.241	Kota Bharu, Kelantan	Manual admin	8.9	Coastal marine hatchery	2016-12-15	2017-11-15	2017-05-31	Grouper	Marine Fish	Cultured	NA	Tissue	Killed	Diseased	DD	Vibrio	parahaemolyticus	3	100	3	AMI	GEN		33	10	CLSI 2013 M100-S23	NA			CLSI	2013	South-eastern Asia	South-eastern Asia
215	10.1186/s12917-019-1907-8	Mohamad N	2019-07-02	MYS	6.11706	102.241	Kota Bharu, Kelantan	Manual admin	8.9	Coastal marine hatchery	2016-12-15	2017-11-15	2017-05-31	Grouper	Marine Fish	Cultured	NA	Tissue	Killed	Diseased	DD	Vibrio	parahaemolyticus	3	100	3	AMI	KAN		0	30	CLSI 2013 M100-S23	NA			CLSI	2013	South-eastern Asia	South-eastern Asia
216	10.1186/s12917-019-1907-8	Mohamad N	2019-07-02	MYS	6.11706	102.241	Kota Bharu, Kelantan	Manual admin	8.9	Coastal marine hatchery	2016-12-15	2017-11-15	2017-05-31	Grouper	Marine Fish	Cultured	NA	Tissue	Killed	Diseased	DD	Vibrio	parahaemolyticus	3	100	3	AMI	STR		33	10	CLSI 2013 M100-S23	NA			CLSI	2013	South-eastern Asia	South-eastern Asia
217	10.1186/s12917-019-1907-8	Mohamad N	2019-07-02	MYS	6.11706	102.241	Kota Bharu, Kelantan	Manual admin	8.9	Coastal marine hatchery	2016-12-15	2017-11-15	2017-05-31	Grouper	Marine Fish	Cultured	NA	Tissue	Killed	Diseased	DD	Vibrio	parahaemolyticus	3	100	3	TET	TET		0	30	CLSI 2013 M100-S23	NA			CLSI	2013	South-eastern Asia	South-eastern Asia
218	10.1186/s12917-019-1907-8	Mohamad N	2019-07-02	MYS	6.11706	102.241	Kota Bharu, Kelantan	Manual admin	8.9	Coastal marine hatchery	2016-12-15	2017-11-15	2017-05-31	Grouper	Marine Fish	Cultured	NA	Tissue	Killed	Diseased	DD	Vibrio	parahaemolyticus	3	100	3	QUI	CIP		0	5	CLSI 2013 M100-S23	NA			CLSI	2013	South-eastern Asia	South-eastern Asia
219	10.1186/s12917-019-1907-8	Mohamad N	2019-07-02	MYS	6.11706	102.241	Kota Bharu, Kelantan	Manual admin	8.9	Coastal marine hatchery	2016-12-15	2017-11-15	2017-05-31	Grouper	Marine Fish	Cultured	NA	Tissue	Killed	Diseased	DD	Vibrio	parahaemolyticus	3	100	3	QUI	NAL		0	30	CLSI 2013 M100-S23	NA			CLSI	2013	South-eastern Asia	South-eastern Asia
220	10.1186/s12917-019-1907-8	Mohamad N	2019-07-02	MYS	6.11706	102.241	Kota Bharu, Kelantan	Manual admin	8.9	Coastal marine hatchery	2016-12-15	2017-11-15	2017-05-31	Grouper	Marine Fish	Cultured	NA	Tissue	Killed	Diseased	DD	Vibrio	parahaemolyticus	3	100	3	OTH	NIT		0	300	CLSI 2013 M100-S23	NA			CLSI	2013	South-eastern Asia	South-eastern Asia
221	10.1186/s12917-019-1907-8	Mohamad N	2019-07-02	MYS	6.11706	102.241	Kota Bharu, Kelantan	Manual admin	8.9	Coastal marine hatchery	2016-12-15	2017-11-15	2017-05-31	Grouper	Marine Fish	Cultured	NA	Tissue	Killed	Diseased	DD	Vibrio	parahaemolyticus	3	100	3	SUL	SXT		0	25	CLSI 2013 M100-S23	NA			CLSI	2013	South-eastern Asia	South-eastern Asia
222	10.1186/s12917-019-1907-8	Mohamad N	2019-07-02	MYS	6.11706	102.241	Kota Bharu, Kelantan	Manual admin	8.9	Coastal marine hatchery	2016-12-15	2017-11-15	2017-05-31	Grouper	Marine Fish	Cultured	NA	Tissue	Killed	Diseased	DD	Vibrio	parahaemolyticus	3	100	3	AMP	CHL		0	30	CLSI 2013 M100-S23	NA			CLSI	2013	South-eastern Asia	South-eastern Asia
223	10.1186/s12917-019-1907-8	Mohamad N	2019-07-02	MYS	6.11706	102.241	Kota Bharu, Kelantan	Manual admin	8.9	Coastal marine hatchery	2016-12-15	2017-11-15	2017-05-31	Grouper	Marine Fish	Cultured	NA	Tissue	Killed	Diseased	DD	Vibrio	parahaemolyticus	3	100	3	MAC	ERY		67	15	NA	NA			NA	NA	South-eastern Asia	South-eastern Asia
224	10.1186/s12917-019-1907-8	Mohamad N	2019-07-02	MYS	6.11706	102.241	Kota Bharu, Kelantan	Manual admin	8.9	Coastal marine hatchery	2016-12-15	2017-11-15	2017-05-31	Grouper	Marine Fish	Cultured	NA	Tissue	Killed	Diseased	DD	Vibrio	parahaemolyticus	3	100	3	GLY	VAN		100	30	NA	NA			NA	NA	South-eastern Asia	South-eastern Asia
225	10.1186/s12917-019-1907-8	Mohamad N	2019-07-02	MYS	6.11706	102.241	Kota Bharu, Kelantan	Manual admin	8.9	Coastal marine hatchery	2016-12-15	2017-11-15	2017-05-31	Grouper	Marine Fish	Cultured	NA	Tissue	Killed	Diseased	DD	Vibrio	campbellii	1	100	1	PEN	AMP		100	10	CLSI 2013 M100-S23	NA			CLSI	2013	South-eastern Asia	South-eastern Asia
226	10.1186/s12917-019-1907-8	Mohamad N	2019-07-02	MYS	6.11706	102.241	Kota Bharu, Kelantan	Manual admin	8.9	Coastal marine hatchery	2016-12-15	2017-11-15	2017-05-31	Grouper	Marine Fish	Cultured	NA	Tissue	Killed	Diseased	DD	Vibrio	campbellii	1	100	1	PEN	PEN		100	10	CLSI 2013 M100-S23	NA			CLSI	2013	South-eastern Asia	South-eastern Asia
227	10.1186/s12917-019-1907-8	Mohamad N	2019-07-02	MYS	6.11706	102.241	Kota Bharu, Kelantan	Manual admin	8.9	Coastal marine hatchery	2016-12-15	2017-11-15	2017-05-31	Grouper	Marine Fish	Cultured	NA	Tissue	Killed	Diseased	DD	Vibrio	campbellii	1	100	1	CEP	CTX		0	30	CLSI 2013 M100-S23	NA			CLSI	2013	South-eastern Asia	South-eastern Asia
228	10.1186/s12917-019-1907-8	Mohamad N	2019-07-02	MYS	6.11706	102.241	Kota Bharu, Kelantan	Manual admin	8.9	Coastal marine hatchery	2016-12-15	2017-11-15	2017-05-31	Grouper	Marine Fish	Cultured	NA	Tissue	Killed	Diseased	DD	Vibrio	campbellii	1	100	1	CEP	FEP		0	30	CLSI 2013 M100-S23	NA			CLSI	2013	South-eastern Asia	South-eastern Asia
229	10.1186/s12917-019-1907-8	Mohamad N	2019-07-02	MYS	6.11706	102.241	Kota Bharu, Kelantan	Manual admin	8.9	Coastal marine hatchery	2016-12-15	2017-11-15	2017-05-31	Grouper	Marine Fish	Cultured	NA	Tissue	Killed	Diseased	DD	Vibrio	campbellii	1	100	1	CEP	CFL		0	30	CLSI 2013 M100-S23	NA			CLSI	2013	South-eastern Asia	South-eastern Asia
230	10.1186/s12917-019-1907-8	Mohamad N	2019-07-02	MYS	6.11706	102.241	Kota Bharu, Kelantan	Manual admin	8.9	Coastal marine hatchery	2016-12-15	2017-11-15	2017-05-31	Grouper	Marine Fish	Cultured	NA	Tissue	Killed	Diseased	DD	Vibrio	campbellii	1	100	1	AMI	GEN		0	10	CLSI 2013 M100-S23	NA			CLSI	2013	South-eastern Asia	South-eastern Asia
231	10.1186/s12917-019-1907-8	Mohamad N	2019-07-02	MYS	6.11706	102.241	Kota Bharu, Kelantan	Manual admin	8.9	Coastal marine hatchery	2016-12-15	2017-11-15	2017-05-31	Grouper	Marine Fish	Cultured	NA	Tissue	Killed	Diseased	DD	Vibrio	campbellii	1	100	1	AMI	KAN		0	30	CLSI 2013 M100-S23	NA			CLSI	2013	South-eastern Asia	South-eastern Asia
232	10.1186/s12917-019-1907-8	Mohamad N	2019-07-02	MYS	6.11706	102.241	Kota Bharu, Kelantan	Manual admin	8.9	Coastal marine hatchery	2016-12-15	2017-11-15	2017-05-31	Grouper	Marine Fish	Cultured	NA	Tissue	Killed	Diseased	DD	Vibrio	campbellii	1	100	1	AMI	STR		0	10	CLSI 2013 M100-S23	NA			CLSI	2013	South-eastern Asia	South-eastern Asia
233	10.1186/s12917-019-1907-8	Mohamad N	2019-07-02	MYS	6.11706	102.241	Kota Bharu, Kelantan	Manual admin	8.9	Coastal marine hatchery	2016-12-15	2017-11-15	2017-05-31	Grouper	Marine Fish	Cultured	NA	Tissue	Killed	Diseased	DD	Vibrio	campbellii	1	100	1	TET	TET		0	30	CLSI 2013 M100-S23	NA			CLSI	2013	South-eastern Asia	South-eastern Asia
234	10.1186/s12917-019-1907-8	Mohamad N	2019-07-02	MYS	6.11706	102.241	Kota Bharu, Kelantan	Manual admin	8.9	Coastal marine hatchery	2016-12-15	2017-11-15	2017-05-31	Grouper	Marine Fish	Cultured	NA	Tissue	Killed	Diseased	DD	Vibrio	campbellii	1	100	1	QUI	CIP		0	5	CLSI 2013 M100-S23	NA			CLSI	2013	South-eastern Asia	South-eastern Asia
235	10.1186/s12917-019-1907-8	Mohamad N	2019-07-02	MYS	6.11706	102.241	Kota Bharu, Kelantan	Manual admin	8.9	Coastal marine hatchery	2016-12-15	2017-11-15	2017-05-31	Grouper	Marine Fish	Cultured	NA	Tissue	Killed	Diseased	DD	Vibrio	campbellii	1	100	1	QUI	NAL		0	30	CLSI 2013 M100-S23	NA			CLSI	2013	South-eastern Asia	South-eastern Asia
236	10.1186/s12917-019-1907-8	Mohamad N	2019-07-02	MYS	6.11706	102.241	Kota Bharu, Kelantan	Manual admin	8.9	Coastal marine hatchery	2016-12-15	2017-11-15	2017-05-31	Grouper	Marine Fish	Cultured	NA	Tissue	Killed	Diseased	DD	Vibrio	campbellii	1	100	1	OTH	NIT		0	300	CLSI 2013 M100-S23	NA			CLSI	2013	South-eastern Asia	South-eastern Asia
237	10.1186/s12917-019-1907-8	Mohamad N	2019-07-02	MYS	6.11706	102.241	Kota Bharu, Kelantan	Manual admin	8.9	Coastal marine hatchery	2016-12-15	2017-11-15	2017-05-31	Grouper	Marine Fish	Cultured	NA	Tissue	Killed	Diseased	DD	Vibrio	campbellii	1	100	1	SUL	SXT		0	25	CLSI 2013 M100-S23	NA			CLSI	2013	South-eastern Asia	South-eastern Asia
238	10.1186/s12917-019-1907-8	Mohamad N	2019-07-02	MYS	6.11706	102.241	Kota Bharu, Kelantan	Manual admin	8.9	Coastal marine hatchery	2016-12-15	2017-11-15	2017-05-31	Grouper	Marine Fish	Cultured	NA	Tissue	Killed	Diseased	DD	Vibrio	campbellii	1	100	1	AMP	CHL		0	30	CLSI 2013 M100-S23	NA			CLSI	2013	South-eastern Asia	South-eastern Asia
239	10.1186/s12917-019-1907-8	Mohamad N	2019-07-02	MYS	6.11706	102.241	Kota Bharu, Kelantan	Manual admin	8.9	Coastal marine hatchery	2016-12-15	2017-11-15	2017-05-31	Grouper	Marine Fish	Cultured	NA	Tissue	Killed	Diseased	DD	Vibrio	campbellii	1	100	1	MAC	ERY		0	15	NA	NA			NA	NA	South-eastern Asia	South-eastern Asia
240	10.1186/s12917-019-1907-8	Mohamad N	2019-07-02	MYS	6.11706	102.241	Kota Bharu, Kelantan	Manual admin	8.9	Coastal marine hatchery	2016-12-15	2017-11-15	2017-05-31	Grouper	Marine Fish	Cultured	NA	Tissue	Killed	Diseased	DD	Vibrio	campbellii	1	100	1	GLY	VAN		100	30	NA	NA			NA	NA	South-eastern Asia	South-eastern Asia
241	10.1186/s12917-019-1907-8	Mohamad N	2019-07-02	MYS	1.3326	103.445	Kukup, Johor	Manual admin	3.2	Marine	2016-12-15	2017-11-15	2017-05-31	Grouper	Marine Fish	Cultured	NA	Tissue	Killed	Healthy	DD	Vibrio	parahaemolyticus	2	100	2	PEN	AMP		50	10	CLSI 2013 M100-S23	NA			CLSI	2013	South-eastern Asia	South-eastern Asia
242	10.1186/s12917-019-1907-8	Mohamad N	2019-07-02	MYS	1.3326	103.445	Kukup, Johor	Manual admin	3.2	Marine	2016-12-15	2017-11-15	2017-05-31	Grouper	Marine Fish	Cultured	NA	Tissue	Killed	Healthy	DD	Vibrio	parahaemolyticus	2	100	2	PEN	PEN		100	10	CLSI 2013 M100-S23	NA			CLSI	2013	South-eastern Asia	South-eastern Asia
243	10.1186/s12917-019-1907-8	Mohamad N	2019-07-02	MYS	1.3326	103.445	Kukup, Johor	Manual admin	3.2	Marine	2016-12-15	2017-11-15	2017-05-31	Grouper	Marine Fish	Cultured	NA	Tissue	Killed	Healthy	DD	Vibrio	parahaemolyticus	2	100	2	CEP	CTX		0	30	CLSI 2013 M100-S23	NA			CLSI	2013	South-eastern Asia	South-eastern Asia
244	10.1186/s12917-019-1907-8	Mohamad N	2019-07-02	MYS	1.3326	103.445	Kukup, Johor	Manual admin	3.2	Marine	2016-12-15	2017-11-15	2017-05-31	Grouper	Marine Fish	Cultured	NA	Tissue	Killed	Healthy	DD	Vibrio	parahaemolyticus	2	100	2	CEP	FEP		0	30	CLSI 2013 M100-S23	NA			CLSI	2013	South-eastern Asia	South-eastern Asia
245	10.1186/s12917-019-1907-8	Mohamad N	2019-07-02	MYS	1.3326	103.445	Kukup, Johor	Manual admin	3.2	Marine	2016-12-15	2017-11-15	2017-05-31	Grouper	Marine Fish	Cultured	NA	Tissue	Killed	Healthy	DD	Vibrio	parahaemolyticus	2	100	2	CEP	CFL		0	30	CLSI 2013 M100-S23	NA			CLSI	2013	South-eastern Asia	South-eastern Asia
246	10.1186/s12917-019-1907-8	Mohamad N	2019-07-02	MYS	1.3326	103.445	Kukup, Johor	Manual admin	3.2	Marine	2016-12-15	2017-11-15	2017-05-31	Grouper	Marine Fish	Cultured	NA	Tissue	Killed	Healthy	DD	Vibrio	parahaemolyticus	2	100	2	AMI	GEN		0	10	CLSI 2013 M100-S23	NA			CLSI	2013	South-eastern Asia	South-eastern Asia
247	10.1186/s12917-019-1907-8	Mohamad N	2019-07-02	MYS	1.3326	103.445	Kukup, Johor	Manual admin	3.2	Marine	2016-12-15	2017-11-15	2017-05-31	Grouper	Marine Fish	Cultured	NA	Tissue	Killed	Healthy	DD	Vibrio	parahaemolyticus	2	100	2	AMI	KAN		0	30	CLSI 2013 M100-S23	NA			CLSI	2013	South-eastern Asia	South-eastern Asia
248	10.1186/s12917-019-1907-8	Mohamad N	2019-07-02	MYS	1.3326	103.445	Kukup, Johor	Manual admin	3.2	Marine	2016-12-15	2017-11-15	2017-05-31	Grouper	Marine Fish	Cultured	NA	Tissue	Killed	Healthy	DD	Vibrio	parahaemolyticus	2	100	2	AMI	STR		0	10	CLSI 2013 M100-S23	NA			CLSI	2013	South-eastern Asia	South-eastern Asia
249	10.1186/s12917-019-1907-8	Mohamad N	2019-07-02	MYS	1.3326	103.445	Kukup, Johor	Manual admin	3.2	Marine	2016-12-15	2017-11-15	2017-05-31	Grouper	Marine Fish	Cultured	NA	Tissue	Killed	Healthy	DD	Vibrio	parahaemolyticus	2	100	2	TET	TET		0	30	CLSI 2013 M100-S23	NA			CLSI	2013	South-eastern Asia	South-eastern Asia
250	10.1186/s12917-019-1907-8	Mohamad N	2019-07-02	MYS	1.3326	103.445	Kukup, Johor	Manual admin	3.2	Marine	2016-12-15	2017-11-15	2017-05-31	Grouper	Marine Fish	Cultured	NA	Tissue	Killed	Healthy	DD	Vibrio	parahaemolyticus	2	100	2	QUI	CIP		0	5	CLSI 2013 M100-S23	NA			CLSI	2013	South-eastern Asia	South-eastern Asia
251	10.1186/s12917-019-1907-8	Mohamad N	2019-07-02	MYS	1.3326	103.445	Kukup, Johor	Manual admin	3.2	Marine	2016-12-15	2017-11-15	2017-05-31	Grouper	Marine Fish	Cultured	NA	Tissue	Killed	Healthy	DD	Vibrio	parahaemolyticus	2	100	2	QUI	NAL		0	30	CLSI 2013 M100-S23	NA			CLSI	2013	South-eastern Asia	South-eastern Asia
252	10.1186/s12917-019-1907-8	Mohamad N	2019-07-02	MYS	1.3326	103.445	Kukup, Johor	Manual admin	3.2	Marine	2016-12-15	2017-11-15	2017-05-31	Grouper	Marine Fish	Cultured	NA	Tissue	Killed	Healthy	DD	Vibrio	parahaemolyticus	2	100	2	OTH	NIT		0	300	CLSI 2013 M100-S23	NA			CLSI	2013	South-eastern Asia	South-eastern Asia
253	10.1186/s12917-019-1907-8	Mohamad N	2019-07-02	MYS	1.3326	103.445	Kukup, Johor	Manual admin	3.2	Marine	2016-12-15	2017-11-15	2017-05-31	Grouper	Marine Fish	Cultured	NA	Tissue	Killed	Healthy	DD	Vibrio	parahaemolyticus	2	100	2	SUL	SXT		0	25	CLSI 2013 M100-S23	NA			CLSI	2013	South-eastern Asia	South-eastern Asia
254	10.1186/s12917-019-1907-8	Mohamad N	2019-07-02	MYS	1.3326	103.445	Kukup, Johor	Manual admin	3.2	Marine	2016-12-15	2017-11-15	2017-05-31	Grouper	Marine Fish	Cultured	NA	Tissue	Killed	Healthy	DD	Vibrio	parahaemolyticus	2	100	2	AMP	CHL		0	30	CLSI 2013 M100-S23	NA			CLSI	2013	South-eastern Asia	South-eastern Asia
255	10.1186/s12917-019-1907-8	Mohamad N	2019-07-02	MYS	1.3326	103.445	Kukup, Johor	Manual admin	3.2	Marine	2016-12-15	2017-11-15	2017-05-31	Grouper	Marine Fish	Cultured	NA	Tissue	Killed	Healthy	DD	Vibrio	parahaemolyticus	2	100	2	MAC	ERY		50	15	NA	NA			NA	NA	South-eastern Asia	South-eastern Asia
256	10.1186/s12917-019-1907-8	Mohamad N	2019-07-02	MYS	1.3326	103.445	Kukup, Johor	Manual admin	3.2	Marine	2016-12-15	2017-11-15	2017-05-31	Grouper	Marine Fish	Cultured	NA	Tissue	Killed	Healthy	DD	Vibrio	parahaemolyticus	2	100	2	GLY	VAN		100	30	NA	NA			NA	NA	South-eastern Asia	South-eastern Asia
257	10.1128/AEM.00973-07	Van TTH	2007-07-02	VNM	10.8039	106.634	Ho Chi Minh City	Place name	19.3	Post harvest	2004-02-15	2004-06-15	2004-04-15	Shrimp	Shrimp	Mixed	NA	NA	Product	Healthy	DD	Ecoli	NA	50	90	2	PEN	AMP		100	10	CLSI 2005 M100‚ÄìS15	NA	Does not specity spp. other than "shellfish"	pcoloe@rmit.edu.au	CLSI	2005	South-eastern Asia	South-eastern Asia
258	10.1128/AEM.00973-07	Van TTH	2007-07-02	VNM	10.8039	106.634	Ho Chi Minh City	Place name	19.3	Post harvest	2004-02-15	2004-06-15	2004-04-15	Shrimp	Shrimp	Mixed	NA	NA	Product	Healthy	DD	Ecoli	NA	50	90	2	PEN	AMX		100	10	CLSI 2005 M100‚ÄìS15	NA			CLSI	2005	South-eastern Asia	South-eastern Asia
259	10.1128/AEM.00973-07	Van TTH	2007-07-02	VNM	10.8039	106.634	Ho Chi Minh City	Place name	19.3	Post harvest	2004-02-15	2004-06-15	2004-04-15	Shrimp	Shrimp	Mixed	NA	NA	Product	Healthy	DD	Ecoli	NA	50	90	2	PEN	AMC		50	30	CLSI 2005 M100‚ÄìS15	NA			CLSI	2005	South-eastern Asia	South-eastern Asia
260	10.1128/AEM.00973-07	Van TTH	2007-07-02	VNM	10.8039	106.634	Ho Chi Minh City	Place name	19.3	Post harvest	2004-02-15	2004-06-15	2004-04-15	Shrimp	Shrimp	Mixed	NA	NA	Product	Healthy	DD	Ecoli	NA	50	90	2	CEP	CFL		50	30	CLSI 2005 M100‚ÄìS15	NA			CLSI	2005	South-eastern Asia	South-eastern Asia
261	10.1128/AEM.00973-07	Van TTH	2007-07-02	VNM	10.8039	106.634	Ho Chi Minh City	Place name	19.3	Post harvest	2004-02-15	2004-06-15	2004-04-15	Shrimp	Shrimp	Mixed	NA	NA	Product	Healthy	DD	Ecoli	NA	50	90	2	AMP	CHL		50	30	CLSI 2005 M100‚ÄìS15	NA			CLSI	2005	South-eastern Asia	South-eastern Asia
262	10.1128/AEM.00973-07	Van TTH	2007-07-02	VNM	10.8039	106.634	Ho Chi Minh City	Place name	19.3	Post harvest	2004-02-15	2004-06-15	2004-04-15	Shrimp	Shrimp	Mixed	NA	NA	Product	Healthy	DD	Ecoli	NA	50	90	2	QUI	CIP		0	5	CLSI 2005 M100‚ÄìS15	NA			CLSI	2005	South-eastern Asia	South-eastern Asia
263	10.1128/AEM.00973-07	Van TTH	2007-07-02	VNM	10.8039	106.634	Ho Chi Minh City	Place name	19.3	Post harvest	2004-02-15	2004-06-15	2004-04-15	Shrimp	Shrimp	Mixed	NA	NA	Product	Healthy	DD	Ecoli	NA	50	90	2	QUI	ENR		0	5	CLSI 2005 M100‚ÄìS15	NA			CLSI	2005	South-eastern Asia	South-eastern Asia
264	10.1128/AEM.00973-07	Van TTH	2007-07-02	VNM	10.8039	106.634	Ho Chi Minh City	Place name	19.3	Post harvest	2004-02-15	2004-06-15	2004-04-15	Shrimp	Shrimp	Mixed	NA	NA	Product	Healthy	DD	Ecoli	NA	50	90	2	TET	TET		100	30	CLSI 2005 M100‚ÄìS15	NA			CLSI	2005	South-eastern Asia	South-eastern Asia
265	10.1128/AEM.00973-07	Van TTH	2007-07-02	VNM	10.8039	106.634	Ho Chi Minh City	Place name	19.3	Post harvest	2004-02-15	2004-06-15	2004-04-15	Shrimp	Shrimp	Mixed	NA	NA	Product	Healthy	DD	Ecoli	NA	50	90	2	AMI	GEN		50	10	CLSI 2005 M100‚ÄìS15	NA			CLSI	2005	South-eastern Asia	South-eastern Asia
266	10.1128/AEM.00973-07	Van TTH	2007-07-02	VNM	10.8039	106.634	Ho Chi Minh City	Place name	19.3	Post harvest	2004-02-15	2004-06-15	2004-04-15	Shrimp	Shrimp	Mixed	NA	NA	Product	Healthy	DD	Ecoli	NA	50	90	2	AMI	KAN		0	30	CLSI 2005 M100‚ÄìS15	NA			CLSI	2005	South-eastern Asia	South-eastern Asia
267	10.1128/AEM.00973-07	Van TTH	2007-07-02	VNM	10.8039	106.634	Ho Chi Minh City	Place name	19.3	Post harvest	2004-02-15	2004-06-15	2004-04-15	Shrimp	Shrimp	Mixed	NA	NA	Product	Healthy	DD	Ecoli	NA	50	90	2	QUI	NAL		100	30	CLSI 2005 M100‚ÄìS15	NA			CLSI	2005	South-eastern Asia	South-eastern Asia
268	10.1128/AEM.00973-07	Van TTH	2007-07-02	VNM	10.8039	106.634	Ho Chi Minh City	Place name	19.3	Post harvest	2004-02-15	2004-06-15	2004-04-15	Shrimp	Shrimp	Mixed	NA	NA	Product	Healthy	DD	Ecoli	NA	50	90	2	QUI	NOR		0	10	CLSI 2005 M100‚ÄìS15	NA			CLSI	2005	South-eastern Asia	South-eastern Asia
269	10.1128/AEM.00973-07	Van TTH	2007-07-02	VNM	10.8039	106.634	Ho Chi Minh City	Place name	19.3	Post harvest	2004-02-15	2004-06-15	2004-04-15	Shrimp	Shrimp	Mixed	NA	NA	Product	Healthy	DD	Ecoli	NA	50	90	2	SUL	SSS		100	300	CLSI 2005 M100‚ÄìS15	NA			CLSI	2005	South-eastern Asia	South-eastern Asia
270	10.1128/AEM.00973-07	Van TTH	2007-07-02	VNM	10.8039	106.634	Ho Chi Minh City	Place name	19.3	Post harvest	2004-02-15	2004-06-15	2004-04-15	Shrimp	Shrimp	Mixed	NA	NA	Product	Healthy	DD	Ecoli	NA	50	90	2	AMI	STR		100	10	CLSI 2005 M100‚ÄìS15	NA			CLSI	2005	South-eastern Asia	South-eastern Asia
271	10.1128/AEM.00973-07	Van TTH	2007-07-02	VNM	10.8039	106.634	Ho Chi Minh City	Place name	19.3	Post harvest	2004-02-15	2004-06-15	2004-04-15	Shrimp	Shrimp	Mixed	NA	NA	Product	Healthy	DD	Ecoli	NA	50	90	2	SUL	TMP		100	5	CLSI 2005 M100‚ÄìS15	NA			CLSI	2005	South-eastern Asia	South-eastern Asia
272	10.1128/AEM.00973-07	Van TTH	2007-07-02	VNM	10.8039	106.634	Ho Chi Minh City	Place name	19.3	Post harvest	2004-02-15	2004-06-15	2004-04-15	Shrimp	Shrimp	Mixed	NA	NA	Product	Healthy	DD	Salmonella	Typhimurium	50	18	1	PEN	AMP		0	10	CLSI 2005 M100‚ÄìS15	NA			CLSI	2005	South-eastern Asia	South-eastern Asia
273	10.1128/AEM.00973-07	Van TTH	2007-07-02	VNM	10.8039	106.634	Ho Chi Minh City	Place name	19.3	Post harvest	2004-02-15	2004-06-15	2004-04-15	Shrimp	Shrimp	Mixed	NA	NA	Product	Healthy	DD	Salmonella	Typhimurium	50	18	1	PEN	AMX		0	10	CLSI 2005 M100‚ÄìS15	NA			CLSI	2005	South-eastern Asia	South-eastern Asia
274	10.1128/AEM.00973-07	Van TTH	2007-07-02	VNM	10.8039	106.634	Ho Chi Minh City	Place name	19.3	Post harvest	2004-02-15	2004-06-15	2004-04-15	Shrimp	Shrimp	Mixed	NA	NA	Product	Healthy	DD	Salmonella	Typhimurium	50	18	1	PEN	AMC		0	30	CLSI 2005 M100‚ÄìS15	NA			CLSI	2005	South-eastern Asia	South-eastern Asia
275	10.1128/AEM.00973-07	Van TTH	2007-07-02	VNM	10.8039	106.634	Ho Chi Minh City	Place name	19.3	Post harvest	2004-02-15	2004-06-15	2004-04-15	Shrimp	Shrimp	Mixed	NA	NA	Product	Healthy	DD	Salmonella	Typhimurium	50	18	1	CEP	CFL		0	30	CLSI 2005 M100‚ÄìS15	NA			CLSI	2005	South-eastern Asia	South-eastern Asia
276	10.1128/AEM.00973-07	Van TTH	2007-07-02	VNM	10.8039	106.634	Ho Chi Minh City	Place name	19.3	Post harvest	2004-02-15	2004-06-15	2004-04-15	Shrimp	Shrimp	Mixed	NA	NA	Product	Healthy	DD	Salmonella	Typhimurium	50	18	1	AMP	CHL		0	30	CLSI 2005 M100‚ÄìS15	NA			CLSI	2005	South-eastern Asia	South-eastern Asia
277	10.1128/AEM.00973-07	Van TTH	2007-07-02	VNM	10.8039	106.634	Ho Chi Minh City	Place name	19.3	Post harvest	2004-02-15	2004-06-15	2004-04-15	Shrimp	Shrimp	Mixed	NA	NA	Product	Healthy	DD	Salmonella	Typhimurium	50	18	1	QUI	CIP		0	5	CLSI 2005 M100‚ÄìS15	NA			CLSI	2005	South-eastern Asia	South-eastern Asia
278	10.1128/AEM.00973-07	Van TTH	2007-07-02	VNM	10.8039	106.634	Ho Chi Minh City	Place name	19.3	Post harvest	2004-02-15	2004-06-15	2004-04-15	Shrimp	Shrimp	Mixed	NA	NA	Product	Healthy	DD	Salmonella	Typhimurium	50	18	1	QUI	ENR		0	5	CLSI 2005 M100‚ÄìS15	NA			CLSI	2005	South-eastern Asia	South-eastern Asia
279	10.1128/AEM.00973-07	Van TTH	2007-07-02	VNM	10.8039	106.634	Ho Chi Minh City	Place name	19.3	Post harvest	2004-02-15	2004-06-15	2004-04-15	Shrimp	Shrimp	Mixed	NA	NA	Product	Healthy	DD	Salmonella	Typhimurium	50	18	1	TET	TET		100	30	CLSI 2005 M100‚ÄìS15	NA			CLSI	2005	South-eastern Asia	South-eastern Asia
280	10.1128/AEM.00973-07	Van TTH	2007-07-02	VNM	10.8039	106.634	Ho Chi Minh City	Place name	19.3	Post harvest	2004-02-15	2004-06-15	2004-04-15	Shrimp	Shrimp	Mixed	NA	NA	Product	Healthy	DD	Salmonella	Typhimurium	50	18	1	AMI	GEN		0	10	CLSI 2005 M100‚ÄìS15	NA			CLSI	2005	South-eastern Asia	South-eastern Asia
281	10.1128/AEM.00973-07	Van TTH	2007-07-02	VNM	10.8039	106.634	Ho Chi Minh City	Place name	19.3	Post harvest	2004-02-15	2004-06-15	2004-04-15	Shrimp	Shrimp	Mixed	NA	NA	Product	Healthy	DD	Salmonella	Typhimurium	50	18	1	AMI	KAN		100	30	CLSI 2005 M100‚ÄìS15	NA			CLSI	2005	South-eastern Asia	South-eastern Asia
282	10.1128/AEM.00973-07	Van TTH	2007-07-02	VNM	10.8039	106.634	Ho Chi Minh City	Place name	19.3	Post harvest	2004-02-15	2004-06-15	2004-04-15	Shrimp	Shrimp	Mixed	NA	NA	Product	Healthy	DD	Salmonella	Typhimurium	50	18	1	QUI	NAL		0	30	CLSI 2005 M100‚ÄìS15	NA			CLSI	2005	South-eastern Asia	South-eastern Asia
283	10.1128/AEM.00973-07	Van TTH	2007-07-02	VNM	10.8039	106.634	Ho Chi Minh City	Place name	19.3	Post harvest	2004-02-15	2004-06-15	2004-04-15	Shrimp	Shrimp	Mixed	NA	NA	Product	Healthy	DD	Salmonella	Typhimurium	50	18	1	QUI	NOR		0	10	CLSI 2005 M100‚ÄìS15	NA			CLSI	2005	South-eastern Asia	South-eastern Asia
284	10.1128/AEM.00973-07	Van TTH	2007-07-02	VNM	10.8039	106.634	Ho Chi Minh City	Place name	19.3	Post harvest	2004-02-15	2004-06-15	2004-04-15	Shrimp	Shrimp	Mixed	NA	NA	Product	Healthy	DD	Salmonella	Typhimurium	50	18	1	SUL	SSS		0	300	CLSI 2005 M100‚ÄìS15	NA			CLSI	2005	South-eastern Asia	South-eastern Asia
285	10.1128/AEM.00973-07	Van TTH	2007-07-02	VNM	10.8039	106.634	Ho Chi Minh City	Place name	19.3	Post harvest	2004-02-15	2004-06-15	2004-04-15	Shrimp	Shrimp	Mixed	NA	NA	Product	Healthy	DD	Salmonella	Typhimurium	50	18	1	AMI	STR		0	10	CLSI 2005 M100‚ÄìS15	NA			CLSI	2005	South-eastern Asia	South-eastern Asia
286	10.1128/AEM.00973-07	Van TTH	2007-07-02	VNM	10.8039	106.634	Ho Chi Minh City	Place name	19.3	Post harvest	2004-02-15	2004-06-15	2004-04-15	Shrimp	Shrimp	Mixed	NA	NA	Product	Healthy	DD	Salmonella	Typhimurium	50	18	1	SUL	TMP		100	5	CLSI 2005 M100‚ÄìS15	NA			CLSI	2005	South-eastern Asia	South-eastern Asia
287	10.3389/fmicb.2015.00033	Letchumanan V	2015-07-02	MYS	3.29769	101.501	Selangor	Manual admin	35	Post harvest	2014-01-15	2014-06-15	2014-03-31	Shrimp	Shrimp	Cultured	NA	Tissue	Product	Healthy	DD	Vibrio	parahaemolyticus	160	55	88	PEN	AMP		84	10	CLSI 2010 M45-A2	NA	Location of market sampling not provided in paper; EMAIL sent on 8/22/19; REPLY: 8/24/19: sampling conducted in State of Selangor	lee.learn.han@monash.edu; leelearnhan@yahoo.com	CLSI	2010	South-eastern Asia	South-eastern Asia
288	10.3389/fmicb.2015.00033	Letchumanan V	2015-07-02	MYS	3.29769	101.501	Selangor	Manual admin	35	Post harvest	2014-01-15	2014-06-15	2014-03-31	Shrimp	Shrimp	Cultured	NA	Tissue	Product	Healthy	DD	Vibrio	parahaemolyticus	160	55	88	TET	OXT		28	30	CLSI 2010 M45-A2	NA			CLSI	2010	South-eastern Asia	South-eastern Asia
289	10.3389/fmicb.2015.00033	Letchumanan V	2015-07-02	MYS	3.29769	101.501	Selangor	Manual admin	35	Post harvest	2014-01-15	2014-06-15	2014-03-31	Shrimp	Shrimp	Cultured	NA	Tissue	Product	Healthy	DD	Vibrio	parahaemolyticus	160	55	88	QUI	NAL		40	30	CLSI 2010 M45-A2	NA			CLSI	2010	South-eastern Asia	South-eastern Asia
290	10.3389/fmicb.2015.00033	Letchumanan V	2015-07-02	MYS	3.29769	101.501	Selangor	Manual admin	35	Post harvest	2014-01-15	2014-06-15	2014-03-31	Shrimp	Shrimp	Cultured	NA	Tissue	Product	Healthy	DD	Vibrio	parahaemolyticus	160	55	88	AMP	CHL		3	30	CLSI 2010 M45-A2	NA			CLSI	2010	South-eastern Asia	South-eastern Asia
291	10.3389/fmicb.2015.00033	Letchumanan V	2015-07-02	MYS	3.29769	101.501	Selangor	Manual admin	35	Post harvest	2014-01-15	2014-06-15	2014-03-31	Shrimp	Shrimp	Cultured	NA	Tissue	Product	Healthy	DD	Vibrio	parahaemolyticus	160	55	88	CEP	CTX		50	30	CLSI 2010 M45-A2	NA			CLSI	2010	South-eastern Asia	South-eastern Asia
292	10.3389/fmicb.2015.00033	Letchumanan V	2015-07-02	MYS	3.29769	101.501	Selangor	Manual admin	35	Post harvest	2014-01-15	2014-06-15	2014-03-31	Shrimp	Shrimp	Cultured	NA	Tissue	Product	Healthy	DD	Vibrio	parahaemolyticus	160	55	88	SUL	SXT		8	25	CLSI 2010 M45-A2	NA			CLSI	2010	South-eastern Asia	South-eastern Asia
293	10.3389/fmicb.2015.00033	Letchumanan V	2015-07-02	MYS	3.29769	101.501	Selangor	Manual admin	35	Post harvest	2014-01-15	2014-06-15	2014-03-31	Shrimp	Shrimp	Cultured	NA	Tissue	Product	Healthy	DD	Vibrio	parahaemolyticus	160	55	88	CAR	IPM		3	10	CLSI 2010 M45-A2	NA			CLSI	2010	South-eastern Asia	South-eastern Asia
294	10.3389/fmicb.2015.00033	Letchumanan V	2015-07-02	MYS	3.29769	101.501	Selangor	Manual admin	35	Post harvest	2014-01-15	2014-06-15	2014-03-31	Shrimp	Shrimp	Cultured	NA	Tissue	Product	Healthy	DD	Vibrio	parahaemolyticus	160	55	88	AMI	AMK		66	30	CLSI 2010 M45-A2	NA			CLSI	2010	South-eastern Asia	South-eastern Asia
295	10.3389/fmicb.2015.00033	Letchumanan V	2015-07-02	MYS	3.29769	101.501	Selangor	Manual admin	35	Post harvest	2014-01-15	2014-06-15	2014-03-31	Shrimp	Shrimp	Cultured	NA	Tissue	Product	Healthy	DD	Vibrio	parahaemolyticus	160	55	88	PEN	SAM		3	30	CLSI 2010 M45-A2	NA			CLSI	2010	South-eastern Asia	South-eastern Asia
296	10.3389/fmicb.2015.00033	Letchumanan V	2015-07-02	MYS	3.29769	101.501	Selangor	Manual admin	35	Post harvest	2014-01-15	2014-06-15	2014-03-31	Shrimp	Shrimp	Cultured	NA	Tissue	Product	Healthy	DD	Vibrio	parahaemolyticus	160	55	88	QUI	LVX		19	5	CLSI 2010 M45-A2	NA			CLSI	2010	South-eastern Asia	South-eastern Asia
297	10.3389/fmicb.2015.00033	Letchumanan V	2015-07-02	MYS	3.29769	101.501	Selangor	Manual admin	35	Post harvest	2014-01-15	2014-06-15	2014-03-31	Shrimp	Shrimp	Cultured	NA	Tissue	Product	Healthy	DD	Vibrio	parahaemolyticus	160	55	88	CEP	CAZ		31	30	CLSI 2010 M45-A2	NA			CLSI	2010	South-eastern Asia	South-eastern Asia
298	10.3389/fmicb.2015.00033	Letchumanan V	2015-07-02	MYS	3.29769	101.501	Selangor	Manual admin	35	Post harvest	2014-01-15	2014-06-15	2014-03-31	Shrimp	Shrimp	Cultured	NA	Tissue	Product	Healthy	DD	Vibrio	parahaemolyticus	160	55	88	AMI	KAN		50	30	CLSI 2010 M45-A2	NA			CLSI	2010	South-eastern Asia	South-eastern Asia
299	10.3389/fmicb.2015.00033	Letchumanan V	2015-07-02	MYS	3.29769	101.501	Selangor	Manual admin	35	Post harvest	2014-01-15	2014-06-15	2014-03-31	Shrimp	Shrimp	Cultured	NA	Tissue	Product	Healthy	DD	Vibrio	parahaemolyticus	160	55	88	AMI	GEN		23	30	CLSI 2010 M45-A2	NA			CLSI	2010	South-eastern Asia	South-eastern Asia
300	10.3389/fmicb.2015.00033	Letchumanan V	2015-07-02	MYS	3.29769	101.501	Selangor	Manual admin	35	Post harvest	2014-01-15	2014-06-15	2014-03-31	Shrimp	Shrimp	Cultured	NA	Tissue	Product	Healthy	DD	Vibrio	parahaemolyticus	160	55	88	TET	TET		28	30	CLSI 2010 M45-A2	NA			CLSI	2010	South-eastern Asia	South-eastern Asia
301	10.3389/fmicb.2015.00033	Letchumanan V	2015-07-02	MYS	3.29769	101.501	Selangor	Manual admin	35	Post harvest	2014-01-15	2014-06-15	2014-03-31	Shrimp	Shrimp	Cultured	NA	Tissue	Product	Healthy	DD	Vibrio	parahaemolyticus	160	61	97	PEN	AMP		79	10	CLSI 2010 M45-A2	NA			CLSI	2010	South-eastern Asia	South-eastern Asia
302	10.3389/fmicb.2015.00033	Letchumanan V	2015-07-02	MYS	3.29769	101.501	Selangor	Manual admin	35	Post harvest	2014-01-15	2014-06-15	2014-03-31	Shrimp	Shrimp	Cultured	NA	Tissue	Product	Healthy	DD	Vibrio	parahaemolyticus	160	61	97	TET	OXT		10	30	CLSI 2010 M45-A2	NA			CLSI	2010	South-eastern Asia	South-eastern Asia
303	10.3389/fmicb.2015.00033	Letchumanan V	2015-07-02	MYS	3.29769	101.501	Selangor	Manual admin	35	Post harvest	2014-01-15	2014-06-15	2014-03-31	Shrimp	Shrimp	Cultured	NA	Tissue	Product	Healthy	DD	Vibrio	parahaemolyticus	160	61	97	QUI	NAL		0	30	CLSI 2010 M45-A2	NA			CLSI	2010	South-eastern Asia	South-eastern Asia
304	10.3389/fmicb.2015.00033	Letchumanan V	2015-07-02	MYS	3.29769	101.501	Selangor	Manual admin	35	Post harvest	2014-01-15	2014-06-15	2014-03-31	Shrimp	Shrimp	Cultured	NA	Tissue	Product	Healthy	DD	Vibrio	parahaemolyticus	160	61	97	AMP	CHL		5	30	CLSI 2010 M45-A2	NA			CLSI	2010	South-eastern Asia	South-eastern Asia
305	10.3389/fmicb.2015.00033	Letchumanan V	2015-07-02	MYS	3.29769	101.501	Selangor	Manual admin	35	Post harvest	2014-01-15	2014-06-15	2014-03-31	Shrimp	Shrimp	Cultured	NA	Tissue	Product	Healthy	DD	Vibrio	parahaemolyticus	160	61	97	CEP	CTX		26	30	CLSI 2010 M45-A2	NA			CLSI	2010	South-eastern Asia	South-eastern Asia
306	10.3389/fmicb.2015.00033	Letchumanan V	2015-07-02	MYS	3.29769	101.501	Selangor	Manual admin	35	Post harvest	2014-01-15	2014-06-15	2014-03-31	Shrimp	Shrimp	Cultured	NA	Tissue	Product	Healthy	DD	Vibrio	parahaemolyticus	160	61	97	SUL	SXT		0	25	CLSI 2010 M45-A2	NA			CLSI	2010	South-eastern Asia	South-eastern Asia
307	10.3389/fmicb.2015.00033	Letchumanan V	2015-07-02	MYS	3.29769	101.501	Selangor	Manual admin	35	Post harvest	2014-01-15	2014-06-15	2014-03-31	Shrimp	Shrimp	Cultured	NA	Tissue	Product	Healthy	DD	Vibrio	parahaemolyticus	160	61	97	CAR	IPM		1	10	CLSI 2010 M45-A2	NA			CLSI	2010	South-eastern Asia	South-eastern Asia
308	10.3389/fmicb.2015.00033	Letchumanan V	2015-07-02	MYS	3.29769	101.501	Selangor	Manual admin	35	Post harvest	2014-01-15	2014-06-15	2014-03-31	Shrimp	Shrimp	Cultured	NA	Tissue	Product	Healthy	DD	Vibrio	parahaemolyticus	160	61	97	AMI	AMK		38	30	CLSI 2010 M45-A2	NA			CLSI	2010	South-eastern Asia	South-eastern Asia
309	10.3389/fmicb.2015.00033	Letchumanan V	2015-07-02	MYS	3.29769	101.501	Selangor	Manual admin	35	Post harvest	2014-01-15	2014-06-15	2014-03-31	Shrimp	Shrimp	Cultured	NA	Tissue	Product	Healthy	DD	Vibrio	parahaemolyticus	160	61	97	PEN	SAM		0	30	CLSI 2010 M45-A2	NA			CLSI	2010	South-eastern Asia	South-eastern Asia
310	10.3389/fmicb.2015.00033	Letchumanan V	2015-07-02	MYS	3.29769	101.501	Selangor	Manual admin	35	Post harvest	2014-01-15	2014-06-15	2014-03-31	Shrimp	Shrimp	Cultured	NA	Tissue	Product	Healthy	DD	Vibrio	parahaemolyticus	160	61	97	QUI	LVX		0	5	CLSI 2010 M45-A2	NA			CLSI	2010	South-eastern Asia	South-eastern Asia
311	10.3389/fmicb.2015.00033	Letchumanan V	2015-07-02	MYS	3.29769	101.501	Selangor	Manual admin	35	Post harvest	2014-01-15	2014-06-15	2014-03-31	Shrimp	Shrimp	Cultured	NA	Tissue	Product	Healthy	DD	Vibrio	parahaemolyticus	160	61	97	CEP	CAZ		1	30	CLSI 2010 M45-A2	NA			CLSI	2010	South-eastern Asia	South-eastern Asia
312	10.3389/fmicb.2015.00033	Letchumanan V	2015-07-02	MYS	3.29769	101.501	Selangor	Manual admin	35	Post harvest	2014-01-15	2014-06-15	2014-03-31	Shrimp	Shrimp	Cultured	NA	Tissue	Product	Healthy	DD	Vibrio	parahaemolyticus	160	61	97	AMI	KAN		8	30	CLSI 2010 M45-A2	NA			CLSI	2010	South-eastern Asia	South-eastern Asia
313	10.3389/fmicb.2015.00033	Letchumanan V	2015-07-02	MYS	3.29769	101.501	Selangor	Manual admin	35	Post harvest	2014-01-15	2014-06-15	2014-03-31	Shrimp	Shrimp	Cultured	NA	Tissue	Product	Healthy	DD	Vibrio	parahaemolyticus	160	61	97	AMI	GEN		1	30	CLSI 2010 M45-A2	NA			CLSI	2010	South-eastern Asia	South-eastern Asia
314	10.3389/fmicb.2015.00033	Letchumanan V	2015-07-02	MYS	3.29769	101.501	Selangor	Manual admin	35	Post harvest	2014-01-15	2014-06-15	2014-03-31	Shrimp	Shrimp	Cultured	NA	Tissue	Product	Healthy	DD	Vibrio	parahaemolyticus	160	61	97	TET	TET		6	30	CLSI 2010 M45-A2	NA			CLSI	2010	South-eastern Asia	South-eastern Asia
315	10.1016/j.vetmic.2008.10.002	Park YK	2008-07-02	KOR	33.3746	126.543	Jeju Island	Manual admin	17	Marine	NA	NA	2006-01-01	Flounder	Marine Fish	Cultured	NA	NA	NA	Diseased	AD	Streptococcus	iniae	NA	NA	65	CEP	CTX		0		CLSI 2008 Animal	NA	"Currently, no criteria have been established for inter-preting the MIC test results in aquatic pathogens. Thus, wedivided the isolates into resistant, intermediate andsusceptible groups, according to the CLSI criteria foranimal isolates (CLSI, 2008)." EMAIL 9/4/19.	Jungts@gsnu.ac.kr	CLSI	2008	Eastern Asia	Eastern Asia
316	10.1016/j.vetmic.2008.10.002	Park YK	2008-07-02	KOR	33.3746	126.543	Jeju Island	Manual admin	17	Marine	NA	NA	2006-01-01	Flounder	Marine Fish	Cultured	NA	NA	NA	Diseased	AD	Streptococcus	iniae	NA	NA	65	MAC	ERY		0		CLSI 2008 Animal	NA			CLSI	2008	Eastern Asia	Eastern Asia
317	10.1016/j.vetmic.2008.10.002	Park YK	2008-07-02	KOR	33.3746	126.543	Jeju Island	Manual admin	17	Marine	NA	NA	2006-01-01	Flounder	Marine Fish	Cultured	NA	NA	NA	Diseased	AD	Streptococcus	iniae	NA	NA	65	QUI	OFX		0		CLSI 2008 Animal	NA			CLSI	2008	Eastern Asia	Eastern Asia
318	10.1016/j.vetmic.2008.10.002	Park YK	2008-07-02	KOR	33.3746	126.543	Jeju Island	Manual admin	17	Marine	NA	NA	2006-01-01	Flounder	Marine Fish	Cultured	NA	NA	NA	Diseased	AD	Streptococcus	iniae	NA	NA	65	PEN	PEN		0		CLSI 2008 Animal	NA			CLSI	2008	Eastern Asia	Eastern Asia
319	10.1016/j.vetmic.2008.10.002	Park YK	2008-07-02	KOR	33.3746	126.543	Jeju Island	Manual admin	17	Marine	NA	NA	2006-01-01	Flounder	Marine Fish	Cultured	NA	NA	NA	Diseased	AD	Streptococcus	iniae	NA	NA	65	TET	TET		0		CLSI 2008 Animal	NA			CLSI	2008	Eastern Asia	Eastern Asia
320	10.1016/j.vetmic.2008.10.002	Park YK	2008-07-02	KOR	33.3746	126.543	Jeju Island	Manual admin	17	Marine	NA	NA	2006-01-01	Flounder	Marine Fish	Cultured	NA	NA	NA	Diseased	AD	Streptococcus	iniae	NA	NA	65	GLY	VAN		0		CLSI 2008 Animal	NA			CLSI	2008	Eastern Asia	Eastern Asia
321	10.1016/j.vetmic.2008.10.002	Park YK	2008-07-02	KOR	33.3746	126.543	Jeju Island	Manual admin	17	Marine	NA	NA	2006-01-01	Flounder	Marine Fish	Cultured	NA	NA	NA	Diseased	AD	Streptococcus	parauberis	NA	NA	86	CEP	CTX		0		CLSI 2008 Animal	NA			CLSI	2008	Eastern Asia	Eastern Asia
322	10.1016/j.vetmic.2008.10.002	Park YK	2008-07-02	KOR	33.3746	126.543	Jeju Island	Manual admin	17	Marine	NA	NA	2006-01-01	Flounder	Marine Fish	Cultured	NA	NA	NA	Diseased	AD	Streptococcus	parauberis	NA	NA	86	MAC	ERY		58		CLSI 2008 Animal	NA			CLSI	2008	Eastern Asia	Eastern Asia
323	10.1016/j.vetmic.2008.10.002	Park YK	2008-07-02	KOR	33.3746	126.543	Jeju Island	Manual admin	17	Marine	NA	NA	2006-01-01	Flounder	Marine Fish	Cultured	NA	NA	NA	Diseased	AD	Streptococcus	parauberis	NA	NA	86	QUI	OFX		0		CLSI 2008 Animal	NA			CLSI	2008	Eastern Asia	Eastern Asia
324	10.1016/j.vetmic.2008.10.002	Park YK	2008-07-02	KOR	33.3746	126.543	Jeju Island	Manual admin	17	Marine	NA	NA	2006-01-01	Flounder	Marine Fish	Cultured	NA	NA	NA	Diseased	AD	Streptococcus	parauberis	NA	NA	86	PEN	PEN		0		CLSI 2008 Animal	NA			CLSI	2008	Eastern Asia	Eastern Asia
325	10.1016/j.vetmic.2008.10.002	Park YK	2008-07-02	KOR	33.3746	126.543	Jeju Island	Manual admin	17	Marine	NA	NA	2006-01-01	Flounder	Marine Fish	Cultured	NA	NA	NA	Diseased	AD	Streptococcus	parauberis	NA	NA	86	TET	TET		63		CLSI 2008 Animal	NA			CLSI	2008	Eastern Asia	Eastern Asia
326	10.1016/j.vetmic.2008.10.002	Park YK	2008-07-02	KOR	33.3746	126.543	Jeju Island	Manual admin	17	Marine	NA	NA	2006-01-01	Flounder	Marine Fish	Cultured	NA	NA	NA	Diseased	AD	Streptococcus	parauberis	NA	NA	86	GLY	VAN		0		CLSI 2008 Animal	NA			CLSI	2008	Eastern Asia	Eastern Asia
327	10.3201/eid2501.180534	Nadimpalli M	2019-07-02	KHM	11.5449	104.894	Deum Kor and Steung Meanchey markets, Phnom Penh	Place name	1	Post harvest	2016-09-15	2016-11-15	2016-10-15	Fish	Mixed	Mixed	NA	Tissue	Product	Healthy	DD	Ecoli	ESBL	60	53	32	CEP	FEP		100	30	EUCAST 2016	NA	Of 60 fish samples from markets, 58% were farm raised and 40% were wild caught (Suppl. appendix Table 2 ). Coord are taken from centroid between two markets.	maya.nadimpalli@gmail.com	EUCA	2016	South-eastern Asia	South-eastern Asia
328	10.3201/eid2501.180534	Nadimpalli M	2019-07-02	KHM	11.5449	104.894	Deum Kor and Steung Meanchey markets, Phnom Penh	Place name	1	Post harvest	2016-09-15	2016-11-15	2016-10-15	Fish	Mixed	Mixed	NA	Tissue	Product	Healthy	DD	Ecoli	ESBL	60	53	32	AMI	GEN		81	10	EUCAST 2016	NA			EUCA	2016	South-eastern Asia	South-eastern Asia
329	10.3201/eid2501.180534	Nadimpalli M	2019-07-02	KHM	11.5449	104.894	Deum Kor and Steung Meanchey markets, Phnom Penh	Place name	1	Post harvest	2016-09-15	2016-11-15	2016-10-15	Fish	Mixed	Mixed	NA	Tissue	Product	Healthy	DD	Ecoli	ESBL	60	53	32	AMP	CHL		81	30	EUCAST 2016	NA			EUCA	2016	South-eastern Asia	South-eastern Asia
330	10.3201/eid2501.180534	Nadimpalli M	2019-07-02	KHM	11.5449	104.894	Deum Kor and Steung Meanchey markets, Phnom Penh	Place name	1	Post harvest	2016-09-15	2016-11-15	2016-10-15	Fish	Mixed	Mixed	NA	Tissue	Product	Healthy	DD	Ecoli	ESBL_Carbapenemase-producing	60	53	32	CAR	ERT		3	10	EUCAST 2016	NA			EUCA	2016	South-eastern Asia	South-eastern Asia
331	10.3201/eid2501.180534	Nadimpalli M	2019-07-02	KHM	11.5449	104.894	Deum Kor and Steung Meanchey markets, Phnom Penh	Place name	1	Post harvest	2016-09-15	2016-11-15	2016-10-15	Fish	Mixed	Mixed	NA	Tissue	Product	Healthy	DD	Ecoli	ESBL	60	53	32	POL	CST		9	NA	NA	Isolates screened in 4 mg/L col sulfate sol. Sensititer colistin microdilution assays (TREK Diagnostic Systems Inc., Cincinnati, OH) to determine colistin MIC			NA	NA	South-eastern Asia	South-eastern Asia
332	10.3201/eid2501.180534	Nadimpalli M	2019-07-02	KHM	11.5449	104.894	Deum Kor and Steung Meanchey markets, Phnom Penh	Place name	1	Post harvest	2016-09-15	2016-11-15	2016-10-15	Fish	Mixed	Mixed	NA	Tissue	Product	Healthy	DD	Ecoli	ESBL	60	53	32	QUI	CIP		88	5	EUCAST 2016	NA			EUCA	2016	South-eastern Asia	South-eastern Asia
333	10.3201/eid2501.180534	Nadimpalli M	2019-07-02	KHM	11.5449	104.894	Deum Kor and Steung Meanchey markets, Phnom Penh	Place name	1	Post harvest	2016-09-15	2016-11-15	2016-10-15	Fish	Mixed	Mixed	NA	Tissue	Product	Healthy	DD	Ecoli	ESBL	60	53	32	MAC	AZM		69	15	CLSI 2016	NA			CLSI	2016	South-eastern Asia	South-eastern Asia
334	10.3201/eid2501.180534	Nadimpalli M	2019-07-02	KHM	11.5449	104.894	Deum Kor and Steung Meanchey markets, Phnom Penh	Place name	1	Post harvest	2016-09-15	2016-11-15	2016-10-15	Fish	Mixed	Mixed	NA	Tissue	Product	Healthy	DD	Ecoli	ESBL	60	53	32	SUL	SXT		88	25	EUCAST 2016	NA			EUCA	2016	South-eastern Asia	South-eastern Asia
335	10.3201/eid2501.180534	Nadimpalli M	2019-07-02	KHM	11.5449	104.894	Deum Kor and Steung Meanchey markets, Phnom Penh	Place name	1	Post harvest	2016-09-15	2016-11-15	2016-10-15	Fish	Mixed	Mixed	NA	Tissue	Product	Healthy	DD	Ecoli	ESBL	60	53	32	TET	TET		88	30	CLSI 2016	NA			CLSI	2016	South-eastern Asia	South-eastern Asia
336	10.1016/S0044-8486(00)00570-6	Tendencia EA	2001-07-02	PHL	10.853	122.536	Antique, Iloilo, Aklan, Capiz, and Negros Oriental	Manual admin	120	Brackish water	NA	NA	1999-01-01	Shrimp	Shrimp	Cultured	No	Tissue	Killed	Healthy	DD	Aeromonas		NA	NA	34	TET	OXT		9	30	CLSI 2001 and Baltimore Biological Laboratories interpretive guidelines	NA		leobertd@aqd.seafdec.org.ph, sidgigit@iloilo.net	CLSI	2001	South-eastern Asia	South-eastern Asia
337	10.1016/S0044-8486(00)00570-6	Tendencia EA	2001-07-02	PHL	10.853	122.536	Antique, Iloilo, Aklan, Capiz, and Negros Oriental	Manual admin	120	Brackish water	NA	NA	1999-01-01	Shrimp	Shrimp	Cultured	No	Tissue	Killed	Healthy	DD	Aeromonas		NA	NA	34	QUI	OXO		3	2	NA	NA			NA	NA	South-eastern Asia	South-eastern Asia
338	10.1016/S0044-8486(00)00570-6	Tendencia EA	2001-07-02	PHL	10.853	122.536	Antique, Iloilo, Aklan, Capiz, and Negros Oriental	Manual admin	120	Brackish water	NA	NA	1999-01-01	Shrimp	Shrimp	Cultured	No	Tissue	Killed	Healthy	DD	Aeromonas		NA	NA	34	AMP	CHL		0	30	NA	NA			NA	NA	South-eastern Asia	South-eastern Asia
339	10.1016/S0044-8486(00)00570-6	Tendencia EA	2001-07-02	PHL	10.853	122.536	Antique, Iloilo, Aklan, Capiz, and Negros Oriental	Manual admin	120	Brackish water	NA	NA	1999-01-01	Shrimp	Shrimp	Cultured	No	Tissue	Killed	Healthy	DD	Aeromonas		NA	NA	34	OTH	FRZ		0	100	NA	NA			NA	NA	South-eastern Asia	South-eastern Asia
340	10.1016/S0044-8486(00)00570-6	Tendencia EA	2001-07-02	PHL	10.853	122.536	Antique, Iloilo, Aklan, Capiz, and Negros Oriental	Manual admin	120	Brackish water	NA	NA	1999-01-01	Shrimp	Shrimp	Cultured	Yes	Tissue	Killed	Healthy	DD	Aeromonas		NA	NA	21	TET	OXT		5	30	NA	NA			NA	NA	South-eastern Asia	South-eastern Asia
341	10.1016/S0044-8486(00)00570-6	Tendencia EA	2001-07-02	PHL	10.853	122.536	Antique, Iloilo, Aklan, Capiz, and Negros Oriental	Manual admin	120	Brackish water	NA	NA	1999-01-01	Shrimp	Shrimp	Cultured	Yes	Tissue	Killed	Healthy	DD	Aeromonas		NA	NA	21	QUI	OXO		0	2	NA	NA			NA	NA	South-eastern Asia	South-eastern Asia
342	10.1016/S0044-8486(00)00570-6	Tendencia EA	2001-07-02	PHL	10.853	122.536	Antique, Iloilo, Aklan, Capiz, and Negros Oriental	Manual admin	120	Brackish water	NA	NA	1999-01-01	Shrimp	Shrimp	Cultured	Yes	Tissue	Killed	Healthy	DD	Aeromonas		NA	NA	21	AMP	CHL		5	30	NA	NA			NA	NA	South-eastern Asia	South-eastern Asia
343	10.1016/S0044-8486(00)00570-6	Tendencia EA	2001-07-02	PHL	10.853	122.536	Antique, Iloilo, Aklan, Capiz, and Negros Oriental	Manual admin	120	Brackish water	NA	NA	1999-01-01	Shrimp	Shrimp	Cultured	Yes	Tissue	Killed	Healthy	DD	Aeromonas		NA	NA	21	OTH	FRZ		5	100	NA	NA			NA	NA	South-eastern Asia	South-eastern Asia
344	10.1016/S0044-8486(00)00570-6	Tendencia EA	2001-07-02	PHL	10.853	122.536	Antique, Iloilo, Aklan, Capiz, and Negros Oriental	Manual admin	120	Brackish water	NA	NA	1999-01-01	Shrimp	Shrimp	Cultured	No	Tissue	Killed	Healthy	DD	Pseudomonas		NA	NA	31	TET	OXT		3	30	NA	NA			NA	NA	South-eastern Asia	South-eastern Asia
345	10.1016/S0044-8486(00)00570-6	Tendencia EA	2001-07-02	PHL	10.853	122.536	Antique, Iloilo, Aklan, Capiz, and Negros Oriental	Manual admin	120	Brackish water	NA	NA	1999-01-01	Shrimp	Shrimp	Cultured	No	Tissue	Killed	Healthy	DD	Pseudomonas		NA	NA	31	QUI	OXO		3	2	NA	NA			NA	NA	South-eastern Asia	South-eastern Asia
346	10.1016/S0044-8486(00)00570-6	Tendencia EA	2001-07-02	PHL	10.853	122.536	Antique, Iloilo, Aklan, Capiz, and Negros Oriental	Manual admin	120	Brackish water	NA	NA	1999-01-01	Shrimp	Shrimp	Cultured	No	Tissue	Killed	Healthy	DD	Pseudomonas		NA	NA	31	AMP	CHL		0	30	NA	NA			NA	NA	South-eastern Asia	South-eastern Asia
347	10.1016/S0044-8486(00)00570-6	Tendencia EA	2001-07-02	PHL	10.853	122.536	Antique, Iloilo, Aklan, Capiz, and Negros Oriental	Manual admin	120	Brackish water	NA	NA	1999-01-01	Shrimp	Shrimp	Cultured	No	Tissue	Killed	Healthy	DD	Pseudomonas		NA	NA	31	OTH	FRZ		10	100	NA	NA			NA	NA	South-eastern Asia	South-eastern Asia
348	10.1016/S0044-8486(00)00570-6	Tendencia EA	2001-07-02	PHL	10.853	122.536	Antique, Iloilo, Aklan, Capiz, and Negros Oriental	Manual admin	120	Brackish water	NA	NA	1999-01-01	Shrimp	Shrimp	Cultured	Yes	Tissue	Killed	Healthy	DD	Pseudomonas		NA	NA	74	TET	OXT		0	30	NA	NA			NA	NA	South-eastern Asia	South-eastern Asia
349	10.1016/S0044-8486(00)00570-6	Tendencia EA	2001-07-02	PHL	10.853	122.536	Antique, Iloilo, Aklan, Capiz, and Negros Oriental	Manual admin	120	Brackish water	NA	NA	1999-01-01	Shrimp	Shrimp	Cultured	Yes	Tissue	Killed	Healthy	DD	Pseudomonas		NA	NA	74	QUI	OXO		1	2	NA	NA			NA	NA	South-eastern Asia	South-eastern Asia
350	10.1016/S0044-8486(00)00570-6	Tendencia EA	2001-07-02	PHL	10.853	122.536	Antique, Iloilo, Aklan, Capiz, and Negros Oriental	Manual admin	120	Brackish water	NA	NA	1999-01-01	Shrimp	Shrimp	Cultured	Yes	Tissue	Killed	Healthy	DD	Pseudomonas		NA	NA	74	AMP	CHL		0	30	NA	NA			NA	NA	South-eastern Asia	South-eastern Asia
351	10.1016/S0044-8486(00)00570-6	Tendencia EA	2001-07-02	PHL	10.853	122.536	Antique, Iloilo, Aklan, Capiz, and Negros Oriental	Manual admin	120	Brackish water	NA	NA	1999-01-01	Shrimp	Shrimp	Cultured	Yes	Tissue	Killed	Healthy	DD	Pseudomonas		NA	NA	74	OTH	FRZ		1	100	NA	NA			NA	NA	South-eastern Asia	South-eastern Asia
352	10.1016/S0044-8486(00)00570-6	Tendencia EA	2001-07-02	PHL	10.853	122.536	Antique, Iloilo, Aklan, Capiz, and Negros Oriental	Manual admin	120	Brackish water	NA	NA	1999-01-01	Shrimp	Shrimp	Cultured	No	Tissue	Killed	Healthy	DD	Vibrio	harveyi	NA	NA	60	TET	OXT		5	30	NA	NA			NA	NA	South-eastern Asia	South-eastern Asia
353	10.1016/S0044-8486(00)00570-6	Tendencia EA	2001-07-02	PHL	10.853	122.536	Antique, Iloilo, Aklan, Capiz, and Negros Oriental	Manual admin	120	Brackish water	NA	NA	1999-01-01	Shrimp	Shrimp	Cultured	No	Tissue	Killed	Healthy	DD	Vibrio	harveyi	NA	NA	60	QUI	OXO		0	2	NA	NA			NA	NA	South-eastern Asia	South-eastern Asia
354	10.1016/S0044-8486(00)00570-6	Tendencia EA	2001-07-02	PHL	10.853	122.536	Antique, Iloilo, Aklan, Capiz, and Negros Oriental	Manual admin	120	Brackish water	NA	NA	1999-01-01	Shrimp	Shrimp	Cultured	No	Tissue	Killed	Healthy	DD	Vibrio	harveyi	NA	NA	60	AMP	CHL		0	30	NA	NA			NA	NA	South-eastern Asia	South-eastern Asia
355	10.1016/S0044-8486(00)00570-6	Tendencia EA	2001-07-02	PHL	10.853	122.536	Antique, Iloilo, Aklan, Capiz, and Negros Oriental	Manual admin	120	Brackish water	NA	NA	1999-01-01	Shrimp	Shrimp	Cultured	No	Tissue	Killed	Healthy	DD	Vibrio	harveyi	NA	NA	60	OTH	FRZ		2	100	NA	NA			NA	NA	South-eastern Asia	South-eastern Asia
356	10.1016/S0044-8486(00)00570-6	Tendencia EA	2001-07-02	PHL	10.853	122.536	Antique, Iloilo, Aklan, Capiz, and Negros Oriental	Manual admin	120	Brackish water	NA	NA	1999-01-01	Shrimp	Shrimp	Cultured	Yes	Tissue	Killed	Healthy	DD	Vibrio	harveyi	NA	NA	19	TET	OXT		5	30	NA	NA			NA	NA	South-eastern Asia	South-eastern Asia
357	10.1016/S0044-8486(00)00570-6	Tendencia EA	2001-07-02	PHL	10.853	122.536	Antique, Iloilo, Aklan, Capiz, and Negros Oriental	Manual admin	120	Brackish water	NA	NA	1999-01-01	Shrimp	Shrimp	Cultured	Yes	Tissue	Killed	Healthy	DD	Vibrio	harveyi	NA	NA	19	QUI	OXO		0	2	NA	NA			NA	NA	South-eastern Asia	South-eastern Asia
358	10.1016/S0044-8486(00)00570-6	Tendencia EA	2001-07-02	PHL	10.853	122.536	Antique, Iloilo, Aklan, Capiz, and Negros Oriental	Manual admin	120	Brackish water	NA	NA	1999-01-01	Shrimp	Shrimp	Cultured	Yes	Tissue	Killed	Healthy	DD	Vibrio	harveyi	NA	NA	19	AMP	CHL		0	30	NA	NA			NA	NA	South-eastern Asia	South-eastern Asia
359	10.1016/S0044-8486(00)00570-6	Tendencia EA	2001-07-02	PHL	10.853	122.536	Antique, Iloilo, Aklan, Capiz, and Negros Oriental	Manual admin	120	Brackish water	NA	NA	1999-01-01	Shrimp	Shrimp	Cultured	Yes	Tissue	Killed	Healthy	DD	Vibrio	harveyi	NA	NA	19	OTH	FRZ		0	100	NA	NA			NA	NA	South-eastern Asia	South-eastern Asia
360	10.1016/S0044-8486(00)00570-6	Tendencia EA	2001-07-02	PHL	10.853	122.536	Antique, Iloilo, Aklan, Capiz, and Negros Oriental	Manual admin	120	Brackish water	NA	NA	1999-01-01	Shrimp	Shrimp	Cultured	No	Tissue	Killed	Healthy	DD	Vibrio	mimicus	NA	NA	3	TET	OXT		0	30	NA	NA			NA	NA	South-eastern Asia	South-eastern Asia
361	10.1016/S0044-8486(00)00570-6	Tendencia EA	2001-07-02	PHL	10.853	122.536	Antique, Iloilo, Aklan, Capiz, and Negros Oriental	Manual admin	120	Brackish water	NA	NA	1999-01-01	Shrimp	Shrimp	Cultured	No	Tissue	Killed	Healthy	DD	Vibrio	mimicus	NA	NA	3	QUI	OXO		0	2	NA	NA			NA	NA	South-eastern Asia	South-eastern Asia
362	10.1016/S0044-8486(00)00570-6	Tendencia EA	2001-07-02	PHL	10.853	122.536	Antique, Iloilo, Aklan, Capiz, and Negros Oriental	Manual admin	120	Brackish water	NA	NA	1999-01-01	Shrimp	Shrimp	Cultured	No	Tissue	Killed	Healthy	DD	Vibrio	mimicus	NA	NA	3	AMP	CHL		0	30	NA	NA			NA	NA	South-eastern Asia	South-eastern Asia
363	10.1016/S0044-8486(00)00570-6	Tendencia EA	2001-07-02	PHL	10.853	122.536	Antique, Iloilo, Aklan, Capiz, and Negros Oriental	Manual admin	120	Brackish water	NA	NA	1999-01-01	Shrimp	Shrimp	Cultured	No	Tissue	Killed	Healthy	DD	Vibrio	mimicus	NA	NA	3	OTH	FRZ		0	100	NA	NA			NA	NA	South-eastern Asia	South-eastern Asia
364	10.1016/S0044-8486(00)00570-6	Tendencia EA	2001-07-02	PHL	10.853	122.536	Antique, Iloilo, Aklan, Capiz, and Negros Oriental	Manual admin	120	Brackish water	NA	NA	1999-01-01	Shrimp	Shrimp	Cultured	Yes	Tissue	Killed	Healthy	DD	Vibrio	mimicus	NA	NA	20	TET	OXT		10	30	NA	NA			NA	NA	South-eastern Asia	South-eastern Asia
365	10.1016/S0044-8486(00)00570-6	Tendencia EA	2001-07-02	PHL	10.853	122.536	Antique, Iloilo, Aklan, Capiz, and Negros Oriental	Manual admin	120	Brackish water	NA	NA	1999-01-01	Shrimp	Shrimp	Cultured	Yes	Tissue	Killed	Healthy	DD	Vibrio	mimicus	NA	NA	20	QUI	OXO		0	2	NA	NA			NA	NA	South-eastern Asia	South-eastern Asia
366	10.1016/S0044-8486(00)00570-6	Tendencia EA	2001-07-02	PHL	10.853	122.536	Antique, Iloilo, Aklan, Capiz, and Negros Oriental	Manual admin	120	Brackish water	NA	NA	1999-01-01	Shrimp	Shrimp	Cultured	Yes	Tissue	Killed	Healthy	DD	Vibrio	mimicus	NA	NA	20	AMP	CHL		0	30	NA	NA			NA	NA	South-eastern Asia	South-eastern Asia
367	10.1016/S0044-8486(00)00570-6	Tendencia EA	2001-07-02	PHL	10.853	122.536	Antique, Iloilo, Aklan, Capiz, and Negros Oriental	Manual admin	120	Brackish water	NA	NA	1999-01-01	Shrimp	Shrimp	Cultured	Yes	Tissue	Killed	Healthy	DD	Vibrio	mimicus	NA	NA	20	OTH	FRZ		0	100	NA	NA			NA	NA	South-eastern Asia	South-eastern Asia
368	10.1016/S0044-8486(00)00570-6	Tendencia EA	2001-07-02	PHL	10.853	122.536	Antique, Iloilo, Aklan, Capiz, and Negros Oriental	Manual admin	120	Brackish water	NA	NA	1999-01-01	Shrimp	Shrimp	Cultured	No	Tissue	Killed	Healthy	DD	Vibrio	splendidus	NA	NA	14	TET	OXT		7	30	NA	NA			NA	NA	South-eastern Asia	South-eastern Asia
369	10.1016/S0044-8486(00)00570-6	Tendencia EA	2001-07-02	PHL	10.853	122.536	Antique, Iloilo, Aklan, Capiz, and Negros Oriental	Manual admin	120	Brackish water	NA	NA	1999-01-01	Shrimp	Shrimp	Cultured	No	Tissue	Killed	Healthy	DD	Vibrio	splendidus	NA	NA	14	QUI	OXO		0	2	NA	NA			NA	NA	South-eastern Asia	South-eastern Asia
370	10.1016/S0044-8486(00)00570-6	Tendencia EA	2001-07-02	PHL	10.853	122.536	Antique, Iloilo, Aklan, Capiz, and Negros Oriental	Manual admin	120	Brackish water	NA	NA	1999-01-01	Shrimp	Shrimp	Cultured	No	Tissue	Killed	Healthy	DD	Vibrio	splendidus	NA	NA	14	AMP	CHL		0	30	NA	NA			NA	NA	South-eastern Asia	South-eastern Asia
371	10.1016/S0044-8486(00)00570-6	Tendencia EA	2001-07-02	PHL	10.853	122.536	Antique, Iloilo, Aklan, Capiz, and Negros Oriental	Manual admin	120	Brackish water	NA	NA	1999-01-01	Shrimp	Shrimp	Cultured	No	Tissue	Killed	Healthy	DD	Vibrio	splendidus	NA	NA	14	OTH	FRZ		7	100	NA	NA			NA	NA	South-eastern Asia	South-eastern Asia
372	10.1016/S0044-8486(00)00570-6	Tendencia EA	2001-07-02	PHL	10.853	122.536	Antique, Iloilo, Aklan, Capiz, and Negros Oriental	Manual admin	120	Brackish water	NA	NA	1999-01-01	Shrimp	Shrimp	Cultured	Yes	Tissue	Killed	Healthy	DD	Vibrio	splendidus	NA	NA	2	TET	OXT		0	30	NA	NA			NA	NA	South-eastern Asia	South-eastern Asia
373	10.1016/S0044-8486(00)00570-6	Tendencia EA	2001-07-02	PHL	10.853	122.536	Antique, Iloilo, Aklan, Capiz, and Negros Oriental	Manual admin	120	Brackish water	NA	NA	1999-01-01	Shrimp	Shrimp	Cultured	Yes	Tissue	Killed	Healthy	DD	Vibrio	splendidus	NA	NA	2	QUI	OXO		0	2	NA	NA			NA	NA	South-eastern Asia	South-eastern Asia
374	10.1016/S0044-8486(00)00570-6	Tendencia EA	2001-07-02	PHL	10.853	122.536	Antique, Iloilo, Aklan, Capiz, and Negros Oriental	Manual admin	120	Brackish water	NA	NA	1999-01-01	Shrimp	Shrimp	Cultured	Yes	Tissue	Killed	Healthy	DD	Vibrio	splendidus	NA	NA	2	AMP	CHL		0	30	NA	NA			NA	NA	South-eastern Asia	South-eastern Asia
375	10.1016/S0044-8486(00)00570-6	Tendencia EA	2001-07-02	PHL	10.853	122.536	Antique, Iloilo, Aklan, Capiz, and Negros Oriental	Manual admin	120	Brackish water	NA	NA	1999-01-01	Shrimp	Shrimp	Cultured	Yes	Tissue	Killed	Healthy	DD	Vibrio	splendidus	NA	NA	2	OTH	FRZ		0	100	NA	NA			NA	NA	South-eastern Asia	South-eastern Asia
376	10.1016/S0044-8486(00)00570-6	Tendencia EA	2001-07-02	PHL	10.853	122.536	Antique, Iloilo, Aklan, Capiz, and Negros Oriental	Manual admin	120	Brackish water	NA	NA	1999-01-01	Shrimp	Shrimp	Cultured	No	Tissue	Killed	Healthy	DD	Vibrio	vulnificus	NA	NA	7	TET	OXT		43	30	NA	NA			NA	NA	South-eastern Asia	South-eastern Asia
377	10.1016/S0044-8486(00)00570-6	Tendencia EA	2001-07-02	PHL	10.853	122.536	Antique, Iloilo, Aklan, Capiz, and Negros Oriental	Manual admin	120	Brackish water	NA	NA	1999-01-01	Shrimp	Shrimp	Cultured	No	Tissue	Killed	Healthy	DD	Vibrio	vulnificus	NA	NA	7	QUI	OXO		0	2	NA	NA			NA	NA	South-eastern Asia	South-eastern Asia
378	10.1016/S0044-8486(00)00570-6	Tendencia EA	2001-07-02	PHL	10.853	122.536	Antique, Iloilo, Aklan, Capiz, and Negros Oriental	Manual admin	120	Brackish water	NA	NA	1999-01-01	Shrimp	Shrimp	Cultured	No	Tissue	Killed	Healthy	DD	Vibrio	vulnificus	NA	NA	7	AMP	CHL		0	30	NA	NA			NA	NA	South-eastern Asia	South-eastern Asia
379	10.1016/S0044-8486(00)00570-6	Tendencia EA	2001-07-02	PHL	10.853	122.536	Antique, Iloilo, Aklan, Capiz, and Negros Oriental	Manual admin	120	Brackish water	NA	NA	1999-01-01	Shrimp	Shrimp	Cultured	No	Tissue	Killed	Healthy	DD	Vibrio	vulnificus	NA	NA	7	OTH	FRZ		0	100	NA	NA			NA	NA	South-eastern Asia	South-eastern Asia
380	10.1016/S0044-8486(00)00570-6	Tendencia EA	2001-07-02	PHL	10.853	122.536	Antique, Iloilo, Aklan, Capiz, and Negros Oriental	Manual admin	120	Brackish water	NA	NA	1999-01-01	Shrimp	Shrimp	Cultured	Yes	Tissue	Killed	Healthy	DD	Vibrio	vulnificus	NA	NA	7	TET	OXT		0	30	NA	NA			NA	NA	South-eastern Asia	South-eastern Asia
381	10.1016/S0044-8486(00)00570-6	Tendencia EA	2001-07-02	PHL	10.853	122.536	Antique, Iloilo, Aklan, Capiz, and Negros Oriental	Manual admin	120	Brackish water	NA	NA	1999-01-01	Shrimp	Shrimp	Cultured	Yes	Tissue	Killed	Healthy	DD	Vibrio	vulnificus	NA	NA	7	QUI	OXO		0	2	NA	NA			NA	NA	South-eastern Asia	South-eastern Asia
382	10.1016/S0044-8486(00)00570-6	Tendencia EA	2001-07-02	PHL	10.853	122.536	Antique, Iloilo, Aklan, Capiz, and Negros Oriental	Manual admin	120	Brackish water	NA	NA	1999-01-01	Shrimp	Shrimp	Cultured	Yes	Tissue	Killed	Healthy	DD	Vibrio	vulnificus	NA	NA	7	AMP	CHL		0	30	NA	NA			NA	NA	South-eastern Asia	South-eastern Asia
383	10.1016/S0044-8486(00)00570-6	Tendencia EA	2001-07-02	PHL	10.853	122.536	Antique, Iloilo, Aklan, Capiz, and Negros Oriental	Manual admin	120	Brackish water	NA	NA	1999-01-01	Shrimp	Shrimp	Cultured	Yes	Tissue	Killed	Healthy	DD	Vibrio	vulnificus	NA	NA	7	OTH	FRZ		0	100	NA	NA			NA	NA	South-eastern Asia	South-eastern Asia
384	10.1016/S0044-8486(00)00570-6	Tendencia EA	2001-07-02	PHL	10.853	122.536	Antique, Iloilo, Aklan, Capiz, and Negros Oriental	Manual admin	120	Brackish water	NA	NA	1999-01-01	Shrimp	Shrimp	Cultured	No	Tissue	Killed	Healthy	DD	Vibrio	NA	NA	NA	36	TET	OXT		0	30	NA	NA			NA	NA	South-eastern Asia	South-eastern Asia
385	10.1016/S0044-8486(00)00570-6	Tendencia EA	2001-07-02	PHL	10.853	122.536	Antique, Iloilo, Aklan, Capiz, and Negros Oriental	Manual admin	120	Brackish water	NA	NA	1999-01-01	Shrimp	Shrimp	Cultured	No	Tissue	Killed	Healthy	DD	Vibrio	NA	NA	NA	36	QUI	OXO		0	2	NA	NA			NA	NA	South-eastern Asia	South-eastern Asia
386	10.1016/S0044-8486(00)00570-6	Tendencia EA	2001-07-02	PHL	10.853	122.536	Antique, Iloilo, Aklan, Capiz, and Negros Oriental	Manual admin	120	Brackish water	NA	NA	1999-01-01	Shrimp	Shrimp	Cultured	No	Tissue	Killed	Healthy	DD	Vibrio	NA	NA	NA	36	AMP	CHL		0	30	NA	NA			NA	NA	South-eastern Asia	South-eastern Asia
387	10.1016/S0044-8486(00)00570-6	Tendencia EA	2001-07-02	PHL	10.853	122.536	Antique, Iloilo, Aklan, Capiz, and Negros Oriental	Manual admin	120	Brackish water	NA	NA	1999-01-01	Shrimp	Shrimp	Cultured	No	Tissue	Killed	Healthy	DD	Vibrio	NA	NA	NA	36	OTH	FRZ		0	100	NA	NA			NA	NA	South-eastern Asia	South-eastern Asia
388	10.1016/S0044-8486(00)00570-6	Tendencia EA	2001-07-02	PHL	10.853	122.536	Antique, Iloilo, Aklan, Capiz, and Negros Oriental	Manual admin	120	Brackish water	NA	NA	1999-01-01	Shrimp	Shrimp	Cultured	Yes	Tissue	Killed	Healthy	DD	Vibrio	NA	NA	NA	59	TET	OXT		3	30	NA	NA			NA	NA	South-eastern Asia	South-eastern Asia
389	10.1016/S0044-8486(00)00570-6	Tendencia EA	2001-07-02	PHL	10.853	122.536	Antique, Iloilo, Aklan, Capiz, and Negros Oriental	Manual admin	120	Brackish water	NA	NA	1999-01-01	Shrimp	Shrimp	Cultured	Yes	Tissue	Killed	Healthy	DD	Vibrio	NA	NA	NA	59	QUI	OXO		0	2	NA	NA			NA	NA	South-eastern Asia	South-eastern Asia
390	10.1016/S0044-8486(00)00570-6	Tendencia EA	2001-07-02	PHL	10.853	122.536	Antique, Iloilo, Aklan, Capiz, and Negros Oriental	Manual admin	120	Brackish water	NA	NA	1999-01-01	Shrimp	Shrimp	Cultured	Yes	Tissue	Killed	Healthy	DD	Vibrio	NA	NA	NA	59	AMP	CHL		0	30	NA	NA			NA	NA	South-eastern Asia	South-eastern Asia
391	10.1016/S0044-8486(00)00570-6	Tendencia EA	2001-07-02	PHL	10.853	122.536	Antique, Iloilo, Aklan, Capiz, and Negros Oriental	Manual admin	120	Brackish water	NA	NA	1999-01-01	Shrimp	Shrimp	Cultured	Yes	Tissue	Killed	Healthy	DD	Vibrio	NA	NA	NA	59	OTH	FRZ		0	100	NA	NA			NA	NA	South-eastern Asia	South-eastern Asia
392	10.1111/j.1472-765X.2005.01690.x	Kawanishi M	2005-07-02	JPN	37.1792	138.333	Nine prefectures of Western Japan	Manual admin	350	Marine	2002-04-15	2002-11-15	2002-07-31	Seriola	Marine Fish	Cultured	NA	Tissue	Killed	Diseased	AD	Lactococcus	garvieae	170	100	170	MAC	ERY		34		CLSI 2002 and 2003 M7-A6	64	Breakpoints for florfenicol, streptomycin, kanamycin, and fosfomycin could not be established and are not listed. Prefectures are not named, so centroid of western Japan provinces taken. EMAIL sent 9/4/19	kawanishi@nval.go.jp	CLSI	2002	Eastern Asia	Eastern Asia
393	10.1111/j.1472-765X.2005.01690.x	Kawanishi M	2005-07-02	JPN	37.1792	138.333	Nine prefectures of Western Japan	Manual admin	350	Marine	2002-04-15	2002-11-15	2002-07-31	Seriola	Marine Fish	Cultured	NA	Tissue	Killed	Diseased	AD	Lactococcus	garvieae	170	100	170	MAC	LIN		44		CLSI 2002 and 2003 M7-A7	64			CLSI	2002	Eastern Asia	Eastern Asia
394	10.1111/j.1472-765X.2005.01690.x	Kawanishi M	2005-07-02	JPN	37.1792	138.333	Nine prefectures of Western Japan	Manual admin	350	Marine	2002-04-15	2002-11-15	2002-07-31	Seriola	Marine Fish	Cultured	NA	Tissue	Killed	Diseased	AD	Lactococcus	garvieae	170	100	170	TET	OXT		44		CLSI 2002 and 2003 M7-A8	1			CLSI	2002	Eastern Asia	Eastern Asia
395	10.1111/j.1472-765X.2005.01690.x	Kawanishi M	2005-07-02	JPN	37.1792	138.333	Nine prefectures of Western Japan	Manual admin	350	Marine	2002-04-15	2002-11-15	2002-07-31	Seriola	Marine Fish	Cultured	NA	Tissue	Killed	Diseased	AD	Lactococcus	garvieae	170	100	170	PEN	AMP		0		EUCAST 2019	2	breakpoint from Viridans group streptococci		EUCA	2019	Eastern Asia	Eastern Asia
396	10.1111/j.1472-765X.2005.01690.x	Kawanishi M	2005-07-02	JPN	37.1792	138.333	Nine prefectures of Western Japan	Manual admin	350	Marine	2002-04-15	2002-11-15	2002-07-31	Seriola	Marine Fish	Cultured	NA	Tissue	Killed	Diseased	AD	Lactococcus	garvieae	170	100	170	AMI	GEN		0		EUCAST 2019	128	<128 wild type for GEN		EUCA	2019	Eastern Asia	Eastern Asia
397	10.1111/j.1472-765X.2005.01690.x	Kawanishi M	2005-07-02	JPN	37.1792	138.333	Nine prefectures of Western Japan	Manual admin	350	Marine	2002-04-15	2002-11-15	2002-07-31	Seriola	Marine Fish	Cultured	NA	Tissue	Killed	Diseased	AD	Lactococcus	garvieae	170	100	170	QUI	FLQ		100		EUCAST 2019	4	breakpoint for CIP and LVX in enterococcus spp		EUCA	2019	Eastern Asia	Eastern Asia
398	10.1111/j.1472-765X.2005.01690.x	Kawanishi M	2005-07-02	JPN	37.1792	138.333	Nine prefectures of Western Japan	Manual admin	350	Marine	2002-04-15	2002-11-15	2002-07-31	Seriola	Marine Fish	Cultured	NA	Tissue	Killed	Diseased	AD	Lactococcus	garvieae	170	100	170	QUI	ENR		0		EUCAST 2019	4	breakpoint for CIP and LVX in enterococcus spp		EUCA	2019	Eastern Asia	Eastern Asia
399	10.1111/j.1472-765X.2005.01690.x	Kawanishi M	2005-07-02	JPN	37.1792	138.333	Nine prefectures of Western Japan	Manual admin	350	Marine	2002-04-15	2002-11-15	2002-07-31	Seriola	Marine Fish	Cultured	NA	Tissue	Killed	Diseased	AD	Lactococcus	garvieae	170	100	170	AMP	CHL		0		EUCAST 2019	8	breakpoint for Streptococcusgroups A, B, C and G		EUCA	2019	Eastern Asia	Eastern Asia
400	10.1111/j.1472-765X.2005.01690.x	Kawanishi M	2005-07-02	JPN	37.1792	138.333	Nine prefectures of Western Japan	Manual admin	350	Marine	2002-04-15	2002-11-15	2002-07-31	Seriola	Marine Fish	Cultured	NA	Tissue	Killed	Diseased	AD	Lactococcus	garvieae	170	100	170	SUL	SMN		100		NA	1	for E. faecalis and E. faecium		NA	NA	Eastern Asia	Eastern Asia
401	10.1111/j.1472-765X.2005.01690.x	Kawanishi M	2005-07-02	JPN	37.1792	138.333	Nine prefectures of Western Japan	Manual admin	350	Marine	2002-04-15	2002-11-15	2002-07-31	Seriola	Marine Fish	Cultured	NA	Tissue	Killed	Diseased	AD	Lactococcus	garvieae	170	100	170	SUL	TMP		100		NA	1	for E. faecalis and E. faecium		NA	NA	Eastern Asia	Eastern Asia
402	10.3147/jsfp.47.56	Tipmongkolsilp N	2012-07-02	THA	14.1846	100.395	Chachoengsao, Nakhonsawan, Petchaburi,Pratumtanee, Suphanburi	Manual admin	80	Inland freshwater	2007-08-15	2009-01-15	2008-04-30	Tilapia	Freshwater Fish	Cultured	Yes	Tissue	Killed	Diseased	AD	Aeromonas	hydrophila	NA	NA	55	PEN	AMP		96		CLSI 2004	NA		aoki@kaiyodai.ac.jp, h-kondo@kaiyodai.ac.jp (follow up with Ikuo Hirono)	CLSI	2004	South-eastern Asia	South-eastern Asia
403	10.3147/jsfp.47.56	Tipmongkolsilp N	2012-07-02	THA	14.1846	100.395	Chachoengsao, Nakhonsawan, Petchaburi,Pratumtanee, Suphanburi	Manual admin	80	Inland freshwater	2007-08-15	2009-01-15	2008-04-30	Tilapia	Freshwater Fish	Cultured	Yes	Tissue	Killed	Diseased	AD	Aeromonas	hydrophila	NA	NA	55	AMP	CHL		9		CLSI 2004	NA			CLSI	2004	South-eastern Asia	South-eastern Asia
404	10.3147/jsfp.47.56	Tipmongkolsilp N	2012-07-02	THA	14.1846	100.395	Chachoengsao, Nakhonsawan, Petchaburi,Pratumtanee, Suphanburi	Manual admin	80	Inland freshwater	2007-08-15	2009-01-15	2008-04-30	Tilapia	Freshwater Fish	Cultured	Yes	Tissue	Killed	Diseased	AD	Aeromonas	hydrophila	NA	NA	55	AMP	FFC		0		CLSI 2004	NA			CLSI	2004	South-eastern Asia	South-eastern Asia
405	10.3147/jsfp.47.56	Tipmongkolsilp N	2012-07-02	THA	14.1846	100.395	Chachoengsao, Nakhonsawan, Petchaburi,Pratumtanee, Suphanburi	Manual admin	80	Inland freshwater	2007-08-15	2009-01-15	2008-04-30	Tilapia	Freshwater Fish	Cultured	Yes	Tissue	Killed	Diseased	AD	Aeromonas	hydrophila	NA	NA	55	AMI	KAN		9		CLSI 2004	NA			CLSI	2004	South-eastern Asia	South-eastern Asia
406	10.3147/jsfp.47.56	Tipmongkolsilp N	2012-07-02	THA	14.1846	100.395	Chachoengsao, Nakhonsawan, Petchaburi,Pratumtanee, Suphanburi	Manual admin	80	Inland freshwater	2007-08-15	2009-01-15	2008-04-30	Tilapia	Freshwater Fish	Cultured	Yes	Tissue	Killed	Diseased	AD	Aeromonas	hydrophila	NA	NA	55	SUL	SMN		51		CLSI 2004	NA			CLSI	2004	South-eastern Asia	South-eastern Asia
407	10.3147/jsfp.47.56	Tipmongkolsilp N	2012-07-02	THA	14.1846	100.395	Chachoengsao, Nakhonsawan, Petchaburi,Pratumtanee, Suphanburi	Manual admin	80	Inland freshwater	2007-08-15	2009-01-15	2008-04-30	Tilapia	Freshwater Fish	Cultured	Yes	Tissue	Killed	Diseased	AD	Aeromonas	hydrophila	NA	NA	55	AMI	STR		42		CLSI 2004	NA			CLSI	2004	South-eastern Asia	South-eastern Asia
408	10.3147/jsfp.47.56	Tipmongkolsilp N	2012-07-02	THA	14.1846	100.395	Chachoengsao, Nakhonsawan, Petchaburi,Pratumtanee, Suphanburi	Manual admin	80	Inland freshwater	2007-08-15	2009-01-15	2008-04-30	Tilapia	Freshwater Fish	Cultured	Yes	Tissue	Killed	Diseased	AD	Aeromonas	hydrophila	NA	NA	55	TET	TET		58		CLSI 2004	NA			CLSI	2004	South-eastern Asia	South-eastern Asia
409	10.3147/jsfp.47.56	Tipmongkolsilp N	2012-07-02	THA	14.1846	100.395	Chachoengsao, Nakhonsawan, Petchaburi,Pratumtanee, Suphanburi	Manual admin	80	Inland freshwater	2007-08-15	2009-01-15	2008-04-30	Tilapia	Freshwater Fish	Cultured	Yes	Tissue	Killed	Diseased	AD	Aeromonas	hydrophila	NA	NA	55	SUL	TMP		44		CLSI 2004	NA			CLSI	2004	South-eastern Asia	South-eastern Asia
410	10.3147/jsfp.47.56	Tipmongkolsilp N	2012-07-02	THA	14.1846	100.395	Chachoengsao, Nakhonsawan, Petchaburi,Pratumtanee, Suphanburi	Manual admin	80	Inland freshwater	2007-08-15	2009-01-15	2008-04-30	Tilapia	Freshwater Fish	Cultured	Yes	Tissue	Killed	Diseased	AD	Aeromonas	hydrophila	NA	NA	55	QUI	NAL		87		EUCAST 2019	0.5	breakpoint for CIP in Aeromonas spp.		EUCA	2019	South-eastern Asia	South-eastern Asia
411	10.3147/jsfp.47.56	Tipmongkolsilp N	2012-07-02	THA	14.1846	100.395	Chachoengsao, Nakhonsawan, Petchaburi,Pratumtanee, Suphanburi	Manual admin	80	Inland freshwater	2007-08-15	2009-01-15	2008-04-30	Tilapia	Freshwater Fish	Cultured	Yes	Tissue	Killed	Diseased	AD	Aeromonas	hydrophila	NA	NA	55	QUI	OXO		80		EUCAST 2019	0.5	breakpoint for CIP in Aeromonas spp.		EUCA	2019	South-eastern Asia	South-eastern Asia
412	10.3147/jsfp.47.56	Tipmongkolsilp N	2012-07-02	THA	14.1846	100.395	Chachoengsao, Nakhonsawan, Petchaburi,Pratumtanee, Suphanburi	Manual admin	80	Inland freshwater	2007-08-15	2009-01-15	2008-04-30	Tilapia	Freshwater Fish	Cultured	Yes	Tissue	Killed	Diseased	AD	Aeromonas	hydrophila	NA	NA	55	QUI	ENR		42		EUCAST 2019	0.5	breakpoint for CIP in Aeromonas spp.		EUCA	2019	South-eastern Asia	South-eastern Asia
413	10.1099/jmm.0.000213	Dangwetngam M	2016-07-02	THA	11.3483	99.5487	Kanchanaburi, Suphanburi, Ayutthaya, Samut Prakan, Nakhon Pathom, Phetchaburi, Surat Thani, Nakhon Si Thammarat, Phatthalung, Songkhla, Pattani, Bangkok	Manual admin	325	Inland freshwater	2003-04-15	2011-06-15	2007-05-15	Tilapia	Freshwater Fish	Cultured	NA	Tissue	Killed	Diseased	DD	Streptococcus	agalactiae	NA	NA	144	QUI	OXO		100	2	CLSI 2012	NA		Naraid Suanyuk naraid.s@psu.ac.th	CLSI	2012	South-eastern Asia	South-eastern Asia
414	10.1099/jmm.0.000213	Dangwetngam M	2016-07-02	THA	11.3483	99.5487	Kanchanaburi, Suphanburi, Ayutthaya, Samut Prakan, Nakhon Pathom, Phetchaburi, Surat Thani, Nakhon Si Thammarat, Phatthalung, Songkhla, Pattani, Bangkok	Manual admin	325	Inland freshwater	2003-04-15	2011-06-15	2007-05-15	Tilapia	Freshwater Fish	Cultured	NA	Tissue	Killed	Diseased	DD	Streptococcus	agalactiae	NA	NA	144	AMI	GEN		100	10	CLSI 2012	NA			CLSI	2012	South-eastern Asia	South-eastern Asia
415	10.1099/jmm.0.000213	Dangwetngam M	2016-07-02	THA	11.3483	99.5487	Kanchanaburi, Suphanburi, Ayutthaya, Samut Prakan, Nakhon Pathom, Phetchaburi, Surat Thani, Nakhon Si Thammarat, Phatthalung, Songkhla, Pattani, Bangkok	Manual admin	325	Inland freshwater	2003-04-15	2011-06-15	2007-05-15	Tilapia	Freshwater Fish	Cultured	NA	Tissue	Killed	Diseased	DD	Streptococcus	agalactiae	NA	NA	144	SUL	SMZ		100	25	CLSI 2012	NA			CLSI	2012	South-eastern Asia	South-eastern Asia
416	10.1099/jmm.0.000213	Dangwetngam M	2016-07-02	THA	11.3483	99.5487	Kanchanaburi, Suphanburi, Ayutthaya, Samut Prakan, Nakhon Pathom, Phetchaburi, Surat Thani, Nakhon Si Thammarat, Phatthalung, Songkhla, Pattani, Bangkok	Manual admin	325	Inland freshwater	2003-04-15	2011-06-15	2007-05-15	Tilapia	Freshwater Fish	Cultured	NA	Tissue	Killed	Diseased	DD	Streptococcus	agalactiae	NA	NA	144	SUL	TMP		90	5	CLSI 2012	NA			CLSI	2012	South-eastern Asia	South-eastern Asia
417	10.1099/jmm.0.000213	Dangwetngam M	2016-07-02	THA	11.3483	99.5487	Kanchanaburi, Suphanburi, Ayutthaya, Samut Prakan, Nakhon Pathom, Phetchaburi, Surat Thani, Nakhon Si Thammarat, Phatthalung, Songkhla, Pattani, Bangkok	Manual admin	325	Inland freshwater	2003-04-15	2011-06-15	2007-05-15	Tilapia	Freshwater Fish	Cultured	NA	Tissue	Killed	Diseased	DD	Streptococcus	agalactiae	NA	NA	144	MAC	LIN		1	2	CLSI 2012	NA			CLSI	2012	South-eastern Asia	South-eastern Asia
418	10.1099/jmm.0.000213	Dangwetngam M	2016-07-02	THA	11.3483	99.5487	Kanchanaburi, Suphanburi, Ayutthaya, Samut Prakan, Nakhon Pathom, Phetchaburi, Surat Thani, Nakhon Si Thammarat, Phatthalung, Songkhla, Pattani, Bangkok	Manual admin	325	Inland freshwater	2003-04-15	2011-06-15	2007-05-15	Tilapia	Freshwater Fish	Cultured	NA	Tissue	Killed	Diseased	DD	Streptococcus	agalactiae	NA	NA	144	QUI	NOR		2	10	CLSI 2012	NA			CLSI	2012	South-eastern Asia	South-eastern Asia
419	10.1099/jmm.0.000213	Dangwetngam M	2016-07-02	THA	11.3483	99.5487	Kanchanaburi, Suphanburi, Ayutthaya, Samut Prakan, Nakhon Pathom, Phetchaburi, Surat Thani, Nakhon Si Thammarat, Phatthalung, Songkhla, Pattani, Bangkok	Manual admin	325	Inland freshwater	2003-04-15	2011-06-15	2007-05-15	Tilapia	Freshwater Fish	Cultured	NA	Tissue	Killed	Diseased	DD	Streptococcus	agalactiae	NA	NA	144	TET	OXT		12	30	CLSI 2012	NA			CLSI	2012	South-eastern Asia	South-eastern Asia
420	10.1099/jmm.0.000213	Dangwetngam M	2016-07-02	THA	11.3483	99.5487	Kanchanaburi, Suphanburi, Ayutthaya, Samut Prakan, Nakhon Pathom, Phetchaburi, Surat Thani, Nakhon Si Thammarat, Phatthalung, Songkhla, Pattani, Bangkok	Manual admin	325	Inland freshwater	2003-04-15	2011-06-15	2007-05-15	Tilapia	Freshwater Fish	Cultured	NA	Tissue	Killed	Diseased	DD	Streptococcus	agalactiae	NA	NA	144	PEN	AMP		0	10	CLSI 2012	NA			CLSI	2012	South-eastern Asia	South-eastern Asia
421	10.1099/jmm.0.000213	Dangwetngam M	2016-07-02	THA	11.3483	99.5487	Kanchanaburi, Suphanburi, Ayutthaya, Samut Prakan, Nakhon Pathom, Phetchaburi, Surat Thani, Nakhon Si Thammarat, Phatthalung, Songkhla, Pattani, Bangkok	Manual admin	325	Inland freshwater	2003-04-15	2011-06-15	2007-05-15	Tilapia	Freshwater Fish	Cultured	NA	Tissue	Killed	Diseased	DD	Streptococcus	agalactiae	NA	NA	144	MAC	ERY		0	15	CLSI 2012	NA			CLSI	2012	South-eastern Asia	South-eastern Asia
422	10.1099/jmm.0.000213	Dangwetngam M	2016-07-02	THA	11.3483	99.5487	Kanchanaburi, Suphanburi, Ayutthaya, Samut Prakan, Nakhon Pathom, Phetchaburi, Surat Thani, Nakhon Si Thammarat, Phatthalung, Songkhla, Pattani, Bangkok	Manual admin	325	Inland freshwater	2003-04-15	2011-06-15	2007-05-15	Tilapia	Freshwater Fish	Cultured	NA	Tissue	Killed	Diseased	DD	Streptococcus	agalactiae	NA	NA	144	AMP	CHL		0	30	CLSI 2012	NA			CLSI	2012	South-eastern Asia	South-eastern Asia
423	10.1016/j.ijantimicag.2005.07.005	Vaseeharan B	2005-07-02	IND	8.7598	78.1914	East coast of India (Kanyakumari, Manakudy, Colachel, Tuticorin, Rameswaram, Thiruchendur and Muttupetai)	Manual admin	110	Coastal brackish water hatchery	1999-01-01	2002-12-31	2000-12-31	Shrimp	Shrimp	Cultured	Yes	Tissue	Killed	Mixed	DD	Vibrio	harveyi	21	100	21	PEN	AMP		100	10	NA	NA	Data on 160 additional isolates from water samples of shrimp hatchery and pond water -- not included here.	bvaseeharan@yahoo.co.in	NA	NA	Southern Asia	Western and Southern Asia
424	10.1016/j.ijantimicag.2005.07.005	Vaseeharan B	2005-07-02	IND	8.7598	78.1914	East coast of India (Kanyakumari, Manakudy, Colachel, Tuticorin, Rameswaram, Thiruchendur and Muttupetai)	Manual admin	110	Coastal brackish water hatchery	1999-01-01	2002-12-31	2000-12-31	Shrimp	Shrimp	Cultured	Yes	Tissue	Killed	Mixed	DD	Vibrio	harveyi	21	100	21	TET	CTE		14	30	NA	NA			NA	NA	Southern Asia	Western and Southern Asia
425	10.1016/j.ijantimicag.2005.07.005	Vaseeharan B	2005-07-02	IND	8.7598	78.1914	East coast of India (Kanyakumari, Manakudy, Colachel, Tuticorin, Rameswaram, Thiruchendur and Muttupetai)	Manual admin	110	Coastal brackish water hatchery	1999-01-01	2002-12-31	2000-12-31	Shrimp	Shrimp	Cultured	Yes	Tissue	Killed	Mixed	DD	Vibrio	harveyi	21	100	21	CEP	CRO		33	30	NA	NA			NA	NA	Southern Asia	Western and Southern Asia
426	10.1016/j.ijantimicag.2005.07.005	Vaseeharan B	2005-07-02	IND	8.7598	78.1914	East coast of India (Kanyakumari, Manakudy, Colachel, Tuticorin, Rameswaram, Thiruchendur and Muttupetai)	Manual admin	110	Coastal brackish water hatchery	1999-01-01	2002-12-31	2000-12-31	Shrimp	Shrimp	Cultured	Yes	Tissue	Killed	Mixed	DD	Vibrio	harveyi	21	100	21	AMP	CHL		5	30	NA	NA			NA	NA	Southern Asia	Western and Southern Asia
427	10.1016/j.ijantimicag.2005.07.005	Vaseeharan B	2005-07-02	IND	8.7598	78.1914	East coast of India (Kanyakumari, Manakudy, Colachel, Tuticorin, Rameswaram, Thiruchendur and Muttupetai)	Manual admin	110	Coastal brackish water hatchery	1999-01-01	2002-12-31	2000-12-31	Shrimp	Shrimp	Cultured	Yes	Tissue	Killed	Mixed	DD	Vibrio	harveyi	21	100	21	QUI	CIP		52	5	NA	NA			NA	NA	Southern Asia	Western and Southern Asia
428	10.1016/j.ijantimicag.2005.07.005	Vaseeharan B	2005-07-02	IND	8.7598	78.1914	East coast of India (Kanyakumari, Manakudy, Colachel, Tuticorin, Rameswaram, Thiruchendur and Muttupetai)	Manual admin	110	Coastal brackish water hatchery	1999-01-01	2002-12-31	2000-12-31	Shrimp	Shrimp	Cultured	Yes	Tissue	Killed	Mixed	DD	Vibrio	harveyi	21	100	21	MAC	ERY		10	15	NA	NA			NA	NA	Southern Asia	Western and Southern Asia
429	10.1016/j.ijantimicag.2005.07.005	Vaseeharan B	2005-07-02	IND	8.7598	78.1914	East coast of India (Kanyakumari, Manakudy, Colachel, Tuticorin, Rameswaram, Thiruchendur and Muttupetai)	Manual admin	110	Coastal brackish water hatchery	1999-01-01	2002-12-31	2000-12-31	Shrimp	Shrimp	Cultured	Yes	Tissue	Killed	Mixed	DD	Vibrio	harveyi	21	100	21	OTH	FRZ		48	50	NA	NA			NA	NA	Southern Asia	Western and Southern Asia
430	10.1016/j.ijantimicag.2005.07.005	Vaseeharan B	2005-07-02	IND	8.7598	78.1914	East coast of India (Kanyakumari, Manakudy, Colachel, Tuticorin, Rameswaram, Thiruchendur and Muttupetai)	Manual admin	110	Coastal brackish water hatchery	1999-01-01	2002-12-31	2000-12-31	Shrimp	Shrimp	Cultured	Yes	Tissue	Killed	Mixed	DD	Vibrio	harveyi	21	100	21	AMI	GEN		22	30	NA	NA			NA	NA	Southern Asia	Western and Southern Asia
431	10.1016/j.ijantimicag.2005.07.005	Vaseeharan B	2005-07-02	IND	8.7598	78.1914	East coast of India (Kanyakumari, Manakudy, Colachel, Tuticorin, Rameswaram, Thiruchendur and Muttupetai)	Manual admin	110	Coastal brackish water hatchery	1999-01-01	2002-12-31	2000-12-31	Shrimp	Shrimp	Cultured	Yes	Tissue	Killed	Mixed	DD	Vibrio	harveyi	21	100	21	AMI	KAN		52	30	NA	NA			NA	NA	Southern Asia	Western and Southern Asia
432	10.1016/j.ijantimicag.2005.07.005	Vaseeharan B	2005-07-02	IND	8.7598	78.1914	East coast of India (Kanyakumari, Manakudy, Colachel, Tuticorin, Rameswaram, Thiruchendur and Muttupetai)	Manual admin	110	Coastal brackish water hatchery	1999-01-01	2002-12-31	2000-12-31	Shrimp	Shrimp	Cultured	Yes	Tissue	Killed	Mixed	DD	Vibrio	harveyi	21	100	21	QUI	NAL		33	30	NA	NA			NA	NA	Southern Asia	Western and Southern Asia
433	10.1016/j.ijantimicag.2005.07.005	Vaseeharan B	2005-07-02	IND	8.7598	78.1914	East coast of India (Kanyakumari, Manakudy, Colachel, Tuticorin, Rameswaram, Thiruchendur and Muttupetai)	Manual admin	110	Coastal brackish water hatchery	1999-01-01	2002-12-31	2000-12-31	Shrimp	Shrimp	Cultured	Yes	Tissue	Killed	Mixed	DD	Vibrio	harveyi	21	100	21	AMI	NEO		52	30	NA	NA			NA	NA	Southern Asia	Western and Southern Asia
434	10.1016/j.ijantimicag.2005.07.005	Vaseeharan B	2005-07-02	IND	8.7598	78.1914	East coast of India (Kanyakumari, Manakudy, Colachel, Tuticorin, Rameswaram, Thiruchendur and Muttupetai)	Manual admin	110	Coastal brackish water hatchery	1999-01-01	2002-12-31	2000-12-31	Shrimp	Shrimp	Cultured	Yes	Tissue	Killed	Mixed	DD	Vibrio	harveyi	21	100	21	TET	OXT		38	30	NA	NA			NA	NA	Southern Asia	Western and Southern Asia
435	10.1016/j.ijantimicag.2005.07.005	Vaseeharan B	2005-07-02	IND	8.7598	78.1914	East coast of India (Kanyakumari, Manakudy, Colachel, Tuticorin, Rameswaram, Thiruchendur and Muttupetai)	Manual admin	110	Coastal brackish water hatchery	1999-01-01	2002-12-31	2000-12-31	Shrimp	Shrimp	Cultured	Yes	Tissue	Killed	Mixed	DD	Vibrio	harveyi	21	100	21	PEN	PEN		62	10 units	NA	NA			NA	NA	Southern Asia	Western and Southern Asia
436	10.1016/j.ijantimicag.2005.07.005	Vaseeharan B	2005-07-02	IND	8.7598	78.1914	East coast of India (Kanyakumari, Manakudy, Colachel, Tuticorin, Rameswaram, Thiruchendur and Muttupetai)	Manual admin	110	Coastal brackish water hatchery	1999-01-01	2002-12-31	2000-12-31	Shrimp	Shrimp	Cultured	Yes	Tissue	Killed	Mixed	DD	Vibrio	harveyi	21	100	21	POL	PMB		33	300 units	NA	NA			NA	NA	Southern Asia	Western and Southern Asia
437	10.1016/j.ijantimicag.2005.07.005	Vaseeharan B	2005-07-02	IND	8.7598	78.1914	East coast of India (Kanyakumari, Manakudy, Colachel, Tuticorin, Rameswaram, Thiruchendur and Muttupetai)	Manual admin	110	Coastal brackish water hatchery	1999-01-01	2002-12-31	2000-12-31	Shrimp	Shrimp	Cultured	Yes	Tissue	Killed	Mixed	DD	Vibrio	harveyi	21	100	21	AMI	STR		57	10 units	NA	NA			NA	NA	Southern Asia	Western and Southern Asia
438	10.1016/j.ijantimicag.2005.07.005	Vaseeharan B	2005-07-02	IND	8.7598	78.1914	East coast of India (Kanyakumari, Manakudy, Colachel, Tuticorin, Rameswaram, Thiruchendur and Muttupetai)	Manual admin	110	Coastal brackish water hatchery	1999-01-01	2002-12-31	2000-12-31	Shrimp	Shrimp	Cultured	Yes	Tissue	Killed	Mixed	DD	Vibrio	harveyi	21	100	21	TET	TET		26	30	NA	NA			NA	NA	Southern Asia	Western and Southern Asia
439	10.1016/j.ijantimicag.2005.07.005	Vaseeharan B	2005-07-02	IND	8.7598	78.1914	East coast of India (Kanyakumari, Manakudy, Colachel, Tuticorin, Rameswaram, Thiruchendur and Muttupetai)	Manual admin	110	Coastal brackish water hatchery	1999-01-01	2002-12-31	2000-12-31	Shrimp	Shrimp	Cultured	Yes	Tissue	Killed	Mixed	DD	Vibrio	anguillarum	17	100	17	PEN	AMP		100	10	NA	NA			NA	NA	Southern Asia	Western and Southern Asia
440	10.1016/j.ijantimicag.2005.07.005	Vaseeharan B	2005-07-02	IND	8.7598	78.1914	East coast of India (Kanyakumari, Manakudy, Colachel, Tuticorin, Rameswaram, Thiruchendur and Muttupetai)	Manual admin	110	Coastal brackish water hatchery	1999-01-01	2002-12-31	2000-12-31	Shrimp	Shrimp	Cultured	Yes	Tissue	Killed	Mixed	DD	Vibrio	anguillarum	17	100	17	TET	CTE		29	30	NA	NA			NA	NA	Southern Asia	Western and Southern Asia
441	10.1016/j.ijantimicag.2005.07.005	Vaseeharan B	2005-07-02	IND	8.7598	78.1914	East coast of India (Kanyakumari, Manakudy, Colachel, Tuticorin, Rameswaram, Thiruchendur and Muttupetai)	Manual admin	110	Coastal brackish water hatchery	1999-01-01	2002-12-31	2000-12-31	Shrimp	Shrimp	Cultured	Yes	Tissue	Killed	Mixed	DD	Vibrio	anguillarum	17	100	17	CEP	CRO		41	30	NA	NA			NA	NA	Southern Asia	Western and Southern Asia
442	10.1016/j.ijantimicag.2005.07.005	Vaseeharan B	2005-07-02	IND	8.7598	78.1914	East coast of India (Kanyakumari, Manakudy, Colachel, Tuticorin, Rameswaram, Thiruchendur and Muttupetai)	Manual admin	110	Coastal brackish water hatchery	1999-01-01	2002-12-31	2000-12-31	Shrimp	Shrimp	Cultured	Yes	Tissue	Killed	Mixed	DD	Vibrio	anguillarum	17	100	17	AMP	CHL		0	30	NA	NA			NA	NA	Southern Asia	Western and Southern Asia
443	10.1016/j.ijantimicag.2005.07.005	Vaseeharan B	2005-07-02	IND	8.7598	78.1914	East coast of India (Kanyakumari, Manakudy, Colachel, Tuticorin, Rameswaram, Thiruchendur and Muttupetai)	Manual admin	110	Coastal brackish water hatchery	1999-01-01	2002-12-31	2000-12-31	Shrimp	Shrimp	Cultured	Yes	Tissue	Killed	Mixed	DD	Vibrio	anguillarum	17	100	17	QUI	CIP		59	5	NA	NA			NA	NA	Southern Asia	Western and Southern Asia
444	10.1016/j.ijantimicag.2005.07.005	Vaseeharan B	2005-07-02	IND	8.7598	78.1914	East coast of India (Kanyakumari, Manakudy, Colachel, Tuticorin, Rameswaram, Thiruchendur and Muttupetai)	Manual admin	110	Coastal brackish water hatchery	1999-01-01	2002-12-31	2000-12-31	Shrimp	Shrimp	Cultured	Yes	Tissue	Killed	Mixed	DD	Vibrio	anguillarum	17	100	17	MAC	ERY		6	15	NA	NA			NA	NA	Southern Asia	Western and Southern Asia
445	10.1016/j.ijantimicag.2005.07.005	Vaseeharan B	2005-07-02	IND	8.7598	78.1914	East coast of India (Kanyakumari, Manakudy, Colachel, Tuticorin, Rameswaram, Thiruchendur and Muttupetai)	Manual admin	110	Coastal brackish water hatchery	1999-01-01	2002-12-31	2000-12-31	Shrimp	Shrimp	Cultured	Yes	Tissue	Killed	Mixed	DD	Vibrio	anguillarum	17	100	17	OTH	FRZ		53	50	NA	NA			NA	NA	Southern Asia	Western and Southern Asia
446	10.1016/j.ijantimicag.2005.07.005	Vaseeharan B	2005-07-02	IND	8.7598	78.1914	East coast of India (Kanyakumari, Manakudy, Colachel, Tuticorin, Rameswaram, Thiruchendur and Muttupetai)	Manual admin	110	Coastal brackish water hatchery	1999-01-01	2002-12-31	2000-12-31	Shrimp	Shrimp	Cultured	Yes	Tissue	Killed	Mixed	DD	Vibrio	anguillarum	17	100	17	AMI	GEN		24	30	NA	NA			NA	NA	Southern Asia	Western and Southern Asia
447	10.1016/j.ijantimicag.2005.07.005	Vaseeharan B	2005-07-02	IND	8.7598	78.1914	East coast of India (Kanyakumari, Manakudy, Colachel, Tuticorin, Rameswaram, Thiruchendur and Muttupetai)	Manual admin	110	Coastal brackish water hatchery	1999-01-01	2002-12-31	2000-12-31	Shrimp	Shrimp	Cultured	Yes	Tissue	Killed	Mixed	DD	Vibrio	anguillarum	17	100	17	AMI	KAN		59	30	NA	NA			NA	NA	Southern Asia	Western and Southern Asia
448	10.1016/j.ijantimicag.2005.07.005	Vaseeharan B	2005-07-02	IND	8.7598	78.1914	East coast of India (Kanyakumari, Manakudy, Colachel, Tuticorin, Rameswaram, Thiruchendur and Muttupetai)	Manual admin	110	Coastal brackish water hatchery	1999-01-01	2002-12-31	2000-12-31	Shrimp	Shrimp	Cultured	Yes	Tissue	Killed	Mixed	DD	Vibrio	anguillarum	17	100	17	QUI	NAL		35	30	NA	NA			NA	NA	Southern Asia	Western and Southern Asia
449	10.1016/j.ijantimicag.2005.07.005	Vaseeharan B	2005-07-02	IND	8.7598	78.1914	East coast of India (Kanyakumari, Manakudy, Colachel, Tuticorin, Rameswaram, Thiruchendur and Muttupetai)	Manual admin	110	Coastal brackish water hatchery	1999-01-01	2002-12-31	2000-12-31	Shrimp	Shrimp	Cultured	Yes	Tissue	Killed	Mixed	DD	Vibrio	anguillarum	17	100	17	AMI	NEO		59	30	NA	NA			NA	NA	Southern Asia	Western and Southern Asia
450	10.1016/j.ijantimicag.2005.07.005	Vaseeharan B	2005-07-02	IND	8.7598	78.1914	East coast of India (Kanyakumari, Manakudy, Colachel, Tuticorin, Rameswaram, Thiruchendur and Muttupetai)	Manual admin	110	Coastal brackish water hatchery	1999-01-01	2002-12-31	2000-12-31	Shrimp	Shrimp	Cultured	Yes	Tissue	Killed	Mixed	DD	Vibrio	anguillarum	17	100	17	TET	OXT		29	30	NA	NA			NA	NA	Southern Asia	Western and Southern Asia
451	10.1016/j.ijantimicag.2005.07.005	Vaseeharan B	2005-07-02	IND	8.7598	78.1914	East coast of India (Kanyakumari, Manakudy, Colachel, Tuticorin, Rameswaram, Thiruchendur and Muttupetai)	Manual admin	110	Coastal brackish water hatchery	1999-01-01	2002-12-31	2000-12-31	Shrimp	Shrimp	Cultured	Yes	Tissue	Killed	Mixed	DD	Vibrio	anguillarum	17	100	17	PEN	PEN		59	10 units	NA	NA			NA	NA	Southern Asia	Western and Southern Asia
452	10.1016/j.ijantimicag.2005.07.005	Vaseeharan B	2005-07-02	IND	8.7598	78.1914	East coast of India (Kanyakumari, Manakudy, Colachel, Tuticorin, Rameswaram, Thiruchendur and Muttupetai)	Manual admin	110	Coastal brackish water hatchery	1999-01-01	2002-12-31	2000-12-31	Shrimp	Shrimp	Cultured	Yes	Tissue	Killed	Mixed	DD	Vibrio	anguillarum	17	100	17	POL	PMB		23	300 units	NA	NA			NA	NA	Southern Asia	Western and Southern Asia
453	10.1016/j.ijantimicag.2005.07.005	Vaseeharan B	2005-07-02	IND	8.7598	78.1914	East coast of India (Kanyakumari, Manakudy, Colachel, Tuticorin, Rameswaram, Thiruchendur and Muttupetai)	Manual admin	110	Coastal brackish water hatchery	1999-01-01	2002-12-31	2000-12-31	Shrimp	Shrimp	Cultured	Yes	Tissue	Killed	Mixed	DD	Vibrio	anguillarum	17	100	17	AMI	STR		53	10 units	NA	NA			NA	NA	Southern Asia	Western and Southern Asia
454	10.1016/j.ijantimicag.2005.07.005	Vaseeharan B	2005-07-02	IND	8.7598	78.1914	East coast of India (Kanyakumari, Manakudy, Colachel, Tuticorin, Rameswaram, Thiruchendur and Muttupetai)	Manual admin	110	Coastal brackish water hatchery	1999-01-01	2002-12-31	2000-12-31	Shrimp	Shrimp	Cultured	Yes	Tissue	Killed	Mixed	DD	Vibrio	anguillarum	17	100	17	TET	TET		30	30	NA	NA			NA	NA	Southern Asia	Western and Southern Asia
455	10.1016/j.ijantimicag.2005.07.005	Vaseeharan B	2005-07-02	IND	8.7598	78.1914	East coast of India (Kanyakumari, Manakudy, Colachel, Tuticorin, Rameswaram, Thiruchendur and Muttupetai)	Manual admin	110	Coastal brackish water hatchery	1999-01-01	2002-12-31	2000-12-31	Shrimp	Shrimp	Cultured	Yes	Tissue	Killed	Mixed	DD	Photobacterium	damselae	11	100	11	PEN	AMP		100	10	NA	NA			NA	NA	Southern Asia	Western and Southern Asia
456	10.1016/j.ijantimicag.2005.07.005	Vaseeharan B	2005-07-02	IND	8.7598	78.1914	East coast of India (Kanyakumari, Manakudy, Colachel, Tuticorin, Rameswaram, Thiruchendur and Muttupetai)	Manual admin	110	Coastal brackish water hatchery	1999-01-01	2002-12-31	2000-12-31	Shrimp	Shrimp	Cultured	Yes	Tissue	Killed	Mixed	DD	Photobacterium	damselae	11	100	11	TET	CTE		18	30	NA	NA			NA	NA	Southern Asia	Western and Southern Asia
457	10.1016/j.ijantimicag.2005.07.005	Vaseeharan B	2005-07-02	IND	8.7598	78.1914	East coast of India (Kanyakumari, Manakudy, Colachel, Tuticorin, Rameswaram, Thiruchendur and Muttupetai)	Manual admin	110	Coastal brackish water hatchery	1999-01-01	2002-12-31	2000-12-31	Shrimp	Shrimp	Cultured	Yes	Tissue	Killed	Mixed	DD	Photobacterium	damselae	11	100	11	CEP	CRO		64	30	NA	NA			NA	NA	Southern Asia	Western and Southern Asia
458	10.1016/j.ijantimicag.2005.07.005	Vaseeharan B	2005-07-02	IND	8.7598	78.1914	East coast of India (Kanyakumari, Manakudy, Colachel, Tuticorin, Rameswaram, Thiruchendur and Muttupetai)	Manual admin	110	Coastal brackish water hatchery	1999-01-01	2002-12-31	2000-12-31	Shrimp	Shrimp	Cultured	Yes	Tissue	Killed	Mixed	DD	Photobacterium	damselae	11	100	11	AMP	CHL		27	30	NA	NA			NA	NA	Southern Asia	Western and Southern Asia
459	10.1016/j.ijantimicag.2005.07.005	Vaseeharan B	2005-07-02	IND	8.7598	78.1914	East coast of India (Kanyakumari, Manakudy, Colachel, Tuticorin, Rameswaram, Thiruchendur and Muttupetai)	Manual admin	110	Coastal brackish water hatchery	1999-01-01	2002-12-31	2000-12-31	Shrimp	Shrimp	Cultured	Yes	Tissue	Killed	Mixed	DD	Photobacterium	damselae	11	100	11	QUI	CIP		55	5	NA	NA			NA	NA	Southern Asia	Western and Southern Asia
460	10.1016/j.ijantimicag.2005.07.005	Vaseeharan B	2005-07-02	IND	8.7598	78.1914	East coast of India (Kanyakumari, Manakudy, Colachel, Tuticorin, Rameswaram, Thiruchendur and Muttupetai)	Manual admin	110	Coastal brackish water hatchery	1999-01-01	2002-12-31	2000-12-31	Shrimp	Shrimp	Cultured	Yes	Tissue	Killed	Mixed	DD	Photobacterium	damselae	11	100	11	MAC	ERY		9	15	NA	NA			NA	NA	Southern Asia	Western and Southern Asia
461	10.1016/j.ijantimicag.2005.07.005	Vaseeharan B	2005-07-02	IND	8.7598	78.1914	East coast of India (Kanyakumari, Manakudy, Colachel, Tuticorin, Rameswaram, Thiruchendur and Muttupetai)	Manual admin	110	Coastal brackish water hatchery	1999-01-01	2002-12-31	2000-12-31	Shrimp	Shrimp	Cultured	Yes	Tissue	Killed	Mixed	DD	Photobacterium	damselae	11	100	11	OTH	FRZ		54	50	NA	NA			NA	NA	Southern Asia	Western and Southern Asia
462	10.1016/j.ijantimicag.2005.07.005	Vaseeharan B	2005-07-02	IND	8.7598	78.1914	East coast of India (Kanyakumari, Manakudy, Colachel, Tuticorin, Rameswaram, Thiruchendur and Muttupetai)	Manual admin	110	Coastal brackish water hatchery	1999-01-01	2002-12-31	2000-12-31	Shrimp	Shrimp	Cultured	Yes	Tissue	Killed	Mixed	DD	Photobacterium	damselae	11	100	11	AMI	GEN		9	30	NA	NA			NA	NA	Southern Asia	Western and Southern Asia
463	10.1016/j.ijantimicag.2005.07.005	Vaseeharan B	2005-07-02	IND	8.7598	78.1914	East coast of India (Kanyakumari, Manakudy, Colachel, Tuticorin, Rameswaram, Thiruchendur and Muttupetai)	Manual admin	110	Coastal brackish water hatchery	1999-01-01	2002-12-31	2000-12-31	Shrimp	Shrimp	Cultured	Yes	Tissue	Killed	Mixed	DD	Photobacterium	damselae	11	100	11	AMI	KAN		81	30	NA	NA			NA	NA	Southern Asia	Western and Southern Asia
464	10.1016/j.ijantimicag.2005.07.005	Vaseeharan B	2005-07-02	IND	8.7598	78.1914	East coast of India (Kanyakumari, Manakudy, Colachel, Tuticorin, Rameswaram, Thiruchendur and Muttupetai)	Manual admin	110	Coastal brackish water hatchery	1999-01-01	2002-12-31	2000-12-31	Shrimp	Shrimp	Cultured	Yes	Tissue	Killed	Mixed	DD	Photobacterium	damselae	11	100	11	QUI	NAL		19	30	NA	NA			NA	NA	Southern Asia	Western and Southern Asia
465	10.1016/j.ijantimicag.2005.07.005	Vaseeharan B	2005-07-02	IND	8.7598	78.1914	East coast of India (Kanyakumari, Manakudy, Colachel, Tuticorin, Rameswaram, Thiruchendur and Muttupetai)	Manual admin	110	Coastal brackish water hatchery	1999-01-01	2002-12-31	2000-12-31	Shrimp	Shrimp	Cultured	Yes	Tissue	Killed	Mixed	DD	Photobacterium	damselae	11	100	11	AMI	NEO		64	30	NA	NA			NA	NA	Southern Asia	Western and Southern Asia
466	10.1016/j.ijantimicag.2005.07.005	Vaseeharan B	2005-07-02	IND	8.7598	78.1914	East coast of India (Kanyakumari, Manakudy, Colachel, Tuticorin, Rameswaram, Thiruchendur and Muttupetai)	Manual admin	110	Coastal brackish water hatchery	1999-01-01	2002-12-31	2000-12-31	Shrimp	Shrimp	Cultured	Yes	Tissue	Killed	Mixed	DD	Photobacterium	damselae	11	100	11	TET	OXT		27	30	NA	NA			NA	NA	Southern Asia	Western and Southern Asia
467	10.1016/j.ijantimicag.2005.07.005	Vaseeharan B	2005-07-02	IND	8.7598	78.1914	East coast of India (Kanyakumari, Manakudy, Colachel, Tuticorin, Rameswaram, Thiruchendur and Muttupetai)	Manual admin	110	Coastal brackish water hatchery	1999-01-01	2002-12-31	2000-12-31	Shrimp	Shrimp	Cultured	Yes	Tissue	Killed	Mixed	DD	Photobacterium	damselae	11	100	11	PEN	PEN		82	10 units	NA	NA			NA	NA	Southern Asia	Western and Southern Asia
468	10.1016/j.ijantimicag.2005.07.005	Vaseeharan B	2005-07-02	IND	8.7598	78.1914	East coast of India (Kanyakumari, Manakudy, Colachel, Tuticorin, Rameswaram, Thiruchendur and Muttupetai)	Manual admin	110	Coastal brackish water hatchery	1999-01-01	2002-12-31	2000-12-31	Shrimp	Shrimp	Cultured	Yes	Tissue	Killed	Mixed	DD	Photobacterium	damselae	11	100	11	POL	PMB		9	300 units	NA	NA			NA	NA	Southern Asia	Western and Southern Asia
469	10.1016/j.ijantimicag.2005.07.005	Vaseeharan B	2005-07-02	IND	8.7598	78.1914	East coast of India (Kanyakumari, Manakudy, Colachel, Tuticorin, Rameswaram, Thiruchendur and Muttupetai)	Manual admin	110	Coastal brackish water hatchery	1999-01-01	2002-12-31	2000-12-31	Shrimp	Shrimp	Cultured	Yes	Tissue	Killed	Mixed	DD	Photobacterium	damselae	11	100	11	AMI	STR		82	10 units	NA	NA			NA	NA	Southern Asia	Western and Southern Asia
470	10.1016/j.ijantimicag.2005.07.005	Vaseeharan B	2005-07-02	IND	8.7598	78.1914	East coast of India (Kanyakumari, Manakudy, Colachel, Tuticorin, Rameswaram, Thiruchendur and Muttupetai)	Manual admin	110	Coastal brackish water hatchery	1999-01-01	2002-12-31	2000-12-31	Shrimp	Shrimp	Cultured	Yes	Tissue	Killed	Mixed	DD	Photobacterium	damselae	11	100	11	TET	TET		18	30	NA	NA			NA	NA	Southern Asia	Western and Southern Asia
471	10.1016/j.ijantimicag.2005.07.005	Vaseeharan B	2005-07-02	IND	8.7598	78.1914	East coast of India (Kanyakumari, Manakudy, Colachel, Tuticorin, Rameswaram, Thiruchendur and Muttupetai)	Manual admin	110	Coastal brackish water hatchery	1999-01-01	2002-12-31	2000-12-31	Shrimp	Shrimp	Cultured	Yes	Tissue	Killed	Mixed	DD	Vibrio	vulnificus	7	100	7	PEN	AMP		100	10	NA	NA			NA	NA	Southern Asia	Western and Southern Asia
472	10.1016/j.ijantimicag.2005.07.005	Vaseeharan B	2005-07-02	IND	8.7598	78.1914	East coast of India (Kanyakumari, Manakudy, Colachel, Tuticorin, Rameswaram, Thiruchendur and Muttupetai)	Manual admin	110	Coastal brackish water hatchery	1999-01-01	2002-12-31	2000-12-31	Shrimp	Shrimp	Cultured	Yes	Tissue	Killed	Mixed	DD	Vibrio	vulnificus	7	100	7	TET	CTE		14	30	NA	NA			NA	NA	Southern Asia	Western and Southern Asia
473	10.1016/j.ijantimicag.2005.07.005	Vaseeharan B	2005-07-02	IND	8.7598	78.1914	East coast of India (Kanyakumari, Manakudy, Colachel, Tuticorin, Rameswaram, Thiruchendur and Muttupetai)	Manual admin	110	Coastal brackish water hatchery	1999-01-01	2002-12-31	2000-12-31	Shrimp	Shrimp	Cultured	Yes	Tissue	Killed	Mixed	DD	Vibrio	vulnificus	7	100	7	CEP	CRO		71	30	NA	NA			NA	NA	Southern Asia	Western and Southern Asia
474	10.1016/j.ijantimicag.2005.07.005	Vaseeharan B	2005-07-02	IND	8.7598	78.1914	East coast of India (Kanyakumari, Manakudy, Colachel, Tuticorin, Rameswaram, Thiruchendur and Muttupetai)	Manual admin	110	Coastal brackish water hatchery	1999-01-01	2002-12-31	2000-12-31	Shrimp	Shrimp	Cultured	Yes	Tissue	Killed	Mixed	DD	Vibrio	vulnificus	7	100	7	AMP	CHL		0	30	NA	NA			NA	NA	Southern Asia	Western and Southern Asia
475	10.1016/j.ijantimicag.2005.07.005	Vaseeharan B	2005-07-02	IND	8.7598	78.1914	East coast of India (Kanyakumari, Manakudy, Colachel, Tuticorin, Rameswaram, Thiruchendur and Muttupetai)	Manual admin	110	Coastal brackish water hatchery	1999-01-01	2002-12-31	2000-12-31	Shrimp	Shrimp	Cultured	Yes	Tissue	Killed	Mixed	DD	Vibrio	vulnificus	7	100	7	QUI	CIP		43	5	NA	NA			NA	NA	Southern Asia	Western and Southern Asia
476	10.1016/j.ijantimicag.2005.07.005	Vaseeharan B	2005-07-02	IND	8.7598	78.1914	East coast of India (Kanyakumari, Manakudy, Colachel, Tuticorin, Rameswaram, Thiruchendur and Muttupetai)	Manual admin	110	Coastal brackish water hatchery	1999-01-01	2002-12-31	2000-12-31	Shrimp	Shrimp	Cultured	Yes	Tissue	Killed	Mixed	DD	Vibrio	vulnificus	7	100	7	MAC	ERY		0	15	NA	NA			NA	NA	Southern Asia	Western and Southern Asia
477	10.1016/j.ijantimicag.2005.07.005	Vaseeharan B	2005-07-02	IND	8.7598	78.1914	East coast of India (Kanyakumari, Manakudy, Colachel, Tuticorin, Rameswaram, Thiruchendur and Muttupetai)	Manual admin	110	Coastal brackish water hatchery	1999-01-01	2002-12-31	2000-12-31	Shrimp	Shrimp	Cultured	Yes	Tissue	Killed	Mixed	DD	Vibrio	vulnificus	7	100	7	OTH	FRZ		57	50	NA	NA			NA	NA	Southern Asia	Western and Southern Asia
478	10.1016/j.ijantimicag.2005.07.005	Vaseeharan B	2005-07-02	IND	8.7598	78.1914	East coast of India (Kanyakumari, Manakudy, Colachel, Tuticorin, Rameswaram, Thiruchendur and Muttupetai)	Manual admin	110	Coastal brackish water hatchery	1999-01-01	2002-12-31	2000-12-31	Shrimp	Shrimp	Cultured	Yes	Tissue	Killed	Mixed	DD	Vibrio	vulnificus	7	100	7	AMI	GEN		71	30	NA	NA			NA	NA	Southern Asia	Western and Southern Asia
479	10.1016/j.ijantimicag.2005.07.005	Vaseeharan B	2005-07-02	IND	8.7598	78.1914	East coast of India (Kanyakumari, Manakudy, Colachel, Tuticorin, Rameswaram, Thiruchendur and Muttupetai)	Manual admin	110	Coastal brackish water hatchery	1999-01-01	2002-12-31	2000-12-31	Shrimp	Shrimp	Cultured	Yes	Tissue	Killed	Mixed	DD	Vibrio	vulnificus	7	100	7	AMI	KAN		42	30	NA	NA			NA	NA	Southern Asia	Western and Southern Asia
480	10.1016/j.ijantimicag.2005.07.005	Vaseeharan B	2005-07-02	IND	8.7598	78.1914	East coast of India (Kanyakumari, Manakudy, Colachel, Tuticorin, Rameswaram, Thiruchendur and Muttupetai)	Manual admin	110	Coastal brackish water hatchery	1999-01-01	2002-12-31	2000-12-31	Shrimp	Shrimp	Cultured	Yes	Tissue	Killed	Mixed	DD	Vibrio	vulnificus	7	100	7	QUI	NAL		43	30	NA	NA			NA	NA	Southern Asia	Western and Southern Asia
481	10.1016/j.ijantimicag.2005.07.005	Vaseeharan B	2005-07-02	IND	8.7598	78.1914	East coast of India (Kanyakumari, Manakudy, Colachel, Tuticorin, Rameswaram, Thiruchendur and Muttupetai)	Manual admin	110	Coastal brackish water hatchery	1999-01-01	2002-12-31	2000-12-31	Shrimp	Shrimp	Cultured	Yes	Tissue	Killed	Mixed	DD	Vibrio	vulnificus	7	100	7	AMI	NEO		57	30	NA	NA			NA	NA	Southern Asia	Western and Southern Asia
482	10.1016/j.ijantimicag.2005.07.005	Vaseeharan B	2005-07-02	IND	8.7598	78.1914	East coast of India (Kanyakumari, Manakudy, Colachel, Tuticorin, Rameswaram, Thiruchendur and Muttupetai)	Manual admin	110	Coastal brackish water hatchery	1999-01-01	2002-12-31	2000-12-31	Shrimp	Shrimp	Cultured	Yes	Tissue	Killed	Mixed	DD	Vibrio	vulnificus	7	100	7	TET	OXT		29	30	NA	NA			NA	NA	Southern Asia	Western and Southern Asia
483	10.1016/j.ijantimicag.2005.07.005	Vaseeharan B	2005-07-02	IND	8.7598	78.1914	East coast of India (Kanyakumari, Manakudy, Colachel, Tuticorin, Rameswaram, Thiruchendur and Muttupetai)	Manual admin	110	Coastal brackish water hatchery	1999-01-01	2002-12-31	2000-12-31	Shrimp	Shrimp	Cultured	Yes	Tissue	Killed	Mixed	DD	Vibrio	vulnificus	7	100	7	PEN	PEN		71	10 units	NA	NA			NA	NA	Southern Asia	Western and Southern Asia
484	10.1016/j.ijantimicag.2005.07.005	Vaseeharan B	2005-07-02	IND	8.7598	78.1914	East coast of India (Kanyakumari, Manakudy, Colachel, Tuticorin, Rameswaram, Thiruchendur and Muttupetai)	Manual admin	110	Coastal brackish water hatchery	1999-01-01	2002-12-31	2000-12-31	Shrimp	Shrimp	Cultured	Yes	Tissue	Killed	Mixed	DD	Vibrio	vulnificus	7	100	7	POL	PMB		29	300 units	NA	NA			NA	NA	Southern Asia	Western and Southern Asia
485	10.1016/j.ijantimicag.2005.07.005	Vaseeharan B	2005-07-02	IND	8.7598	78.1914	East coast of India (Kanyakumari, Manakudy, Colachel, Tuticorin, Rameswaram, Thiruchendur and Muttupetai)	Manual admin	110	Coastal brackish water hatchery	1999-01-01	2002-12-31	2000-12-31	Shrimp	Shrimp	Cultured	Yes	Tissue	Killed	Mixed	DD	Vibrio	vulnificus	7	100	7	AMI	STR		57	10 units	NA	NA			NA	NA	Southern Asia	Western and Southern Asia
486	10.1016/j.ijantimicag.2005.07.005	Vaseeharan B	2005-07-02	IND	8.7598	78.1914	East coast of India (Kanyakumari, Manakudy, Colachel, Tuticorin, Rameswaram, Thiruchendur and Muttupetai)	Manual admin	110	Coastal brackish water hatchery	1999-01-01	2002-12-31	2000-12-31	Shrimp	Shrimp	Cultured	Yes	Tissue	Killed	Mixed	DD	Vibrio	vulnificus	7	100	7	TET	TET		29	30	NA	NA			NA	NA	Southern Asia	Western and Southern Asia
487	10.1016/j.ijantimicag.2005.07.005	Vaseeharan B	2005-07-02	IND	8.7598	78.1914	East coast of India (Kanyakumari, Manakudy, Colachel, Tuticorin, Rameswaram, Thiruchendur and Muttupetai)	Manual admin	110	Coastal brackish water hatchery	1999-01-01	2002-12-31	2000-12-31	Shrimp	Shrimp	Cultured	Yes	Tissue	Killed	Mixed	DD	Vibrio	fluvialis	6	100	6	PEN	AMP		100	10	NA	NA			NA	NA	Southern Asia	Western and Southern Asia
488	10.1016/j.ijantimicag.2005.07.005	Vaseeharan B	2005-07-02	IND	8.7598	78.1914	East coast of India (Kanyakumari, Manakudy, Colachel, Tuticorin, Rameswaram, Thiruchendur and Muttupetai)	Manual admin	110	Coastal brackish water hatchery	1999-01-01	2002-12-31	2000-12-31	Shrimp	Shrimp	Cultured	Yes	Tissue	Killed	Mixed	DD	Vibrio	fluvialis	6	100	6	TET	CTE		0	30	NA	NA			NA	NA	Southern Asia	Western and Southern Asia
489	10.1016/j.ijantimicag.2005.07.005	Vaseeharan B	2005-07-02	IND	8.7598	78.1914	East coast of India (Kanyakumari, Manakudy, Colachel, Tuticorin, Rameswaram, Thiruchendur and Muttupetai)	Manual admin	110	Coastal brackish water hatchery	1999-01-01	2002-12-31	2000-12-31	Shrimp	Shrimp	Cultured	Yes	Tissue	Killed	Mixed	DD	Vibrio	fluvialis	6	100	6	CEP	CRO		57	30	NA	NA			NA	NA	Southern Asia	Western and Southern Asia
490	10.1016/j.ijantimicag.2005.07.005	Vaseeharan B	2005-07-02	IND	8.7598	78.1914	East coast of India (Kanyakumari, Manakudy, Colachel, Tuticorin, Rameswaram, Thiruchendur and Muttupetai)	Manual admin	110	Coastal brackish water hatchery	1999-01-01	2002-12-31	2000-12-31	Shrimp	Shrimp	Cultured	Yes	Tissue	Killed	Mixed	DD	Vibrio	fluvialis	6	100	6	AMP	CHL		0	30	NA	NA			NA	NA	Southern Asia	Western and Southern Asia
491	10.1016/j.ijantimicag.2005.07.005	Vaseeharan B	2005-07-02	IND	8.7598	78.1914	East coast of India (Kanyakumari, Manakudy, Colachel, Tuticorin, Rameswaram, Thiruchendur and Muttupetai)	Manual admin	110	Coastal brackish water hatchery	1999-01-01	2002-12-31	2000-12-31	Shrimp	Shrimp	Cultured	Yes	Tissue	Killed	Mixed	DD	Vibrio	fluvialis	6	100	6	QUI	CIP		71	5	NA	NA			NA	NA	Southern Asia	Western and Southern Asia
492	10.1016/j.ijantimicag.2005.07.005	Vaseeharan B	2005-07-02	IND	8.7598	78.1914	East coast of India (Kanyakumari, Manakudy, Colachel, Tuticorin, Rameswaram, Thiruchendur and Muttupetai)	Manual admin	110	Coastal brackish water hatchery	1999-01-01	2002-12-31	2000-12-31	Shrimp	Shrimp	Cultured	Yes	Tissue	Killed	Mixed	DD	Vibrio	fluvialis	6	100	6	MAC	ERY		0	15	NA	NA			NA	NA	Southern Asia	Western and Southern Asia
493	10.1016/j.ijantimicag.2005.07.005	Vaseeharan B	2005-07-02	IND	8.7598	78.1914	East coast of India (Kanyakumari, Manakudy, Colachel, Tuticorin, Rameswaram, Thiruchendur and Muttupetai)	Manual admin	110	Coastal brackish water hatchery	1999-01-01	2002-12-31	2000-12-31	Shrimp	Shrimp	Cultured	Yes	Tissue	Killed	Mixed	DD	Vibrio	fluvialis	6	100	6	OTH	FRZ		43	50	NA	NA			NA	NA	Southern Asia	Western and Southern Asia
494	10.1016/j.ijantimicag.2005.07.005	Vaseeharan B	2005-07-02	IND	8.7598	78.1914	East coast of India (Kanyakumari, Manakudy, Colachel, Tuticorin, Rameswaram, Thiruchendur and Muttupetai)	Manual admin	110	Coastal brackish water hatchery	1999-01-01	2002-12-31	2000-12-31	Shrimp	Shrimp	Cultured	Yes	Tissue	Killed	Mixed	DD	Vibrio	fluvialis	6	100	6	AMI	GEN		14	30	NA	NA			NA	NA	Southern Asia	Western and Southern Asia
495	10.1016/j.ijantimicag.2005.07.005	Vaseeharan B	2005-07-02	IND	8.7598	78.1914	East coast of India (Kanyakumari, Manakudy, Colachel, Tuticorin, Rameswaram, Thiruchendur and Muttupetai)	Manual admin	110	Coastal brackish water hatchery	1999-01-01	2002-12-31	2000-12-31	Shrimp	Shrimp	Cultured	Yes	Tissue	Killed	Mixed	DD	Vibrio	fluvialis	6	100	6	AMI	KAN		42	30	NA	NA			NA	NA	Southern Asia	Western and Southern Asia
496	10.1016/j.ijantimicag.2005.07.005	Vaseeharan B	2005-07-02	IND	8.7598	78.1914	East coast of India (Kanyakumari, Manakudy, Colachel, Tuticorin, Rameswaram, Thiruchendur and Muttupetai)	Manual admin	110	Coastal brackish water hatchery	1999-01-01	2002-12-31	2000-12-31	Shrimp	Shrimp	Cultured	Yes	Tissue	Killed	Mixed	DD	Vibrio	fluvialis	6	100	6	QUI	NAL		43	30	NA	NA			NA	NA	Southern Asia	Western and Southern Asia
497	10.1016/j.ijantimicag.2005.07.005	Vaseeharan B	2005-07-02	IND	8.7598	78.1914	East coast of India (Kanyakumari, Manakudy, Colachel, Tuticorin, Rameswaram, Thiruchendur and Muttupetai)	Manual admin	110	Coastal brackish water hatchery	1999-01-01	2002-12-31	2000-12-31	Shrimp	Shrimp	Cultured	Yes	Tissue	Killed	Mixed	DD	Vibrio	fluvialis	6	100	6	AMI	NEO		57	30	NA	NA			NA	NA	Southern Asia	Western and Southern Asia
498	10.1016/j.ijantimicag.2005.07.005	Vaseeharan B	2005-07-02	IND	8.7598	78.1914	East coast of India (Kanyakumari, Manakudy, Colachel, Tuticorin, Rameswaram, Thiruchendur and Muttupetai)	Manual admin	110	Coastal brackish water hatchery	1999-01-01	2002-12-31	2000-12-31	Shrimp	Shrimp	Cultured	Yes	Tissue	Killed	Mixed	DD	Vibrio	fluvialis	6	100	6	TET	OXT		29	30	NA	NA			NA	NA	Southern Asia	Western and Southern Asia
499	10.1016/j.ijantimicag.2005.07.005	Vaseeharan B	2005-07-02	IND	8.7598	78.1914	East coast of India (Kanyakumari, Manakudy, Colachel, Tuticorin, Rameswaram, Thiruchendur and Muttupetai)	Manual admin	110	Coastal brackish water hatchery	1999-01-01	2002-12-31	2000-12-31	Shrimp	Shrimp	Cultured	Yes	Tissue	Killed	Mixed	DD	Vibrio	fluvialis	6	100	6	PEN	PEN		100	10 units	NA	NA			NA	NA	Southern Asia	Western and Southern Asia
500	10.1016/j.ijantimicag.2005.07.005	Vaseeharan B	2005-07-02	IND	8.7598	78.1914	East coast of India (Kanyakumari, Manakudy, Colachel, Tuticorin, Rameswaram, Thiruchendur and Muttupetai)	Manual admin	110	Coastal brackish water hatchery	1999-01-01	2002-12-31	2000-12-31	Shrimp	Shrimp	Cultured	Yes	Tissue	Killed	Mixed	DD	Vibrio	fluvialis	6	100	6	POL	PMB		29	300 units	NA	NA			NA	NA	Southern Asia	Western and Southern Asia
501	10.1016/j.ijantimicag.2005.07.005	Vaseeharan B	2005-07-02	IND	8.7598	78.1914	East coast of India (Kanyakumari, Manakudy, Colachel, Tuticorin, Rameswaram, Thiruchendur and Muttupetai)	Manual admin	110	Coastal brackish water hatchery	1999-01-01	2002-12-31	2000-12-31	Shrimp	Shrimp	Cultured	Yes	Tissue	Killed	Mixed	DD	Vibrio	fluvialis	6	100	6	AMI	STR		71	10 units	NA	NA			NA	NA	Southern Asia	Western and Southern Asia
502	10.1016/j.ijantimicag.2005.07.005	Vaseeharan B	2005-07-02	IND	8.7598	78.1914	East coast of India (Kanyakumari, Manakudy, Colachel, Tuticorin, Rameswaram, Thiruchendur and Muttupetai)	Manual admin	110	Coastal brackish water hatchery	1999-01-01	2002-12-31	2000-12-31	Shrimp	Shrimp	Cultured	Yes	Tissue	Killed	Mixed	DD	Vibrio	fluvialis	6	100	6	TET	TET		29	30	NA	NA			NA	NA	Southern Asia	Western and Southern Asia
503	10.1016/j.ijantimicag.2005.07.005	Vaseeharan B	2005-07-02	IND	8.7598	78.1914	East coast of India (Kanyakumari, Manakudy, Colachel, Tuticorin, Rameswaram, Thiruchendur and Muttupetai)	Manual admin	110	Coastal brackish water hatchery	1999-01-01	2002-12-31	2000-12-31	Shrimp	Shrimp	Cultured	Yes	Tissue	Killed	Mixed	DD	Vibrio	furnissii	6	100	6	PEN	AMP		100	10	NA	NA			NA	NA	Southern Asia	Western and Southern Asia
504	10.1016/j.ijantimicag.2005.07.005	Vaseeharan B	2005-07-02	IND	8.7598	78.1914	East coast of India (Kanyakumari, Manakudy, Colachel, Tuticorin, Rameswaram, Thiruchendur and Muttupetai)	Manual admin	110	Coastal brackish water hatchery	1999-01-01	2002-12-31	2000-12-31	Shrimp	Shrimp	Cultured	Yes	Tissue	Killed	Mixed	DD	Vibrio	furnissii	6	100	6	TET	CTE		17	30	NA	NA			NA	NA	Southern Asia	Western and Southern Asia
505	10.1016/j.ijantimicag.2005.07.005	Vaseeharan B	2005-07-02	IND	8.7598	78.1914	East coast of India (Kanyakumari, Manakudy, Colachel, Tuticorin, Rameswaram, Thiruchendur and Muttupetai)	Manual admin	110	Coastal brackish water hatchery	1999-01-01	2002-12-31	2000-12-31	Shrimp	Shrimp	Cultured	Yes	Tissue	Killed	Mixed	DD	Vibrio	furnissii	6	100	6	CEP	CRO		50	30	NA	NA			NA	NA	Southern Asia	Western and Southern Asia
506	10.1016/j.ijantimicag.2005.07.005	Vaseeharan B	2005-07-02	IND	8.7598	78.1914	East coast of India (Kanyakumari, Manakudy, Colachel, Tuticorin, Rameswaram, Thiruchendur and Muttupetai)	Manual admin	110	Coastal brackish water hatchery	1999-01-01	2002-12-31	2000-12-31	Shrimp	Shrimp	Cultured	Yes	Tissue	Killed	Mixed	DD	Vibrio	furnissii	6	100	6	AMP	CHL		17	30	NA	NA			NA	NA	Southern Asia	Western and Southern Asia
507	10.1016/j.ijantimicag.2005.07.005	Vaseeharan B	2005-07-02	IND	8.7598	78.1914	East coast of India (Kanyakumari, Manakudy, Colachel, Tuticorin, Rameswaram, Thiruchendur and Muttupetai)	Manual admin	110	Coastal brackish water hatchery	1999-01-01	2002-12-31	2000-12-31	Shrimp	Shrimp	Cultured	Yes	Tissue	Killed	Mixed	DD	Vibrio	furnissii	6	100	6	QUI	CIP		50	5	NA	NA			NA	NA	Southern Asia	Western and Southern Asia
508	10.1016/j.ijantimicag.2005.07.005	Vaseeharan B	2005-07-02	IND	8.7598	78.1914	East coast of India (Kanyakumari, Manakudy, Colachel, Tuticorin, Rameswaram, Thiruchendur and Muttupetai)	Manual admin	110	Coastal brackish water hatchery	1999-01-01	2002-12-31	2000-12-31	Shrimp	Shrimp	Cultured	Yes	Tissue	Killed	Mixed	DD	Vibrio	furnissii	6	100	6	MAC	ERY		17	15	NA	NA			NA	NA	Southern Asia	Western and Southern Asia
509	10.1016/j.ijantimicag.2005.07.005	Vaseeharan B	2005-07-02	IND	8.7598	78.1914	East coast of India (Kanyakumari, Manakudy, Colachel, Tuticorin, Rameswaram, Thiruchendur and Muttupetai)	Manual admin	110	Coastal brackish water hatchery	1999-01-01	2002-12-31	2000-12-31	Shrimp	Shrimp	Cultured	Yes	Tissue	Killed	Mixed	DD	Vibrio	furnissii	6	100	6	OTH	FRZ		50	50	NA	NA			NA	NA	Southern Asia	Western and Southern Asia
510	10.1016/j.ijantimicag.2005.07.005	Vaseeharan B	2005-07-02	IND	8.7598	78.1914	East coast of India (Kanyakumari, Manakudy, Colachel, Tuticorin, Rameswaram, Thiruchendur and Muttupetai)	Manual admin	110	Coastal brackish water hatchery	1999-01-01	2002-12-31	2000-12-31	Shrimp	Shrimp	Cultured	Yes	Tissue	Killed	Mixed	DD	Vibrio	furnissii	6	100	6	AMI	GEN		17	30	NA	NA			NA	NA	Southern Asia	Western and Southern Asia
511	10.1016/j.ijantimicag.2005.07.005	Vaseeharan B	2005-07-02	IND	8.7598	78.1914	East coast of India (Kanyakumari, Manakudy, Colachel, Tuticorin, Rameswaram, Thiruchendur and Muttupetai)	Manual admin	110	Coastal brackish water hatchery	1999-01-01	2002-12-31	2000-12-31	Shrimp	Shrimp	Cultured	Yes	Tissue	Killed	Mixed	DD	Vibrio	furnissii	6	100	6	AMI	KAN		67	30	NA	NA			NA	NA	Southern Asia	Western and Southern Asia
512	10.1016/j.ijantimicag.2005.07.005	Vaseeharan B	2005-07-02	IND	8.7598	78.1914	East coast of India (Kanyakumari, Manakudy, Colachel, Tuticorin, Rameswaram, Thiruchendur and Muttupetai)	Manual admin	110	Coastal brackish water hatchery	1999-01-01	2002-12-31	2000-12-31	Shrimp	Shrimp	Cultured	Yes	Tissue	Killed	Mixed	DD	Vibrio	furnissii	6	100	6	QUI	NAL		33	30	NA	NA			NA	NA	Southern Asia	Western and Southern Asia
513	10.1016/j.ijantimicag.2005.07.005	Vaseeharan B	2005-07-02	IND	8.7598	78.1914	East coast of India (Kanyakumari, Manakudy, Colachel, Tuticorin, Rameswaram, Thiruchendur and Muttupetai)	Manual admin	110	Coastal brackish water hatchery	1999-01-01	2002-12-31	2000-12-31	Shrimp	Shrimp	Cultured	Yes	Tissue	Killed	Mixed	DD	Vibrio	furnissii	6	100	6	AMI	NEO		67	30	NA	NA			NA	NA	Southern Asia	Western and Southern Asia
514	10.1016/j.ijantimicag.2005.07.005	Vaseeharan B	2005-07-02	IND	8.7598	78.1914	East coast of India (Kanyakumari, Manakudy, Colachel, Tuticorin, Rameswaram, Thiruchendur and Muttupetai)	Manual admin	110	Coastal brackish water hatchery	1999-01-01	2002-12-31	2000-12-31	Shrimp	Shrimp	Cultured	Yes	Tissue	Killed	Mixed	DD	Vibrio	furnissii	6	100	6	TET	OXT		17	30	NA	NA			NA	NA	Southern Asia	Western and Southern Asia
515	10.1016/j.ijantimicag.2005.07.005	Vaseeharan B	2005-07-02	IND	8.7598	78.1914	East coast of India (Kanyakumari, Manakudy, Colachel, Tuticorin, Rameswaram, Thiruchendur and Muttupetai)	Manual admin	110	Coastal brackish water hatchery	1999-01-01	2002-12-31	2000-12-31	Shrimp	Shrimp	Cultured	Yes	Tissue	Killed	Mixed	DD	Vibrio	furnissii	6	100	6	PEN	PEN		83	10 units	NA	NA			NA	NA	Southern Asia	Western and Southern Asia
516	10.1016/j.ijantimicag.2005.07.005	Vaseeharan B	2005-07-02	IND	8.7598	78.1914	East coast of India (Kanyakumari, Manakudy, Colachel, Tuticorin, Rameswaram, Thiruchendur and Muttupetai)	Manual admin	110	Coastal brackish water hatchery	1999-01-01	2002-12-31	2000-12-31	Shrimp	Shrimp	Cultured	Yes	Tissue	Killed	Mixed	DD	Vibrio	furnissii	6	100	6	POL	PMB		17	300 units	NA	NA			NA	NA	Southern Asia	Western and Southern Asia
517	10.1016/j.ijantimicag.2005.07.005	Vaseeharan B	2005-07-02	IND	8.7598	78.1914	East coast of India (Kanyakumari, Manakudy, Colachel, Tuticorin, Rameswaram, Thiruchendur and Muttupetai)	Manual admin	110	Coastal brackish water hatchery	1999-01-01	2002-12-31	2000-12-31	Shrimp	Shrimp	Cultured	Yes	Tissue	Killed	Mixed	DD	Vibrio	furnissii	6	100	6	AMI	STR		83	10 units	NA	NA			NA	NA	Southern Asia	Western and Southern Asia
518	10.1016/j.ijantimicag.2005.07.005	Vaseeharan B	2005-07-02	IND	8.7598	78.1914	East coast of India (Kanyakumari, Manakudy, Colachel, Tuticorin, Rameswaram, Thiruchendur and Muttupetai)	Manual admin	110	Coastal brackish water hatchery	1999-01-01	2002-12-31	2000-12-31	Shrimp	Shrimp	Cultured	Yes	Tissue	Killed	Mixed	DD	Vibrio	furnissii	6	100	6	TET	TET		0	30	NA	NA			NA	NA	Southern Asia	Western and Southern Asia
519	10.1016/j.ijantimicag.2005.07.005	Vaseeharan B	2005-07-02	IND	8.7598	78.1914	East coast of India (Kanyakumari, Manakudy, Colachel, Tuticorin, Rameswaram, Thiruchendur and Muttupetai)	Manual admin	110	Coastal brackish water hatchery	1999-01-01	2002-12-31	2000-12-31	Shrimp	Shrimp	Cultured	Yes	Tissue	Killed	Mixed	DD	Vibrio	mimicus	6	100	6	PEN	AMP		100	10	NA	NA			NA	NA	Southern Asia	Western and Southern Asia
520	10.1016/j.ijantimicag.2005.07.005	Vaseeharan B	2005-07-02	IND	8.7598	78.1914	East coast of India (Kanyakumari, Manakudy, Colachel, Tuticorin, Rameswaram, Thiruchendur and Muttupetai)	Manual admin	110	Coastal brackish water hatchery	1999-01-01	2002-12-31	2000-12-31	Shrimp	Shrimp	Cultured	Yes	Tissue	Killed	Mixed	DD	Vibrio	mimicus	6	100	6	TET	CTE		0	30	NA	NA			NA	NA	Southern Asia	Western and Southern Asia
521	10.1016/j.ijantimicag.2005.07.005	Vaseeharan B	2005-07-02	IND	8.7598	78.1914	East coast of India (Kanyakumari, Manakudy, Colachel, Tuticorin, Rameswaram, Thiruchendur and Muttupetai)	Manual admin	110	Coastal brackish water hatchery	1999-01-01	2002-12-31	2000-12-31	Shrimp	Shrimp	Cultured	Yes	Tissue	Killed	Mixed	DD	Vibrio	mimicus	6	100	6	CEP	CRO		67	30	NA	NA			NA	NA	Southern Asia	Western and Southern Asia
522	10.1016/j.ijantimicag.2005.07.005	Vaseeharan B	2005-07-02	IND	8.7598	78.1914	East coast of India (Kanyakumari, Manakudy, Colachel, Tuticorin, Rameswaram, Thiruchendur and Muttupetai)	Manual admin	110	Coastal brackish water hatchery	1999-01-01	2002-12-31	2000-12-31	Shrimp	Shrimp	Cultured	Yes	Tissue	Killed	Mixed	DD	Vibrio	mimicus	6	100	6	AMP	CHL		50	30	NA	NA			NA	NA	Southern Asia	Western and Southern Asia
523	10.1016/j.ijantimicag.2005.07.005	Vaseeharan B	2005-07-02	IND	8.7598	78.1914	East coast of India (Kanyakumari, Manakudy, Colachel, Tuticorin, Rameswaram, Thiruchendur and Muttupetai)	Manual admin	110	Coastal brackish water hatchery	1999-01-01	2002-12-31	2000-12-31	Shrimp	Shrimp	Cultured	Yes	Tissue	Killed	Mixed	DD	Vibrio	mimicus	6	100	6	QUI	CIP		50	5	NA	NA			NA	NA	Southern Asia	Western and Southern Asia
524	10.1016/j.ijantimicag.2005.07.005	Vaseeharan B	2005-07-02	IND	8.7598	78.1914	East coast of India (Kanyakumari, Manakudy, Colachel, Tuticorin, Rameswaram, Thiruchendur and Muttupetai)	Manual admin	110	Coastal brackish water hatchery	1999-01-01	2002-12-31	2000-12-31	Shrimp	Shrimp	Cultured	Yes	Tissue	Killed	Mixed	DD	Vibrio	mimicus	6	100	6	MAC	ERY		0	15	NA	NA			NA	NA	Southern Asia	Western and Southern Asia
525	10.1016/j.ijantimicag.2005.07.005	Vaseeharan B	2005-07-02	IND	8.7598	78.1914	East coast of India (Kanyakumari, Manakudy, Colachel, Tuticorin, Rameswaram, Thiruchendur and Muttupetai)	Manual admin	110	Coastal brackish water hatchery	1999-01-01	2002-12-31	2000-12-31	Shrimp	Shrimp	Cultured	Yes	Tissue	Killed	Mixed	DD	Vibrio	mimicus	6	100	6	OTH	FRZ		50	50	NA	NA			NA	NA	Southern Asia	Western and Southern Asia
526	10.1016/j.ijantimicag.2005.07.005	Vaseeharan B	2005-07-02	IND	8.7598	78.1914	East coast of India (Kanyakumari, Manakudy, Colachel, Tuticorin, Rameswaram, Thiruchendur and Muttupetai)	Manual admin	110	Coastal brackish water hatchery	1999-01-01	2002-12-31	2000-12-31	Shrimp	Shrimp	Cultured	Yes	Tissue	Killed	Mixed	DD	Vibrio	mimicus	6	100	6	AMI	GEN		0	30	NA	NA			NA	NA	Southern Asia	Western and Southern Asia
527	10.1016/j.ijantimicag.2005.07.005	Vaseeharan B	2005-07-02	IND	8.7598	78.1914	East coast of India (Kanyakumari, Manakudy, Colachel, Tuticorin, Rameswaram, Thiruchendur and Muttupetai)	Manual admin	110	Coastal brackish water hatchery	1999-01-01	2002-12-31	2000-12-31	Shrimp	Shrimp	Cultured	Yes	Tissue	Killed	Mixed	DD	Vibrio	mimicus	6	100	6	AMI	KAN		67	30	NA	NA			NA	NA	Southern Asia	Western and Southern Asia
528	10.1016/j.ijantimicag.2005.07.005	Vaseeharan B	2005-07-02	IND	8.7598	78.1914	East coast of India (Kanyakumari, Manakudy, Colachel, Tuticorin, Rameswaram, Thiruchendur and Muttupetai)	Manual admin	110	Coastal brackish water hatchery	1999-01-01	2002-12-31	2000-12-31	Shrimp	Shrimp	Cultured	Yes	Tissue	Killed	Mixed	DD	Vibrio	mimicus	6	100	6	QUI	NAL		33	30	NA	NA			NA	NA	Southern Asia	Western and Southern Asia
529	10.1016/j.ijantimicag.2005.07.005	Vaseeharan B	2005-07-02	IND	8.7598	78.1914	East coast of India (Kanyakumari, Manakudy, Colachel, Tuticorin, Rameswaram, Thiruchendur and Muttupetai)	Manual admin	110	Coastal brackish water hatchery	1999-01-01	2002-12-31	2000-12-31	Shrimp	Shrimp	Cultured	Yes	Tissue	Killed	Mixed	DD	Vibrio	mimicus	6	100	6	AMI	NEO		33	30	NA	NA			NA	NA	Southern Asia	Western and Southern Asia
530	10.1016/j.ijantimicag.2005.07.005	Vaseeharan B	2005-07-02	IND	8.7598	78.1914	East coast of India (Kanyakumari, Manakudy, Colachel, Tuticorin, Rameswaram, Thiruchendur and Muttupetai)	Manual admin	110	Coastal brackish water hatchery	1999-01-01	2002-12-31	2000-12-31	Shrimp	Shrimp	Cultured	Yes	Tissue	Killed	Mixed	DD	Vibrio	mimicus	6	100	6	TET	OXT		33	30	NA	NA			NA	NA	Southern Asia	Western and Southern Asia
531	10.1016/j.ijantimicag.2005.07.005	Vaseeharan B	2005-07-02	IND	8.7598	78.1914	East coast of India (Kanyakumari, Manakudy, Colachel, Tuticorin, Rameswaram, Thiruchendur and Muttupetai)	Manual admin	110	Coastal brackish water hatchery	1999-01-01	2002-12-31	2000-12-31	Shrimp	Shrimp	Cultured	Yes	Tissue	Killed	Mixed	DD	Vibrio	mimicus	6	100	6	PEN	PEN		67	10 units	NA	NA			NA	NA	Southern Asia	Western and Southern Asia
532	10.1016/j.ijantimicag.2005.07.005	Vaseeharan B	2005-07-02	IND	8.7598	78.1914	East coast of India (Kanyakumari, Manakudy, Colachel, Tuticorin, Rameswaram, Thiruchendur and Muttupetai)	Manual admin	110	Coastal brackish water hatchery	1999-01-01	2002-12-31	2000-12-31	Shrimp	Shrimp	Cultured	Yes	Tissue	Killed	Mixed	DD	Vibrio	mimicus	6	100	6	POL	PMB		33	300 units	NA	NA			NA	NA	Southern Asia	Western and Southern Asia
533	10.1016/j.ijantimicag.2005.07.005	Vaseeharan B	2005-07-02	IND	8.7598	78.1914	East coast of India (Kanyakumari, Manakudy, Colachel, Tuticorin, Rameswaram, Thiruchendur and Muttupetai)	Manual admin	110	Coastal brackish water hatchery	1999-01-01	2002-12-31	2000-12-31	Shrimp	Shrimp	Cultured	Yes	Tissue	Killed	Mixed	DD	Vibrio	mimicus	6	100	6	AMI	STR		83	10 units	NA	NA			NA	NA	Southern Asia	Western and Southern Asia
534	10.1016/j.ijantimicag.2005.07.005	Vaseeharan B	2005-07-02	IND	8.7598	78.1914	East coast of India (Kanyakumari, Manakudy, Colachel, Tuticorin, Rameswaram, Thiruchendur and Muttupetai)	Manual admin	110	Coastal brackish water hatchery	1999-01-01	2002-12-31	2000-12-31	Shrimp	Shrimp	Cultured	Yes	Tissue	Killed	Mixed	DD	Vibrio	mimicus	6	100	6	TET	TET		17	30	NA	NA			NA	NA	Southern Asia	Western and Southern Asia
535	10.1016/j.ijantimicag.2005.07.005	Vaseeharan B	2005-07-02	IND	8.7598	78.1914	East coast of India (Kanyakumari, Manakudy, Colachel, Tuticorin, Rameswaram, Thiruchendur and Muttupetai)	Manual admin	110	Coastal brackish water hatchery	1999-01-01	2002-12-31	2000-12-31	Shrimp	Shrimp	Cultured	Yes	Tissue	Killed	Mixed	DD	Vibrio	parahaemolyticus	5	100	5	PEN	AMP		100	10	NA	NA			NA	NA	Southern Asia	Western and Southern Asia
536	10.1016/j.ijantimicag.2005.07.005	Vaseeharan B	2005-07-02	IND	8.7598	78.1914	East coast of India (Kanyakumari, Manakudy, Colachel, Tuticorin, Rameswaram, Thiruchendur and Muttupetai)	Manual admin	110	Coastal brackish water hatchery	1999-01-01	2002-12-31	2000-12-31	Shrimp	Shrimp	Cultured	Yes	Tissue	Killed	Mixed	DD	Vibrio	parahaemolyticus	5	100	5	TET	CTE		40	30	NA	NA			NA	NA	Southern Asia	Western and Southern Asia
537	10.1016/j.ijantimicag.2005.07.005	Vaseeharan B	2005-07-02	IND	8.7598	78.1914	East coast of India (Kanyakumari, Manakudy, Colachel, Tuticorin, Rameswaram, Thiruchendur and Muttupetai)	Manual admin	110	Coastal brackish water hatchery	1999-01-01	2002-12-31	2000-12-31	Shrimp	Shrimp	Cultured	Yes	Tissue	Killed	Mixed	DD	Vibrio	parahaemolyticus	5	100	5	CEP	CRO		60	30	NA	NA			NA	NA	Southern Asia	Western and Southern Asia
538	10.1016/j.ijantimicag.2005.07.005	Vaseeharan B	2005-07-02	IND	8.7598	78.1914	East coast of India (Kanyakumari, Manakudy, Colachel, Tuticorin, Rameswaram, Thiruchendur and Muttupetai)	Manual admin	110	Coastal brackish water hatchery	1999-01-01	2002-12-31	2000-12-31	Shrimp	Shrimp	Cultured	Yes	Tissue	Killed	Mixed	DD	Vibrio	parahaemolyticus	5	100	5	AMP	CHL		40	30	NA	NA			NA	NA	Southern Asia	Western and Southern Asia
539	10.1016/j.ijantimicag.2005.07.005	Vaseeharan B	2005-07-02	IND	8.7598	78.1914	East coast of India (Kanyakumari, Manakudy, Colachel, Tuticorin, Rameswaram, Thiruchendur and Muttupetai)	Manual admin	110	Coastal brackish water hatchery	1999-01-01	2002-12-31	2000-12-31	Shrimp	Shrimp	Cultured	Yes	Tissue	Killed	Mixed	DD	Vibrio	parahaemolyticus	5	100	5	QUI	CIP		60	5	NA	NA			NA	NA	Southern Asia	Western and Southern Asia
540	10.1016/j.ijantimicag.2005.07.005	Vaseeharan B	2005-07-02	IND	8.7598	78.1914	East coast of India (Kanyakumari, Manakudy, Colachel, Tuticorin, Rameswaram, Thiruchendur and Muttupetai)	Manual admin	110	Coastal brackish water hatchery	1999-01-01	2002-12-31	2000-12-31	Shrimp	Shrimp	Cultured	Yes	Tissue	Killed	Mixed	DD	Vibrio	parahaemolyticus	5	100	5	MAC	ERY		0	15	NA	NA			NA	NA	Southern Asia	Western and Southern Asia
541	10.1016/j.ijantimicag.2005.07.005	Vaseeharan B	2005-07-02	IND	8.7598	78.1914	East coast of India (Kanyakumari, Manakudy, Colachel, Tuticorin, Rameswaram, Thiruchendur and Muttupetai)	Manual admin	110	Coastal brackish water hatchery	1999-01-01	2002-12-31	2000-12-31	Shrimp	Shrimp	Cultured	Yes	Tissue	Killed	Mixed	DD	Vibrio	parahaemolyticus	5	100	5	OTH	FRZ		80	50	NA	NA			NA	NA	Southern Asia	Western and Southern Asia
542	10.1016/j.ijantimicag.2005.07.005	Vaseeharan B	2005-07-02	IND	8.7598	78.1914	East coast of India (Kanyakumari, Manakudy, Colachel, Tuticorin, Rameswaram, Thiruchendur and Muttupetai)	Manual admin	110	Coastal brackish water hatchery	1999-01-01	2002-12-31	2000-12-31	Shrimp	Shrimp	Cultured	Yes	Tissue	Killed	Mixed	DD	Vibrio	parahaemolyticus	5	100	5	AMI	GEN		0	30	NA	NA			NA	NA	Southern Asia	Western and Southern Asia
543	10.1016/j.ijantimicag.2005.07.005	Vaseeharan B	2005-07-02	IND	8.7598	78.1914	East coast of India (Kanyakumari, Manakudy, Colachel, Tuticorin, Rameswaram, Thiruchendur and Muttupetai)	Manual admin	110	Coastal brackish water hatchery	1999-01-01	2002-12-31	2000-12-31	Shrimp	Shrimp	Cultured	Yes	Tissue	Killed	Mixed	DD	Vibrio	parahaemolyticus	5	100	5	AMI	KAN		40	30	NA	NA			NA	NA	Southern Asia	Western and Southern Asia
544	10.1016/j.ijantimicag.2005.07.005	Vaseeharan B	2005-07-02	IND	8.7598	78.1914	East coast of India (Kanyakumari, Manakudy, Colachel, Tuticorin, Rameswaram, Thiruchendur and Muttupetai)	Manual admin	110	Coastal brackish water hatchery	1999-01-01	2002-12-31	2000-12-31	Shrimp	Shrimp	Cultured	Yes	Tissue	Killed	Mixed	DD	Vibrio	parahaemolyticus	5	100	5	QUI	NAL		20	30	NA	NA			NA	NA	Southern Asia	Western and Southern Asia
545	10.1016/j.ijantimicag.2005.07.005	Vaseeharan B	2005-07-02	IND	8.7598	78.1914	East coast of India (Kanyakumari, Manakudy, Colachel, Tuticorin, Rameswaram, Thiruchendur and Muttupetai)	Manual admin	110	Coastal brackish water hatchery	1999-01-01	2002-12-31	2000-12-31	Shrimp	Shrimp	Cultured	Yes	Tissue	Killed	Mixed	DD	Vibrio	parahaemolyticus	5	100	5	AMI	NEO		80	30	NA	NA			NA	NA	Southern Asia	Western and Southern Asia
546	10.1016/j.ijantimicag.2005.07.005	Vaseeharan B	2005-07-02	IND	8.7598	78.1914	East coast of India (Kanyakumari, Manakudy, Colachel, Tuticorin, Rameswaram, Thiruchendur and Muttupetai)	Manual admin	110	Coastal brackish water hatchery	1999-01-01	2002-12-31	2000-12-31	Shrimp	Shrimp	Cultured	Yes	Tissue	Killed	Mixed	DD	Vibrio	parahaemolyticus	5	100	5	TET	OXT		20	30	NA	NA			NA	NA	Southern Asia	Western and Southern Asia
547	10.1016/j.ijantimicag.2005.07.005	Vaseeharan B	2005-07-02	IND	8.7598	78.1914	East coast of India (Kanyakumari, Manakudy, Colachel, Tuticorin, Rameswaram, Thiruchendur and Muttupetai)	Manual admin	110	Coastal brackish water hatchery	1999-01-01	2002-12-31	2000-12-31	Shrimp	Shrimp	Cultured	Yes	Tissue	Killed	Mixed	DD	Vibrio	parahaemolyticus	5	100	5	PEN	PEN		80	10 units	NA	NA			NA	NA	Southern Asia	Western and Southern Asia
548	10.1016/j.ijantimicag.2005.07.005	Vaseeharan B	2005-07-02	IND	8.7598	78.1914	East coast of India (Kanyakumari, Manakudy, Colachel, Tuticorin, Rameswaram, Thiruchendur and Muttupetai)	Manual admin	110	Coastal brackish water hatchery	1999-01-01	2002-12-31	2000-12-31	Shrimp	Shrimp	Cultured	Yes	Tissue	Killed	Mixed	DD	Vibrio	parahaemolyticus	5	100	5	POL	PMB		40	300 units	NA	NA			NA	NA	Southern Asia	Western and Southern Asia
549	10.1016/j.ijantimicag.2005.07.005	Vaseeharan B	2005-07-02	IND	8.7598	78.1914	East coast of India (Kanyakumari, Manakudy, Colachel, Tuticorin, Rameswaram, Thiruchendur and Muttupetai)	Manual admin	110	Coastal brackish water hatchery	1999-01-01	2002-12-31	2000-12-31	Shrimp	Shrimp	Cultured	Yes	Tissue	Killed	Mixed	DD	Vibrio	parahaemolyticus	5	100	5	AMI	STR		20	10 units	NA	NA			NA	NA	Southern Asia	Western and Southern Asia
550	10.1016/j.ijantimicag.2005.07.005	Vaseeharan B	2005-07-02	IND	8.7598	78.1914	East coast of India (Kanyakumari, Manakudy, Colachel, Tuticorin, Rameswaram, Thiruchendur and Muttupetai)	Manual admin	110	Coastal brackish water hatchery	1999-01-01	2002-12-31	2000-12-31	Shrimp	Shrimp	Cultured	Yes	Tissue	Killed	Mixed	DD	Vibrio	parahaemolyticus	5	100	5	TET	TET		20	30	NA	NA			NA	NA	Southern Asia	Western and Southern Asia
551	10.1016/j.ijantimicag.2005.07.005	Vaseeharan B	2005-07-02	IND	8.7598	78.1914	East coast of India (Kanyakumari, Manakudy, Colachel, Tuticorin, Rameswaram, Thiruchendur and Muttupetai)	Manual admin	110	Coastal brackish water hatchery	1999-01-01	2002-12-31	2000-12-31	Shrimp	Shrimp	Cultured	Yes	Tissue	Killed	Mixed	DD	Vibrio	alginolyticus	5	100	5	PEN	AMP		100	10	NA	NA			NA	NA	Southern Asia	Western and Southern Asia
552	10.1016/j.ijantimicag.2005.07.005	Vaseeharan B	2005-07-02	IND	8.7598	78.1914	East coast of India (Kanyakumari, Manakudy, Colachel, Tuticorin, Rameswaram, Thiruchendur and Muttupetai)	Manual admin	110	Coastal brackish water hatchery	1999-01-01	2002-12-31	2000-12-31	Shrimp	Shrimp	Cultured	Yes	Tissue	Killed	Mixed	DD	Vibrio	alginolyticus	5	100	5	TET	CTE		20	30	NA	NA			NA	NA	Southern Asia	Western and Southern Asia
553	10.1016/j.ijantimicag.2005.07.005	Vaseeharan B	2005-07-02	IND	8.7598	78.1914	East coast of India (Kanyakumari, Manakudy, Colachel, Tuticorin, Rameswaram, Thiruchendur and Muttupetai)	Manual admin	110	Coastal brackish water hatchery	1999-01-01	2002-12-31	2000-12-31	Shrimp	Shrimp	Cultured	Yes	Tissue	Killed	Mixed	DD	Vibrio	alginolyticus	5	100	5	CEP	CRO		80	30	NA	NA			NA	NA	Southern Asia	Western and Southern Asia
554	10.1016/j.ijantimicag.2005.07.005	Vaseeharan B	2005-07-02	IND	8.7598	78.1914	East coast of India (Kanyakumari, Manakudy, Colachel, Tuticorin, Rameswaram, Thiruchendur and Muttupetai)	Manual admin	110	Coastal brackish water hatchery	1999-01-01	2002-12-31	2000-12-31	Shrimp	Shrimp	Cultured	Yes	Tissue	Killed	Mixed	DD	Vibrio	alginolyticus	5	100	5	AMP	CHL		0	30	NA	NA			NA	NA	Southern Asia	Western and Southern Asia
555	10.1016/j.ijantimicag.2005.07.005	Vaseeharan B	2005-07-02	IND	8.7598	78.1914	East coast of India (Kanyakumari, Manakudy, Colachel, Tuticorin, Rameswaram, Thiruchendur and Muttupetai)	Manual admin	110	Coastal brackish water hatchery	1999-01-01	2002-12-31	2000-12-31	Shrimp	Shrimp	Cultured	Yes	Tissue	Killed	Mixed	DD	Vibrio	alginolyticus	5	100	5	QUI	CIP		60	5	NA	NA			NA	NA	Southern Asia	Western and Southern Asia
556	10.1016/j.ijantimicag.2005.07.005	Vaseeharan B	2005-07-02	IND	8.7598	78.1914	East coast of India (Kanyakumari, Manakudy, Colachel, Tuticorin, Rameswaram, Thiruchendur and Muttupetai)	Manual admin	110	Coastal brackish water hatchery	1999-01-01	2002-12-31	2000-12-31	Shrimp	Shrimp	Cultured	Yes	Tissue	Killed	Mixed	DD	Vibrio	alginolyticus	5	100	5	MAC	ERY		20	15	NA	NA			NA	NA	Southern Asia	Western and Southern Asia
557	10.1016/j.ijantimicag.2005.07.005	Vaseeharan B	2005-07-02	IND	8.7598	78.1914	East coast of India (Kanyakumari, Manakudy, Colachel, Tuticorin, Rameswaram, Thiruchendur and Muttupetai)	Manual admin	110	Coastal brackish water hatchery	1999-01-01	2002-12-31	2000-12-31	Shrimp	Shrimp	Cultured	Yes	Tissue	Killed	Mixed	DD	Vibrio	alginolyticus	5	100	5	OTH	FRZ		60	50	NA	NA			NA	NA	Southern Asia	Western and Southern Asia
558	10.1016/j.ijantimicag.2005.07.005	Vaseeharan B	2005-07-02	IND	8.7598	78.1914	East coast of India (Kanyakumari, Manakudy, Colachel, Tuticorin, Rameswaram, Thiruchendur and Muttupetai)	Manual admin	110	Coastal brackish water hatchery	1999-01-01	2002-12-31	2000-12-31	Shrimp	Shrimp	Cultured	Yes	Tissue	Killed	Mixed	DD	Vibrio	alginolyticus	5	100	5	AMI	GEN		0	30	NA	NA			NA	NA	Southern Asia	Western and Southern Asia
559	10.1016/j.ijantimicag.2005.07.005	Vaseeharan B	2005-07-02	IND	8.7598	78.1914	East coast of India (Kanyakumari, Manakudy, Colachel, Tuticorin, Rameswaram, Thiruchendur and Muttupetai)	Manual admin	110	Coastal brackish water hatchery	1999-01-01	2002-12-31	2000-12-31	Shrimp	Shrimp	Cultured	Yes	Tissue	Killed	Mixed	DD	Vibrio	alginolyticus	5	100	5	AMI	KAN		40	30	NA	NA			NA	NA	Southern Asia	Western and Southern Asia
560	10.1016/j.ijantimicag.2005.07.005	Vaseeharan B	2005-07-02	IND	8.7598	78.1914	East coast of India (Kanyakumari, Manakudy, Colachel, Tuticorin, Rameswaram, Thiruchendur and Muttupetai)	Manual admin	110	Coastal brackish water hatchery	1999-01-01	2002-12-31	2000-12-31	Shrimp	Shrimp	Cultured	Yes	Tissue	Killed	Mixed	DD	Vibrio	alginolyticus	5	100	5	QUI	NAL		20	30	NA	NA			NA	NA	Southern Asia	Western and Southern Asia
561	10.1016/j.ijantimicag.2005.07.005	Vaseeharan B	2005-07-02	IND	8.7598	78.1914	East coast of India (Kanyakumari, Manakudy, Colachel, Tuticorin, Rameswaram, Thiruchendur and Muttupetai)	Manual admin	110	Coastal brackish water hatchery	1999-01-01	2002-12-31	2000-12-31	Shrimp	Shrimp	Cultured	Yes	Tissue	Killed	Mixed	DD	Vibrio	alginolyticus	5	100	5	AMI	NEO		60	30	NA	NA			NA	NA	Southern Asia	Western and Southern Asia
562	10.1016/j.ijantimicag.2005.07.005	Vaseeharan B	2005-07-02	IND	8.7598	78.1914	East coast of India (Kanyakumari, Manakudy, Colachel, Tuticorin, Rameswaram, Thiruchendur and Muttupetai)	Manual admin	110	Coastal brackish water hatchery	1999-01-01	2002-12-31	2000-12-31	Shrimp	Shrimp	Cultured	Yes	Tissue	Killed	Mixed	DD	Vibrio	alginolyticus	5	100	5	TET	OXT		40	30	NA	NA			NA	NA	Southern Asia	Western and Southern Asia
563	10.1016/j.ijantimicag.2005.07.005	Vaseeharan B	2005-07-02	IND	8.7598	78.1914	East coast of India (Kanyakumari, Manakudy, Colachel, Tuticorin, Rameswaram, Thiruchendur and Muttupetai)	Manual admin	110	Coastal brackish water hatchery	1999-01-01	2002-12-31	2000-12-31	Shrimp	Shrimp	Cultured	Yes	Tissue	Killed	Mixed	DD	Vibrio	alginolyticus	5	100	5	PEN	PEN		100	10 units	NA	NA			NA	NA	Southern Asia	Western and Southern Asia
564	10.1016/j.ijantimicag.2005.07.005	Vaseeharan B	2005-07-02	IND	8.7598	78.1914	East coast of India (Kanyakumari, Manakudy, Colachel, Tuticorin, Rameswaram, Thiruchendur and Muttupetai)	Manual admin	110	Coastal brackish water hatchery	1999-01-01	2002-12-31	2000-12-31	Shrimp	Shrimp	Cultured	Yes	Tissue	Killed	Mixed	DD	Vibrio	alginolyticus	5	100	5	POL	PMB		20	300 units	NA	NA			NA	NA	Southern Asia	Western and Southern Asia
565	10.1016/j.ijantimicag.2005.07.005	Vaseeharan B	2005-07-02	IND	8.7598	78.1914	East coast of India (Kanyakumari, Manakudy, Colachel, Tuticorin, Rameswaram, Thiruchendur and Muttupetai)	Manual admin	110	Coastal brackish water hatchery	1999-01-01	2002-12-31	2000-12-31	Shrimp	Shrimp	Cultured	Yes	Tissue	Killed	Mixed	DD	Vibrio	alginolyticus	5	100	5	AMI	STR		20	10 units	NA	NA			NA	NA	Southern Asia	Western and Southern Asia
566	10.1016/j.ijantimicag.2005.07.005	Vaseeharan B	2005-07-02	IND	8.7598	78.1914	East coast of India (Kanyakumari, Manakudy, Colachel, Tuticorin, Rameswaram, Thiruchendur and Muttupetai)	Manual admin	110	Coastal brackish water hatchery	1999-01-01	2002-12-31	2000-12-31	Shrimp	Shrimp	Cultured	Yes	Tissue	Killed	Mixed	DD	Vibrio	alginolyticus	5	100	5	TET	TET		40	30	NA	NA			NA	NA	Southern Asia	Western and Southern Asia
567	10.1016/j.ijantimicag.2005.07.005	Vaseeharan B	2005-07-02	IND	8.7598	78.1914	East coast of India (Kanyakumari, Manakudy, Colachel, Tuticorin, Rameswaram, Thiruchendur and Muttupetai)	Manual admin	110	Coastal brackish water hatchery	1999-01-01	2002-12-31	2000-12-31	Shrimp	Shrimp	Cultured	Yes	Tissue	Killed	Mixed	DD	Vibrio	cholerae	3	100	3	PEN	AMP		100	10	NA	NA			NA	NA	Southern Asia	Western and Southern Asia
568	10.1016/j.ijantimicag.2005.07.005	Vaseeharan B	2005-07-02	IND	8.7598	78.1914	East coast of India (Kanyakumari, Manakudy, Colachel, Tuticorin, Rameswaram, Thiruchendur and Muttupetai)	Manual admin	110	Coastal brackish water hatchery	1999-01-01	2002-12-31	2000-12-31	Shrimp	Shrimp	Cultured	Yes	Tissue	Killed	Mixed	DD	Vibrio	cholerae	3	100	3	TET	CTE		0	30	NA	NA			NA	NA	Southern Asia	Western and Southern Asia
569	10.1016/j.ijantimicag.2005.07.005	Vaseeharan B	2005-07-02	IND	8.7598	78.1914	East coast of India (Kanyakumari, Manakudy, Colachel, Tuticorin, Rameswaram, Thiruchendur and Muttupetai)	Manual admin	110	Coastal brackish water hatchery	1999-01-01	2002-12-31	2000-12-31	Shrimp	Shrimp	Cultured	Yes	Tissue	Killed	Mixed	DD	Vibrio	cholerae	3	100	3	CEP	CRO		33	30	NA	NA			NA	NA	Southern Asia	Western and Southern Asia
570	10.1016/j.ijantimicag.2005.07.005	Vaseeharan B	2005-07-02	IND	8.7598	78.1914	East coast of India (Kanyakumari, Manakudy, Colachel, Tuticorin, Rameswaram, Thiruchendur and Muttupetai)	Manual admin	110	Coastal brackish water hatchery	1999-01-01	2002-12-31	2000-12-31	Shrimp	Shrimp	Cultured	Yes	Tissue	Killed	Mixed	DD	Vibrio	cholerae	3	100	3	AMP	CHL		33	30	NA	NA			NA	NA	Southern Asia	Western and Southern Asia
571	10.1016/j.ijantimicag.2005.07.005	Vaseeharan B	2005-07-02	IND	8.7598	78.1914	East coast of India (Kanyakumari, Manakudy, Colachel, Tuticorin, Rameswaram, Thiruchendur and Muttupetai)	Manual admin	110	Coastal brackish water hatchery	1999-01-01	2002-12-31	2000-12-31	Shrimp	Shrimp	Cultured	Yes	Tissue	Killed	Mixed	DD	Vibrio	cholerae	3	100	3	QUI	CIP		100	5	NA	NA			NA	NA	Southern Asia	Western and Southern Asia
572	10.1016/j.ijantimicag.2005.07.005	Vaseeharan B	2005-07-02	IND	8.7598	78.1914	East coast of India (Kanyakumari, Manakudy, Colachel, Tuticorin, Rameswaram, Thiruchendur and Muttupetai)	Manual admin	110	Coastal brackish water hatchery	1999-01-01	2002-12-31	2000-12-31	Shrimp	Shrimp	Cultured	Yes	Tissue	Killed	Mixed	DD	Vibrio	cholerae	3	100	3	MAC	ERY		0	15	NA	NA			NA	NA	Southern Asia	Western and Southern Asia
573	10.1016/j.ijantimicag.2005.07.005	Vaseeharan B	2005-07-02	IND	8.7598	78.1914	East coast of India (Kanyakumari, Manakudy, Colachel, Tuticorin, Rameswaram, Thiruchendur and Muttupetai)	Manual admin	110	Coastal brackish water hatchery	1999-01-01	2002-12-31	2000-12-31	Shrimp	Shrimp	Cultured	Yes	Tissue	Killed	Mixed	DD	Vibrio	cholerae	3	100	3	OTH	FRZ		33	50	NA	NA			NA	NA	Southern Asia	Western and Southern Asia
574	10.1016/j.ijantimicag.2005.07.005	Vaseeharan B	2005-07-02	IND	8.7598	78.1914	East coast of India (Kanyakumari, Manakudy, Colachel, Tuticorin, Rameswaram, Thiruchendur and Muttupetai)	Manual admin	110	Coastal brackish water hatchery	1999-01-01	2002-12-31	2000-12-31	Shrimp	Shrimp	Cultured	Yes	Tissue	Killed	Mixed	DD	Vibrio	cholerae	3	100	3	AMI	GEN		0	30	NA	NA			NA	NA	Southern Asia	Western and Southern Asia
575	10.1016/j.ijantimicag.2005.07.005	Vaseeharan B	2005-07-02	IND	8.7598	78.1914	East coast of India (Kanyakumari, Manakudy, Colachel, Tuticorin, Rameswaram, Thiruchendur and Muttupetai)	Manual admin	110	Coastal brackish water hatchery	1999-01-01	2002-12-31	2000-12-31	Shrimp	Shrimp	Cultured	Yes	Tissue	Killed	Mixed	DD	Vibrio	cholerae	3	100	3	AMI	KAN		100	30	NA	NA			NA	NA	Southern Asia	Western and Southern Asia
576	10.1016/j.ijantimicag.2005.07.005	Vaseeharan B	2005-07-02	IND	8.7598	78.1914	East coast of India (Kanyakumari, Manakudy, Colachel, Tuticorin, Rameswaram, Thiruchendur and Muttupetai)	Manual admin	110	Coastal brackish water hatchery	1999-01-01	2002-12-31	2000-12-31	Shrimp	Shrimp	Cultured	Yes	Tissue	Killed	Mixed	DD	Vibrio	cholerae	3	100	3	QUI	NAL		0	30	NA	NA			NA	NA	Southern Asia	Western and Southern Asia
577	10.1016/j.ijantimicag.2005.07.005	Vaseeharan B	2005-07-02	IND	8.7598	78.1914	East coast of India (Kanyakumari, Manakudy, Colachel, Tuticorin, Rameswaram, Thiruchendur and Muttupetai)	Manual admin	110	Coastal brackish water hatchery	1999-01-01	2002-12-31	2000-12-31	Shrimp	Shrimp	Cultured	Yes	Tissue	Killed	Mixed	DD	Vibrio	cholerae	3	100	3	AMI	NEO		67	30	NA	NA			NA	NA	Southern Asia	Western and Southern Asia
578	10.1016/j.ijantimicag.2005.07.005	Vaseeharan B	2005-07-02	IND	8.7598	78.1914	East coast of India (Kanyakumari, Manakudy, Colachel, Tuticorin, Rameswaram, Thiruchendur and Muttupetai)	Manual admin	110	Coastal brackish water hatchery	1999-01-01	2002-12-31	2000-12-31	Shrimp	Shrimp	Cultured	Yes	Tissue	Killed	Mixed	DD	Vibrio	cholerae	3	100	3	TET	OXT		0	30	NA	NA			NA	NA	Southern Asia	Western and Southern Asia
579	10.1016/j.ijantimicag.2005.07.005	Vaseeharan B	2005-07-02	IND	8.7598	78.1914	East coast of India (Kanyakumari, Manakudy, Colachel, Tuticorin, Rameswaram, Thiruchendur and Muttupetai)	Manual admin	110	Coastal brackish water hatchery	1999-01-01	2002-12-31	2000-12-31	Shrimp	Shrimp	Cultured	Yes	Tissue	Killed	Mixed	DD	Vibrio	cholerae	3	100	3	PEN	PEN		100	10 units	NA	NA			NA	NA	Southern Asia	Western and Southern Asia
580	10.1016/j.ijantimicag.2005.07.005	Vaseeharan B	2005-07-02	IND	8.7598	78.1914	East coast of India (Kanyakumari, Manakudy, Colachel, Tuticorin, Rameswaram, Thiruchendur and Muttupetai)	Manual admin	110	Coastal brackish water hatchery	1999-01-01	2002-12-31	2000-12-31	Shrimp	Shrimp	Cultured	Yes	Tissue	Killed	Mixed	DD	Vibrio	cholerae	3	100	3	POL	PMB		0	300 units	NA	NA			NA	NA	Southern Asia	Western and Southern Asia
581	10.1016/j.ijantimicag.2005.07.005	Vaseeharan B	2005-07-02	IND	8.7598	78.1914	East coast of India (Kanyakumari, Manakudy, Colachel, Tuticorin, Rameswaram, Thiruchendur and Muttupetai)	Manual admin	110	Coastal brackish water hatchery	1999-01-01	2002-12-31	2000-12-31	Shrimp	Shrimp	Cultured	Yes	Tissue	Killed	Mixed	DD	Vibrio	cholerae	3	100	3	AMI	STR		0	10 units	NA	NA			NA	NA	Southern Asia	Western and Southern Asia
582	10.1016/j.ijantimicag.2005.07.005	Vaseeharan B	2005-07-02	IND	8.7598	78.1914	East coast of India (Kanyakumari, Manakudy, Colachel, Tuticorin, Rameswaram, Thiruchendur and Muttupetai)	Manual admin	110	Coastal brackish water hatchery	1999-01-01	2002-12-31	2000-12-31	Shrimp	Shrimp	Cultured	Yes	Tissue	Killed	Mixed	DD	Vibrio	cholerae	3	100	3	TET	TET		0	30	NA	NA			NA	NA	Southern Asia	Western and Southern Asia
583	10.1016/j.ijantimicag.2005.07.005	Vaseeharan B	2005-07-02	IND	8.7598	78.1914	East coast of India (Kanyakumari, Manakudy, Colachel, Tuticorin, Rameswaram, Thiruchendur and Muttupetai)	Manual admin	110	Coastal brackish water hatchery	1999-01-01	2002-12-31	2000-12-31	Shrimp	Shrimp	Cultured	Yes	Tissue	Killed	Mixed	DD	Vibrio	ordalii	3	100	3	PEN	AMP		100	10	NA	NA			NA	NA	Southern Asia	Western and Southern Asia
584	10.1016/j.ijantimicag.2005.07.005	Vaseeharan B	2005-07-02	IND	8.7598	78.1914	East coast of India (Kanyakumari, Manakudy, Colachel, Tuticorin, Rameswaram, Thiruchendur and Muttupetai)	Manual admin	110	Coastal brackish water hatchery	1999-01-01	2002-12-31	2000-12-31	Shrimp	Shrimp	Cultured	Yes	Tissue	Killed	Mixed	DD	Vibrio	ordalii	3	100	3	TET	CTE		0	30	NA	NA			NA	NA	Southern Asia	Western and Southern Asia
585	10.1016/j.ijantimicag.2005.07.005	Vaseeharan B	2005-07-02	IND	8.7598	78.1914	East coast of India (Kanyakumari, Manakudy, Colachel, Tuticorin, Rameswaram, Thiruchendur and Muttupetai)	Manual admin	110	Coastal brackish water hatchery	1999-01-01	2002-12-31	2000-12-31	Shrimp	Shrimp	Cultured	Yes	Tissue	Killed	Mixed	DD	Vibrio	ordalii	3	100	3	CEP	CRO		100	30	NA	NA			NA	NA	Southern Asia	Western and Southern Asia
586	10.1016/j.ijantimicag.2005.07.005	Vaseeharan B	2005-07-02	IND	8.7598	78.1914	East coast of India (Kanyakumari, Manakudy, Colachel, Tuticorin, Rameswaram, Thiruchendur and Muttupetai)	Manual admin	110	Coastal brackish water hatchery	1999-01-01	2002-12-31	2000-12-31	Shrimp	Shrimp	Cultured	Yes	Tissue	Killed	Mixed	DD	Vibrio	ordalii	3	100	3	AMP	CHL		0	30	NA	NA			NA	NA	Southern Asia	Western and Southern Asia
587	10.1016/j.ijantimicag.2005.07.005	Vaseeharan B	2005-07-02	IND	8.7598	78.1914	East coast of India (Kanyakumari, Manakudy, Colachel, Tuticorin, Rameswaram, Thiruchendur and Muttupetai)	Manual admin	110	Coastal brackish water hatchery	1999-01-01	2002-12-31	2000-12-31	Shrimp	Shrimp	Cultured	Yes	Tissue	Killed	Mixed	DD	Vibrio	ordalii	3	100	3	QUI	CIP		50	5	NA	NA			NA	NA	Southern Asia	Western and Southern Asia
588	10.1016/j.ijantimicag.2005.07.005	Vaseeharan B	2005-07-02	IND	8.7598	78.1914	East coast of India (Kanyakumari, Manakudy, Colachel, Tuticorin, Rameswaram, Thiruchendur and Muttupetai)	Manual admin	110	Coastal brackish water hatchery	1999-01-01	2002-12-31	2000-12-31	Shrimp	Shrimp	Cultured	Yes	Tissue	Killed	Mixed	DD	Vibrio	ordalii	3	100	3	MAC	ERY		50	15	NA	NA			NA	NA	Southern Asia	Western and Southern Asia
589	10.1016/j.ijantimicag.2005.07.005	Vaseeharan B	2005-07-02	IND	8.7598	78.1914	East coast of India (Kanyakumari, Manakudy, Colachel, Tuticorin, Rameswaram, Thiruchendur and Muttupetai)	Manual admin	110	Coastal brackish water hatchery	1999-01-01	2002-12-31	2000-12-31	Shrimp	Shrimp	Cultured	Yes	Tissue	Killed	Mixed	DD	Vibrio	ordalii	3	100	3	OTH	FRZ		50	50	NA	NA			NA	NA	Southern Asia	Western and Southern Asia
590	10.1016/j.ijantimicag.2005.07.005	Vaseeharan B	2005-07-02	IND	8.7598	78.1914	East coast of India (Kanyakumari, Manakudy, Colachel, Tuticorin, Rameswaram, Thiruchendur and Muttupetai)	Manual admin	110	Coastal brackish water hatchery	1999-01-01	2002-12-31	2000-12-31	Shrimp	Shrimp	Cultured	Yes	Tissue	Killed	Mixed	DD	Vibrio	ordalii	3	100	3	AMI	GEN		0	30	NA	NA			NA	NA	Southern Asia	Western and Southern Asia
591	10.1016/j.ijantimicag.2005.07.005	Vaseeharan B	2005-07-02	IND	8.7598	78.1914	East coast of India (Kanyakumari, Manakudy, Colachel, Tuticorin, Rameswaram, Thiruchendur and Muttupetai)	Manual admin	110	Coastal brackish water hatchery	1999-01-01	2002-12-31	2000-12-31	Shrimp	Shrimp	Cultured	Yes	Tissue	Killed	Mixed	DD	Vibrio	ordalii	3	100	3	AMI	KAN		50	30	NA	NA			NA	NA	Southern Asia	Western and Southern Asia
592	10.1016/j.ijantimicag.2005.07.005	Vaseeharan B	2005-07-02	IND	8.7598	78.1914	East coast of India (Kanyakumari, Manakudy, Colachel, Tuticorin, Rameswaram, Thiruchendur and Muttupetai)	Manual admin	110	Coastal brackish water hatchery	1999-01-01	2002-12-31	2000-12-31	Shrimp	Shrimp	Cultured	Yes	Tissue	Killed	Mixed	DD	Vibrio	ordalii	3	100	3	QUI	NAL		50	30	NA	NA			NA	NA	Southern Asia	Western and Southern Asia
593	10.1016/j.ijantimicag.2005.07.005	Vaseeharan B	2005-07-02	IND	8.7598	78.1914	East coast of India (Kanyakumari, Manakudy, Colachel, Tuticorin, Rameswaram, Thiruchendur and Muttupetai)	Manual admin	110	Coastal brackish water hatchery	1999-01-01	2002-12-31	2000-12-31	Shrimp	Shrimp	Cultured	Yes	Tissue	Killed	Mixed	DD	Vibrio	ordalii	3	100	3	AMI	NEO		100	30	NA	NA			NA	NA	Southern Asia	Western and Southern Asia
594	10.1016/j.ijantimicag.2005.07.005	Vaseeharan B	2005-07-02	IND	8.7598	78.1914	East coast of India (Kanyakumari, Manakudy, Colachel, Tuticorin, Rameswaram, Thiruchendur and Muttupetai)	Manual admin	110	Coastal brackish water hatchery	1999-01-01	2002-12-31	2000-12-31	Shrimp	Shrimp	Cultured	Yes	Tissue	Killed	Mixed	DD	Vibrio	ordalii	3	100	3	TET	OXT		0	30	NA	NA			NA	NA	Southern Asia	Western and Southern Asia
595	10.1016/j.ijantimicag.2005.07.005	Vaseeharan B	2005-07-02	IND	8.7598	78.1914	East coast of India (Kanyakumari, Manakudy, Colachel, Tuticorin, Rameswaram, Thiruchendur and Muttupetai)	Manual admin	110	Coastal brackish water hatchery	1999-01-01	2002-12-31	2000-12-31	Shrimp	Shrimp	Cultured	Yes	Tissue	Killed	Mixed	DD	Vibrio	ordalii	3	100	3	PEN	PEN		100	10 units	NA	NA			NA	NA	Southern Asia	Western and Southern Asia
596	10.1016/j.ijantimicag.2005.07.005	Vaseeharan B	2005-07-02	IND	8.7598	78.1914	East coast of India (Kanyakumari, Manakudy, Colachel, Tuticorin, Rameswaram, Thiruchendur and Muttupetai)	Manual admin	110	Coastal brackish water hatchery	1999-01-01	2002-12-31	2000-12-31	Shrimp	Shrimp	Cultured	Yes	Tissue	Killed	Mixed	DD	Vibrio	ordalii	3	100	3	POL	PMB		0	300 units	NA	NA			NA	NA	Southern Asia	Western and Southern Asia
597	10.1016/j.ijantimicag.2005.07.005	Vaseeharan B	2005-07-02	IND	8.7598	78.1914	East coast of India (Kanyakumari, Manakudy, Colachel, Tuticorin, Rameswaram, Thiruchendur and Muttupetai)	Manual admin	110	Coastal brackish water hatchery	1999-01-01	2002-12-31	2000-12-31	Shrimp	Shrimp	Cultured	Yes	Tissue	Killed	Mixed	DD	Vibrio	ordalii	3	100	3	AMI	STR		0	10 units	NA	NA			NA	NA	Southern Asia	Western and Southern Asia
598	10.1016/j.ijantimicag.2005.07.005	Vaseeharan B	2005-07-02	IND	8.7598	78.1914	East coast of India (Kanyakumari, Manakudy, Colachel, Tuticorin, Rameswaram, Thiruchendur and Muttupetai)	Manual admin	110	Coastal brackish water hatchery	1999-01-01	2002-12-31	2000-12-31	Shrimp	Shrimp	Cultured	Yes	Tissue	Killed	Mixed	DD	Vibrio	ordalii	3	100	3	TET	TET		0	30	NA	NA			NA	NA	Southern Asia	Western and Southern Asia
599	10.1016/j.ijantimicag.2005.07.005	Vaseeharan B	2005-07-02	IND	8.7598	78.1914	East coast of India (Kanyakumari, Manakudy, Colachel, Tuticorin, Rameswaram, Thiruchendur and Muttupetai)	Manual admin	110	Coastal brackish water hatchery	1999-01-01	2002-12-31	2000-12-31	Shrimp	Shrimp	Cultured	Yes	Tissue	Killed	Mixed	DD	Aeromonas	hydrophila	4	100	4	PEN	AMP		100	10	NA	NA			NA	NA	Southern Asia	Western and Southern Asia
600	10.1016/j.ijantimicag.2005.07.005	Vaseeharan B	2005-07-02	IND	8.7598	78.1914	East coast of India (Kanyakumari, Manakudy, Colachel, Tuticorin, Rameswaram, Thiruchendur and Muttupetai)	Manual admin	110	Coastal brackish water hatchery	1999-01-01	2002-12-31	2000-12-31	Shrimp	Shrimp	Cultured	Yes	Tissue	Killed	Mixed	DD	Aeromonas	hydrophila	4	100	4	TET	CTE		0	30	NA	NA			NA	NA	Southern Asia	Western and Southern Asia
601	10.1016/j.ijantimicag.2005.07.005	Vaseeharan B	2005-07-02	IND	8.7598	78.1914	East coast of India (Kanyakumari, Manakudy, Colachel, Tuticorin, Rameswaram, Thiruchendur and Muttupetai)	Manual admin	110	Coastal brackish water hatchery	1999-01-01	2002-12-31	2000-12-31	Shrimp	Shrimp	Cultured	Yes	Tissue	Killed	Mixed	DD	Aeromonas	hydrophila	4	100	4	CEP	CRO		75	30	NA	NA			NA	NA	Southern Asia	Western and Southern Asia
602	10.1016/j.ijantimicag.2005.07.005	Vaseeharan B	2005-07-02	IND	8.7598	78.1914	East coast of India (Kanyakumari, Manakudy, Colachel, Tuticorin, Rameswaram, Thiruchendur and Muttupetai)	Manual admin	110	Coastal brackish water hatchery	1999-01-01	2002-12-31	2000-12-31	Shrimp	Shrimp	Cultured	Yes	Tissue	Killed	Mixed	DD	Aeromonas	hydrophila	4	100	4	AMP	CHL		0	30	NA	NA			NA	NA	Southern Asia	Western and Southern Asia
603	10.1016/j.ijantimicag.2005.07.005	Vaseeharan B	2005-07-02	IND	8.7598	78.1914	East coast of India (Kanyakumari, Manakudy, Colachel, Tuticorin, Rameswaram, Thiruchendur and Muttupetai)	Manual admin	110	Coastal brackish water hatchery	1999-01-01	2002-12-31	2000-12-31	Shrimp	Shrimp	Cultured	Yes	Tissue	Killed	Mixed	DD	Aeromonas	hydrophila	4	100	4	QUI	CIP		75	5	NA	NA			NA	NA	Southern Asia	Western and Southern Asia
604	10.1016/j.ijantimicag.2005.07.005	Vaseeharan B	2005-07-02	IND	8.7598	78.1914	East coast of India (Kanyakumari, Manakudy, Colachel, Tuticorin, Rameswaram, Thiruchendur and Muttupetai)	Manual admin	110	Coastal brackish water hatchery	1999-01-01	2002-12-31	2000-12-31	Shrimp	Shrimp	Cultured	Yes	Tissue	Killed	Mixed	DD	Aeromonas	hydrophila	4	100	4	MAC	ERY		25	15	NA	NA			NA	NA	Southern Asia	Western and Southern Asia
605	10.1016/j.ijantimicag.2005.07.005	Vaseeharan B	2005-07-02	IND	8.7598	78.1914	East coast of India (Kanyakumari, Manakudy, Colachel, Tuticorin, Rameswaram, Thiruchendur and Muttupetai)	Manual admin	110	Coastal brackish water hatchery	1999-01-01	2002-12-31	2000-12-31	Shrimp	Shrimp	Cultured	Yes	Tissue	Killed	Mixed	DD	Aeromonas	hydrophila	4	100	4	OTH	FRZ		100	50	NA	NA			NA	NA	Southern Asia	Western and Southern Asia
606	10.1016/j.ijantimicag.2005.07.005	Vaseeharan B	2005-07-02	IND	8.7598	78.1914	East coast of India (Kanyakumari, Manakudy, Colachel, Tuticorin, Rameswaram, Thiruchendur and Muttupetai)	Manual admin	110	Coastal brackish water hatchery	1999-01-01	2002-12-31	2000-12-31	Shrimp	Shrimp	Cultured	Yes	Tissue	Killed	Mixed	DD	Aeromonas	hydrophila	4	100	4	AMI	GEN		25	30	NA	NA			NA	NA	Southern Asia	Western and Southern Asia
607	10.1016/j.ijantimicag.2005.07.005	Vaseeharan B	2005-07-02	IND	8.7598	78.1914	East coast of India (Kanyakumari, Manakudy, Colachel, Tuticorin, Rameswaram, Thiruchendur and Muttupetai)	Manual admin	110	Coastal brackish water hatchery	1999-01-01	2002-12-31	2000-12-31	Shrimp	Shrimp	Cultured	Yes	Tissue	Killed	Mixed	DD	Aeromonas	hydrophila	4	100	4	AMI	KAN		100	30	NA	NA			NA	NA	Southern Asia	Western and Southern Asia
608	10.1016/j.ijantimicag.2005.07.005	Vaseeharan B	2005-07-02	IND	8.7598	78.1914	East coast of India (Kanyakumari, Manakudy, Colachel, Tuticorin, Rameswaram, Thiruchendur and Muttupetai)	Manual admin	110	Coastal brackish water hatchery	1999-01-01	2002-12-31	2000-12-31	Shrimp	Shrimp	Cultured	Yes	Tissue	Killed	Mixed	DD	Aeromonas	hydrophila	4	100	4	QUI	NAL		0	30	NA	NA			NA	NA	Southern Asia	Western and Southern Asia
609	10.1016/j.ijantimicag.2005.07.005	Vaseeharan B	2005-07-02	IND	8.7598	78.1914	East coast of India (Kanyakumari, Manakudy, Colachel, Tuticorin, Rameswaram, Thiruchendur and Muttupetai)	Manual admin	110	Coastal brackish water hatchery	1999-01-01	2002-12-31	2000-12-31	Shrimp	Shrimp	Cultured	Yes	Tissue	Killed	Mixed	DD	Aeromonas	hydrophila	4	100	4	AMI	NEO		75	30	NA	NA			NA	NA	Southern Asia	Western and Southern Asia
610	10.1016/j.ijantimicag.2005.07.005	Vaseeharan B	2005-07-02	IND	8.7598	78.1914	East coast of India (Kanyakumari, Manakudy, Colachel, Tuticorin, Rameswaram, Thiruchendur and Muttupetai)	Manual admin	110	Coastal brackish water hatchery	1999-01-01	2002-12-31	2000-12-31	Shrimp	Shrimp	Cultured	Yes	Tissue	Killed	Mixed	DD	Aeromonas	hydrophila	4	100	4	TET	OXT		25	30	NA	NA			NA	NA	Southern Asia	Western and Southern Asia
611	10.1016/j.ijantimicag.2005.07.005	Vaseeharan B	2005-07-02	IND	8.7598	78.1914	East coast of India (Kanyakumari, Manakudy, Colachel, Tuticorin, Rameswaram, Thiruchendur and Muttupetai)	Manual admin	110	Coastal brackish water hatchery	1999-01-01	2002-12-31	2000-12-31	Shrimp	Shrimp	Cultured	Yes	Tissue	Killed	Mixed	DD	Aeromonas	hydrophila	4	100	4	PEN	PEN		75	10 units	NA	NA			NA	NA	Southern Asia	Western and Southern Asia
612	10.1016/j.ijantimicag.2005.07.005	Vaseeharan B	2005-07-02	IND	8.7598	78.1914	East coast of India (Kanyakumari, Manakudy, Colachel, Tuticorin, Rameswaram, Thiruchendur and Muttupetai)	Manual admin	110	Coastal brackish water hatchery	1999-01-01	2002-12-31	2000-12-31	Shrimp	Shrimp	Cultured	Yes	Tissue	Killed	Mixed	DD	Aeromonas	hydrophila	4	100	4	POL	PMB		0	300 units	NA	NA			NA	NA	Southern Asia	Western and Southern Asia
613	10.1016/j.ijantimicag.2005.07.005	Vaseeharan B	2005-07-02	IND	8.7598	78.1914	East coast of India (Kanyakumari, Manakudy, Colachel, Tuticorin, Rameswaram, Thiruchendur and Muttupetai)	Manual admin	110	Coastal brackish water hatchery	1999-01-01	2002-12-31	2000-12-31	Shrimp	Shrimp	Cultured	Yes	Tissue	Killed	Mixed	DD	Aeromonas	hydrophila	4	100	4	AMI	STR		100	10 units	NA	NA			NA	NA	Southern Asia	Western and Southern Asia
614	10.1016/j.ijantimicag.2005.07.005	Vaseeharan B	2005-07-02	IND	8.7598	78.1914	East coast of India (Kanyakumari, Manakudy, Colachel, Tuticorin, Rameswaram, Thiruchendur and Muttupetai)	Manual admin	110	Coastal brackish water hatchery	1999-01-01	2002-12-31	2000-12-31	Shrimp	Shrimp	Cultured	Yes	Tissue	Killed	Mixed	DD	Aeromonas	hydrophila	4	100	4	TET	TET		0	30	NA	NA			NA	NA	Southern Asia	Western and Southern Asia
615	10.1016/j.ijantimicag.2005.07.005	Vaseeharan B	2005-07-02	IND	8.7598	78.1914	East coast of India (Kanyakumari, Manakudy, Colachel, Tuticorin, Rameswaram, Thiruchendur and Muttupetai)	Manual admin	110	Coastal brackish water hatchery	1999-01-01	2002-12-31	2000-12-31	Shrimp	Shrimp	Cultured	Yes	Tissue	Killed	Mixed	DD	Aeromonas	sobria	3	100	3	PEN	AMP		100	10	NA	NA			NA	NA	Southern Asia	Western and Southern Asia
616	10.1016/j.ijantimicag.2005.07.005	Vaseeharan B	2005-07-02	IND	8.7598	78.1914	East coast of India (Kanyakumari, Manakudy, Colachel, Tuticorin, Rameswaram, Thiruchendur and Muttupetai)	Manual admin	110	Coastal brackish water hatchery	1999-01-01	2002-12-31	2000-12-31	Shrimp	Shrimp	Cultured	Yes	Tissue	Killed	Mixed	DD	Aeromonas	sobria	3	100	3	TET	CTE		33	30	NA	NA			NA	NA	Southern Asia	Western and Southern Asia
617	10.1016/j.ijantimicag.2005.07.005	Vaseeharan B	2005-07-02	IND	8.7598	78.1914	East coast of India (Kanyakumari, Manakudy, Colachel, Tuticorin, Rameswaram, Thiruchendur and Muttupetai)	Manual admin	110	Coastal brackish water hatchery	1999-01-01	2002-12-31	2000-12-31	Shrimp	Shrimp	Cultured	Yes	Tissue	Killed	Mixed	DD	Aeromonas	sobria	3	100	3	CEP	CRO		67	30	NA	NA			NA	NA	Southern Asia	Western and Southern Asia
618	10.1016/j.ijantimicag.2005.07.005	Vaseeharan B	2005-07-02	IND	8.7598	78.1914	East coast of India (Kanyakumari, Manakudy, Colachel, Tuticorin, Rameswaram, Thiruchendur and Muttupetai)	Manual admin	110	Coastal brackish water hatchery	1999-01-01	2002-12-31	2000-12-31	Shrimp	Shrimp	Cultured	Yes	Tissue	Killed	Mixed	DD	Aeromonas	sobria	3	100	3	AMP	CHL		33	30	NA	NA			NA	NA	Southern Asia	Western and Southern Asia
619	10.1016/j.ijantimicag.2005.07.005	Vaseeharan B	2005-07-02	IND	8.7598	78.1914	East coast of India (Kanyakumari, Manakudy, Colachel, Tuticorin, Rameswaram, Thiruchendur and Muttupetai)	Manual admin	110	Coastal brackish water hatchery	1999-01-01	2002-12-31	2000-12-31	Shrimp	Shrimp	Cultured	Yes	Tissue	Killed	Mixed	DD	Aeromonas	sobria	3	100	3	QUI	CIP		67	5	NA	NA			NA	NA	Southern Asia	Western and Southern Asia
620	10.1016/j.ijantimicag.2005.07.005	Vaseeharan B	2005-07-02	IND	8.7598	78.1914	East coast of India (Kanyakumari, Manakudy, Colachel, Tuticorin, Rameswaram, Thiruchendur and Muttupetai)	Manual admin	110	Coastal brackish water hatchery	1999-01-01	2002-12-31	2000-12-31	Shrimp	Shrimp	Cultured	Yes	Tissue	Killed	Mixed	DD	Aeromonas	sobria	3	100	3	MAC	ERY		0	15	NA	NA			NA	NA	Southern Asia	Western and Southern Asia
621	10.1016/j.ijantimicag.2005.07.005	Vaseeharan B	2005-07-02	IND	8.7598	78.1914	East coast of India (Kanyakumari, Manakudy, Colachel, Tuticorin, Rameswaram, Thiruchendur and Muttupetai)	Manual admin	110	Coastal brackish water hatchery	1999-01-01	2002-12-31	2000-12-31	Shrimp	Shrimp	Cultured	Yes	Tissue	Killed	Mixed	DD	Aeromonas	sobria	3	100	3	OTH	FRZ		100	50	NA	NA			NA	NA	Southern Asia	Western and Southern Asia
622	10.1016/j.ijantimicag.2005.07.005	Vaseeharan B	2005-07-02	IND	8.7598	78.1914	East coast of India (Kanyakumari, Manakudy, Colachel, Tuticorin, Rameswaram, Thiruchendur and Muttupetai)	Manual admin	110	Coastal brackish water hatchery	1999-01-01	2002-12-31	2000-12-31	Shrimp	Shrimp	Cultured	Yes	Tissue	Killed	Mixed	DD	Aeromonas	sobria	3	100	3	AMI	GEN		33	30	NA	NA			NA	NA	Southern Asia	Western and Southern Asia
623	10.1016/j.ijantimicag.2005.07.005	Vaseeharan B	2005-07-02	IND	8.7598	78.1914	East coast of India (Kanyakumari, Manakudy, Colachel, Tuticorin, Rameswaram, Thiruchendur and Muttupetai)	Manual admin	110	Coastal brackish water hatchery	1999-01-01	2002-12-31	2000-12-31	Shrimp	Shrimp	Cultured	Yes	Tissue	Killed	Mixed	DD	Aeromonas	sobria	3	100	3	AMI	KAN		100	30	NA	NA			NA	NA	Southern Asia	Western and Southern Asia
624	10.1016/j.ijantimicag.2005.07.005	Vaseeharan B	2005-07-02	IND	8.7598	78.1914	East coast of India (Kanyakumari, Manakudy, Colachel, Tuticorin, Rameswaram, Thiruchendur and Muttupetai)	Manual admin	110	Coastal brackish water hatchery	1999-01-01	2002-12-31	2000-12-31	Shrimp	Shrimp	Cultured	Yes	Tissue	Killed	Mixed	DD	Aeromonas	sobria	3	100	3	QUI	NAL		0	30	NA	NA			NA	NA	Southern Asia	Western and Southern Asia
625	10.1016/j.ijantimicag.2005.07.005	Vaseeharan B	2005-07-02	IND	8.7598	78.1914	East coast of India (Kanyakumari, Manakudy, Colachel, Tuticorin, Rameswaram, Thiruchendur and Muttupetai)	Manual admin	110	Coastal brackish water hatchery	1999-01-01	2002-12-31	2000-12-31	Shrimp	Shrimp	Cultured	Yes	Tissue	Killed	Mixed	DD	Aeromonas	sobria	3	100	3	AMI	NEO		100	30	NA	NA			NA	NA	Southern Asia	Western and Southern Asia
626	10.1016/j.ijantimicag.2005.07.005	Vaseeharan B	2005-07-02	IND	8.7598	78.1914	East coast of India (Kanyakumari, Manakudy, Colachel, Tuticorin, Rameswaram, Thiruchendur and Muttupetai)	Manual admin	110	Coastal brackish water hatchery	1999-01-01	2002-12-31	2000-12-31	Shrimp	Shrimp	Cultured	Yes	Tissue	Killed	Mixed	DD	Aeromonas	sobria	3	100	3	TET	OXT		0	30	NA	NA			NA	NA	Southern Asia	Western and Southern Asia
627	10.1016/j.ijantimicag.2005.07.005	Vaseeharan B	2005-07-02	IND	8.7598	78.1914	East coast of India (Kanyakumari, Manakudy, Colachel, Tuticorin, Rameswaram, Thiruchendur and Muttupetai)	Manual admin	110	Coastal brackish water hatchery	1999-01-01	2002-12-31	2000-12-31	Shrimp	Shrimp	Cultured	Yes	Tissue	Killed	Mixed	DD	Aeromonas	sobria	3	100	3	PEN	PEN		100	10 units	NA	NA			NA	NA	Southern Asia	Western and Southern Asia
628	10.1016/j.ijantimicag.2005.07.005	Vaseeharan B	2005-07-02	IND	8.7598	78.1914	East coast of India (Kanyakumari, Manakudy, Colachel, Tuticorin, Rameswaram, Thiruchendur and Muttupetai)	Manual admin	110	Coastal brackish water hatchery	1999-01-01	2002-12-31	2000-12-31	Shrimp	Shrimp	Cultured	Yes	Tissue	Killed	Mixed	DD	Aeromonas	sobria	3	100	3	POL	PMB		0	300 units	NA	NA			NA	NA	Southern Asia	Western and Southern Asia
629	10.1016/j.ijantimicag.2005.07.005	Vaseeharan B	2005-07-02	IND	8.7598	78.1914	East coast of India (Kanyakumari, Manakudy, Colachel, Tuticorin, Rameswaram, Thiruchendur and Muttupetai)	Manual admin	110	Coastal brackish water hatchery	1999-01-01	2002-12-31	2000-12-31	Shrimp	Shrimp	Cultured	Yes	Tissue	Killed	Mixed	DD	Aeromonas	sobria	3	100	3	AMI	STR		100	10 units	NA	NA			NA	NA	Southern Asia	Western and Southern Asia
630	10.1016/j.ijantimicag.2005.07.005	Vaseeharan B	2005-07-02	IND	8.7598	78.1914	East coast of India (Kanyakumari, Manakudy, Colachel, Tuticorin, Rameswaram, Thiruchendur and Muttupetai)	Manual admin	110	Coastal brackish water hatchery	1999-01-01	2002-12-31	2000-12-31	Shrimp	Shrimp	Cultured	Yes	Tissue	Killed	Mixed	DD	Aeromonas	sobria	3	100	3	TET	TET		0	30	NA	NA			NA	NA	Southern Asia	Western and Southern Asia
631	10.3147/jsfp.44.40	Meng F	2009-07-02	JPN	34.3878	133.947	Kagawa	Manual admin	25	Marine	2002-01-01	2002-12-31	2002-07-02	Flounder	Marine Fish	Cultured	NA	Tissue	Killed	Diseased	AD	Streptococcus	parauberis	13	100	13	PEN	AMP		0		CLSI 2003003	NA	EMAIL sent 8/31/2019. REPLY Sept 3, 2019	kanai@nagasaki-u.ac.jp	CLSI	2003	Eastern Asia	Eastern Asia
632	10.3147/jsfp.44.40	Meng F	2009-07-02	JPN	34.3878	133.947	Kagawa	Manual admin	25	Marine	2002-01-01	2002-12-31	2002-07-02	Flounder	Marine Fish	Cultured	NA	Tissue	Killed	Diseased	AD	Streptococcus	parauberis	13	100	13	AMP	CHL		0		CLSI 2003004	NA			CLSI	2003	Eastern Asia	Eastern Asia
633	10.3147/jsfp.44.40	Meng F	2009-07-02	JPN	34.3878	133.947	Kagawa	Manual admin	25	Marine	2002-01-01	2002-12-31	2002-07-02	Flounder	Marine Fish	Cultured	NA	Tissue	Killed	Diseased	AD	Streptococcus	parauberis	13	100	13	MAC	ERY		39		CLSI 2003005	NA			CLSI	2003	Eastern Asia	Eastern Asia
634	10.3147/jsfp.44.40	Meng F	2009-07-02	JPN	34.3878	133.947	Kagawa	Manual admin	25	Marine	2002-01-01	2002-12-31	2002-07-02	Flounder	Marine Fish	Cultured	NA	Tissue	Killed	Diseased	AD	Streptococcus	parauberis	13	100	13	AMI	KAN		0		CLSI 2003006	NA			CLSI	2003	Eastern Asia	Eastern Asia
635	10.3147/jsfp.44.40	Meng F	2009-07-02	JPN	34.3878	133.947	Kagawa	Manual admin	25	Marine	2002-01-01	2002-12-31	2002-07-02	Flounder	Marine Fish	Cultured	NA	Tissue	Killed	Diseased	AD	Streptococcus	parauberis	13	100	13	MAC	LIN		0		CLSI 2003007	NA			CLSI	2003	Eastern Asia	Eastern Asia
636	10.3147/jsfp.44.40	Meng F	2009-07-02	JPN	34.3878	133.947	Kagawa	Manual admin	25	Marine	2002-01-01	2002-12-31	2002-07-02	Flounder	Marine Fish	Cultured	NA	Tissue	Killed	Diseased	AD	Streptococcus	parauberis	13	100	13	QUI	OXO		100		CLSI 2003008	NA			CLSI	2003	Eastern Asia	Eastern Asia
637	10.3147/jsfp.44.40	Meng F	2009-07-02	JPN	34.3878	133.947	Kagawa	Manual admin	25	Marine	2002-01-01	2002-12-31	2002-07-02	Flounder	Marine Fish	Cultured	NA	Tissue	Killed	Diseased	AD	Streptococcus	parauberis	13	100	13	TET	OXT		100		CLSI 2003009	NA			CLSI	2003	Eastern Asia	Eastern Asia
638	10.3147/jsfp.44.40	Meng F	2009-07-02	JPN	34.3878	133.947	Kagawa	Manual admin	25	Marine	2002-01-01	2002-12-31	2002-07-02	Flounder	Marine Fish	Cultured	NA	Tissue	Killed	Diseased	AD	Streptococcus	parauberis	13	100	13	SUL	SMN		100		CLSI 2003010	NA			CLSI	2003	Eastern Asia	Eastern Asia
639	10.3147/jsfp.44.40	Meng F	2009-07-02	JPN	34.3878	133.947	Kagawa	Manual admin	25	Marine	2002-01-01	2002-12-31	2002-07-02	Flounder	Marine Fish	Cultured	NA	Tissue	Killed	Diseased	AD	Streptococcus	parauberis	13	100	13	SUL	TMP		0		CLSI 2003011	NA			CLSI	2003	Eastern Asia	Eastern Asia
640	10.3147/jsfp.44.40	Meng F	2009-07-02	JPN	34.3878	133.947	Kagawa	Manual admin	25	Marine	2004-01-01	2004-12-31	2004-07-01	Flounder	Marine Fish	Cultured	NA	Tissue	Killed	Diseased	AD	Streptococcus	parauberis	3	100	3	PEN	AMP		0		CLSI 2003012	NA			CLSI	2003	Eastern Asia	Eastern Asia
641	10.3147/jsfp.44.40	Meng F	2009-07-02	JPN	34.3878	133.947	Kagawa	Manual admin	25	Marine	2004-01-01	2004-12-31	2004-07-01	Flounder	Marine Fish	Cultured	NA	Tissue	Killed	Diseased	AD	Streptococcus	parauberis	3	100	3	AMP	CHL		0		CLSI 2003013	NA			CLSI	2003	Eastern Asia	Eastern Asia
642	10.3147/jsfp.44.40	Meng F	2009-07-02	JPN	34.3878	133.947	Kagawa	Manual admin	25	Marine	2004-01-01	2004-12-31	2004-07-01	Flounder	Marine Fish	Cultured	NA	Tissue	Killed	Diseased	AD	Streptococcus	parauberis	3	100	3	MAC	ERY		0		CLSI 2003014	NA			CLSI	2003	Eastern Asia	Eastern Asia
643	10.3147/jsfp.44.40	Meng F	2009-07-02	JPN	34.3878	133.947	Kagawa	Manual admin	25	Marine	2004-01-01	2004-12-31	2004-07-01	Flounder	Marine Fish	Cultured	NA	Tissue	Killed	Diseased	AD	Streptococcus	parauberis	3	100	3	AMI	KAN		0		CLSI 2003015	NA			CLSI	2003	Eastern Asia	Eastern Asia
644	10.3147/jsfp.44.40	Meng F	2009-07-02	JPN	34.3878	133.947	Kagawa	Manual admin	25	Marine	2004-01-01	2004-12-31	2004-07-01	Flounder	Marine Fish	Cultured	NA	Tissue	Killed	Diseased	AD	Streptococcus	parauberis	3	100	3	MAC	LIN		0		CLSI 2003016	NA			CLSI	2003	Eastern Asia	Eastern Asia
645	10.3147/jsfp.44.40	Meng F	2009-07-02	JPN	34.3878	133.947	Kagawa	Manual admin	25	Marine	2004-01-01	2004-12-31	2004-07-01	Flounder	Marine Fish	Cultured	NA	Tissue	Killed	Diseased	AD	Streptococcus	parauberis	3	100	3	QUI	OXO		100		CLSI 2003017	NA			CLSI	2003	Eastern Asia	Eastern Asia
646	10.3147/jsfp.44.40	Meng F	2009-07-02	JPN	34.3878	133.947	Kagawa	Manual admin	25	Marine	2004-01-01	2004-12-31	2004-07-01	Flounder	Marine Fish	Cultured	NA	Tissue	Killed	Diseased	AD	Streptococcus	parauberis	3	100	3	TET	OXT		0		CLSI 2003018	NA			CLSI	2003	Eastern Asia	Eastern Asia
647	10.3147/jsfp.44.40	Meng F	2009-07-02	JPN	34.3878	133.947	Kagawa	Manual admin	25	Marine	2004-01-01	2004-12-31	2004-07-01	Flounder	Marine Fish	Cultured	NA	Tissue	Killed	Diseased	AD	Streptococcus	parauberis	3	100	3	SUL	SMN		100		CLSI 2003019	NA			CLSI	2003	Eastern Asia	Eastern Asia
648	10.3147/jsfp.44.40	Meng F	2009-07-02	JPN	34.3878	133.947	Kagawa	Manual admin	25	Marine	2004-01-01	2004-12-31	2004-07-01	Flounder	Marine Fish	Cultured	NA	Tissue	Killed	Diseased	AD	Streptococcus	parauberis	3	100	3	SUL	TMP		0		CLSI 2003020	NA			CLSI	2003	Eastern Asia	Eastern Asia
649	10.3147/jsfp.44.40	Meng F	2009-07-02	JPN	34.3878	133.947	Kagawa	Manual admin	25	Marine	2005-01-01	2005-12-31	2005-07-02	Flounder	Marine Fish	Cultured	NA	Tissue	Killed	Diseased	AD	Streptococcus	parauberis	4	100	4	PEN	AMP		0		CLSI 2003021	NA			CLSI	2003	Eastern Asia	Eastern Asia
650	10.3147/jsfp.44.40	Meng F	2009-07-02	JPN	34.3878	133.947	Kagawa	Manual admin	25	Marine	2005-01-01	2005-12-31	2005-07-02	Flounder	Marine Fish	Cultured	NA	Tissue	Killed	Diseased	AD	Streptococcus	parauberis	4	100	4	AMP	CHL		0		CLSI 2003022	NA			CLSI	2003	Eastern Asia	Eastern Asia
651	10.3147/jsfp.44.40	Meng F	2009-07-02	JPN	34.3878	133.947	Kagawa	Manual admin	25	Marine	2005-01-01	2005-12-31	2005-07-02	Flounder	Marine Fish	Cultured	NA	Tissue	Killed	Diseased	AD	Streptococcus	parauberis	4	100	4	MAC	ERY		0		CLSI 2003023	NA			CLSI	2003	Eastern Asia	Eastern Asia
652	10.3147/jsfp.44.40	Meng F	2009-07-02	JPN	34.3878	133.947	Kagawa	Manual admin	25	Marine	2005-01-01	2005-12-31	2005-07-02	Flounder	Marine Fish	Cultured	NA	Tissue	Killed	Diseased	AD	Streptococcus	parauberis	4	100	4	AMI	KAN		0		CLSI 2003024	NA			CLSI	2003	Eastern Asia	Eastern Asia
653	10.3147/jsfp.44.40	Meng F	2009-07-02	JPN	34.3878	133.947	Kagawa	Manual admin	25	Marine	2005-01-01	2005-12-31	2005-07-02	Flounder	Marine Fish	Cultured	NA	Tissue	Killed	Diseased	AD	Streptococcus	parauberis	4	100	4	MAC	LIN		0		CLSI 2003025	NA			CLSI	2003	Eastern Asia	Eastern Asia
654	10.3147/jsfp.44.40	Meng F	2009-07-02	JPN	34.3878	133.947	Kagawa	Manual admin	25	Marine	2005-01-01	2005-12-31	2005-07-02	Flounder	Marine Fish	Cultured	NA	Tissue	Killed	Diseased	AD	Streptococcus	parauberis	4	100	4	QUI	OXO		100		CLSI 2003026	NA			CLSI	2003	Eastern Asia	Eastern Asia
655	10.3147/jsfp.44.40	Meng F	2009-07-02	JPN	34.3878	133.947	Kagawa	Manual admin	25	Marine	2005-01-01	2005-12-31	2005-07-02	Flounder	Marine Fish	Cultured	NA	Tissue	Killed	Diseased	AD	Streptococcus	parauberis	4	100	4	TET	OXT		0		CLSI 2003027	NA			CLSI	2003	Eastern Asia	Eastern Asia
656	10.3147/jsfp.44.40	Meng F	2009-07-02	JPN	34.3878	133.947	Kagawa	Manual admin	25	Marine	2005-01-01	2005-12-31	2005-07-02	Flounder	Marine Fish	Cultured	NA	Tissue	Killed	Diseased	AD	Streptococcus	parauberis	4	100	4	SUL	SMN		100		CLSI 2003028	NA			CLSI	2003	Eastern Asia	Eastern Asia
657	10.3147/jsfp.44.40	Meng F	2009-07-02	JPN	34.3878	133.947	Kagawa	Manual admin	25	Marine	2005-01-01	2005-12-31	2005-07-02	Flounder	Marine Fish	Cultured	NA	Tissue	Killed	Diseased	AD	Streptococcus	parauberis	4	100	4	SUL	TMP		0		CLSI 2003029	NA			CLSI	2003	Eastern Asia	Eastern Asia
658	10.3147/jsfp.44.40	Meng F	2009-07-02	JPN	33.7343	132.663	Ehime	Manual admin	60	Marine	2004-01-01	2004-12-31	2004-07-01	Flounder	Marine Fish	Cultured	NA	Tissue	Killed	Diseased	AD	Streptococcus	parauberis	2	100	2	PEN	AMP		0		CLSI 2003030	NA			CLSI	2003	Eastern Asia	Eastern Asia
659	10.3147/jsfp.44.40	Meng F	2009-07-02	JPN	33.7343	132.663	Ehime	Manual admin	60	Marine	2004-01-01	2004-12-31	2004-07-01	Flounder	Marine Fish	Cultured	NA	Tissue	Killed	Diseased	AD	Streptococcus	parauberis	2	100	2	AMP	CHL		0		CLSI 2003031	NA			CLSI	2003	Eastern Asia	Eastern Asia
660	10.3147/jsfp.44.40	Meng F	2009-07-02	JPN	33.7343	132.663	Ehime	Manual admin	60	Marine	2004-01-01	2004-12-31	2004-07-01	Flounder	Marine Fish	Cultured	NA	Tissue	Killed	Diseased	AD	Streptococcus	parauberis	2	100	2	MAC	ERY		0		CLSI 2003032	NA			CLSI	2003	Eastern Asia	Eastern Asia
661	10.3147/jsfp.44.40	Meng F	2009-07-02	JPN	33.7343	132.663	Ehime	Manual admin	60	Marine	2004-01-01	2004-12-31	2004-07-01	Flounder	Marine Fish	Cultured	NA	Tissue	Killed	Diseased	AD	Streptococcus	parauberis	2	100	2	AMI	KAN		0		CLSI 2003033	NA			CLSI	2003	Eastern Asia	Eastern Asia
662	10.3147/jsfp.44.40	Meng F	2009-07-02	JPN	33.7343	132.663	Ehime	Manual admin	60	Marine	2004-01-01	2004-12-31	2004-07-01	Flounder	Marine Fish	Cultured	NA	Tissue	Killed	Diseased	AD	Streptococcus	parauberis	2	100	2	MAC	LIN		0		CLSI 2003034	NA			CLSI	2003	Eastern Asia	Eastern Asia
663	10.3147/jsfp.44.40	Meng F	2009-07-02	JPN	33.7343	132.663	Ehime	Manual admin	60	Marine	2004-01-01	2004-12-31	2004-07-01	Flounder	Marine Fish	Cultured	NA	Tissue	Killed	Diseased	AD	Streptococcus	parauberis	2	100	2	QUI	OXO		100		CLSI 2003035	NA			CLSI	2003	Eastern Asia	Eastern Asia
664	10.3147/jsfp.44.40	Meng F	2009-07-02	JPN	33.7343	132.663	Ehime	Manual admin	60	Marine	2004-01-01	2004-12-31	2004-07-01	Flounder	Marine Fish	Cultured	NA	Tissue	Killed	Diseased	AD	Streptococcus	parauberis	2	100	2	TET	OXT		0		CLSI 2003036	NA			CLSI	2003	Eastern Asia	Eastern Asia
665	10.3147/jsfp.44.40	Meng F	2009-07-02	JPN	33.7343	132.663	Ehime	Manual admin	60	Marine	2004-01-01	2004-12-31	2004-07-01	Flounder	Marine Fish	Cultured	NA	Tissue	Killed	Diseased	AD	Streptococcus	parauberis	2	100	2	SUL	SMN		100		CLSI 2003037	NA			CLSI	2003	Eastern Asia	Eastern Asia
666	10.3147/jsfp.44.40	Meng F	2009-07-02	JPN	33.7343	132.663	Ehime	Manual admin	60	Marine	2004-01-01	2004-12-31	2004-07-01	Flounder	Marine Fish	Cultured	NA	Tissue	Killed	Diseased	AD	Streptococcus	parauberis	2	100	2	SUL	TMP		0		CLSI 2003038	NA			CLSI	2003	Eastern Asia	Eastern Asia
667	10.3147/jsfp.44.40	Meng F	2009-07-02	JPN	33.7343	132.663	Ehime	Manual admin	60	Marine	2005-01-01	2005-12-31	2005-07-02	Flounder	Marine Fish	Cultured	NA	Tissue	Killed	Diseased	AD	Streptococcus	parauberis	16	100	16	PEN	AMP		0		CLSI 2003039	NA			CLSI	2003	Eastern Asia	Eastern Asia
668	10.3147/jsfp.44.40	Meng F	2009-07-02	JPN	33.7343	132.663	Ehime	Manual admin	60	Marine	2005-01-01	2005-12-31	2005-07-02	Flounder	Marine Fish	Cultured	NA	Tissue	Killed	Diseased	AD	Streptococcus	parauberis	16	100	16	AMP	CHL		0		CLSI 2003040	NA			CLSI	2003	Eastern Asia	Eastern Asia
669	10.3147/jsfp.44.40	Meng F	2009-07-02	JPN	33.7343	132.663	Ehime	Manual admin	60	Marine	2005-01-01	2005-12-31	2005-07-02	Flounder	Marine Fish	Cultured	NA	Tissue	Killed	Diseased	AD	Streptococcus	parauberis	16	100	16	MAC	ERY		0		CLSI 2003041	NA			CLSI	2003	Eastern Asia	Eastern Asia
670	10.3147/jsfp.44.40	Meng F	2009-07-02	JPN	33.7343	132.663	Ehime	Manual admin	60	Marine	2005-01-01	2005-12-31	2005-07-02	Flounder	Marine Fish	Cultured	NA	Tissue	Killed	Diseased	AD	Streptococcus	parauberis	16	100	16	AMI	KAN		0		CLSI 2003042	NA			CLSI	2003	Eastern Asia	Eastern Asia
671	10.3147/jsfp.44.40	Meng F	2009-07-02	JPN	33.7343	132.663	Ehime	Manual admin	60	Marine	2005-01-01	2005-12-31	2005-07-02	Flounder	Marine Fish	Cultured	NA	Tissue	Killed	Diseased	AD	Streptococcus	parauberis	16	100	16	MAC	LIN		0		CLSI 2003043	NA			CLSI	2003	Eastern Asia	Eastern Asia
672	10.3147/jsfp.44.40	Meng F	2009-07-02	JPN	33.7343	132.663	Ehime	Manual admin	60	Marine	2005-01-01	2005-12-31	2005-07-02	Flounder	Marine Fish	Cultured	NA	Tissue	Killed	Diseased	AD	Streptococcus	parauberis	16	100	16	QUI	OXO		100		CLSI 2003044	NA			CLSI	2003	Eastern Asia	Eastern Asia
673	10.3147/jsfp.44.40	Meng F	2009-07-02	JPN	33.7343	132.663	Ehime	Manual admin	60	Marine	2005-01-01	2005-12-31	2005-07-02	Flounder	Marine Fish	Cultured	NA	Tissue	Killed	Diseased	AD	Streptococcus	parauberis	16	100	16	TET	OXT		0		CLSI 2003045	NA			CLSI	2003	Eastern Asia	Eastern Asia
674	10.3147/jsfp.44.40	Meng F	2009-07-02	JPN	33.7343	132.663	Ehime	Manual admin	60	Marine	2005-01-01	2005-12-31	2005-07-02	Flounder	Marine Fish	Cultured	NA	Tissue	Killed	Diseased	AD	Streptococcus	parauberis	16	100	16	SUL	SMN		100		CLSI 2003046	NA			CLSI	2003	Eastern Asia	Eastern Asia
675	10.3147/jsfp.44.40	Meng F	2009-07-02	JPN	33.7343	132.663	Ehime	Manual admin	60	Marine	2005-01-01	2005-12-31	2005-07-02	Flounder	Marine Fish	Cultured	NA	Tissue	Killed	Diseased	AD	Streptococcus	parauberis	16	100	16	SUL	TMP		0		CLSI 2003047	NA			CLSI	2003	Eastern Asia	Eastern Asia
676	10.3147/jsfp.44.40	Meng F	2009-07-02	JPN	33.7343	132.663	Ehime	Manual admin	60	Marine	2006-01-01	2006-12-31	2006-07-02	Flounder	Marine Fish	Cultured	NA	Tissue	Killed	Diseased	AD	Streptococcus	parauberis	1	100	1	PEN	AMP		0		CLSI 2003048	NA			CLSI	2003	Eastern Asia	Eastern Asia
677	10.3147/jsfp.44.40	Meng F	2009-07-02	JPN	33.7343	132.663	Ehime	Manual admin	60	Marine	2006-01-01	2006-12-31	2006-07-02	Flounder	Marine Fish	Cultured	NA	Tissue	Killed	Diseased	AD	Streptococcus	parauberis	1	100	1	AMP	CHL		0		CLSI 2003049	NA			CLSI	2003	Eastern Asia	Eastern Asia
678	10.3147/jsfp.44.40	Meng F	2009-07-02	JPN	33.7343	132.663	Ehime	Manual admin	60	Marine	2006-01-01	2006-12-31	2006-07-02	Flounder	Marine Fish	Cultured	NA	Tissue	Killed	Diseased	AD	Streptococcus	parauberis	1	100	1	MAC	ERY		0		CLSI 2003050	NA			CLSI	2003	Eastern Asia	Eastern Asia
679	10.3147/jsfp.44.40	Meng F	2009-07-02	JPN	33.7343	132.663	Ehime	Manual admin	60	Marine	2006-01-01	2006-12-31	2006-07-02	Flounder	Marine Fish	Cultured	NA	Tissue	Killed	Diseased	AD	Streptococcus	parauberis	1	100	1	AMI	KAN		0		CLSI 2003051	NA			CLSI	2003	Eastern Asia	Eastern Asia
680	10.3147/jsfp.44.40	Meng F	2009-07-02	JPN	33.7343	132.663	Ehime	Manual admin	60	Marine	2006-01-01	2006-12-31	2006-07-02	Flounder	Marine Fish	Cultured	NA	Tissue	Killed	Diseased	AD	Streptococcus	parauberis	1	100	1	MAC	LIN		0		CLSI 2003052	NA			CLSI	2003	Eastern Asia	Eastern Asia
681	10.3147/jsfp.44.40	Meng F	2009-07-02	JPN	33.7343	132.663	Ehime	Manual admin	60	Marine	2006-01-01	2006-12-31	2006-07-02	Flounder	Marine Fish	Cultured	NA	Tissue	Killed	Diseased	AD	Streptococcus	parauberis	1	100	1	QUI	OXO		100		CLSI 2003053	NA			CLSI	2003	Eastern Asia	Eastern Asia
682	10.3147/jsfp.44.40	Meng F	2009-07-02	JPN	33.7343	132.663	Ehime	Manual admin	60	Marine	2006-01-01	2006-12-31	2006-07-02	Flounder	Marine Fish	Cultured	NA	Tissue	Killed	Diseased	AD	Streptococcus	parauberis	1	100	1	TET	OXT		0		CLSI 2003054	NA			CLSI	2003	Eastern Asia	Eastern Asia
683	10.3147/jsfp.44.40	Meng F	2009-07-02	JPN	33.7343	132.663	Ehime	Manual admin	60	Marine	2006-01-01	2006-12-31	2006-07-02	Flounder	Marine Fish	Cultured	NA	Tissue	Killed	Diseased	AD	Streptococcus	parauberis	1	100	1	SUL	SMN		100		CLSI 2003055	NA			CLSI	2003	Eastern Asia	Eastern Asia
684	10.3147/jsfp.44.40	Meng F	2009-07-02	JPN	33.7343	132.663	Ehime	Manual admin	60	Marine	2006-01-01	2006-12-31	2006-07-02	Flounder	Marine Fish	Cultured	NA	Tissue	Killed	Diseased	AD	Streptococcus	parauberis	1	100	1	SUL	TMP		0		CLSI 2003056	NA			CLSI	2003	Eastern Asia	Eastern Asia
685	10.3147/jsfp.44.40	Meng F	2009-07-02	JPN	33.2637	131.729	Oita	Manual admin	12	Marine	2003-01-01	2003-12-31	2003-07-02	Flounder	Marine Fish	Cultured	NA	Tissue	Killed	Diseased	AD	Streptococcus	parauberis	2	100	2	PEN	AMP		0		CLSI 2003057	NA			CLSI	2003	Eastern Asia	Eastern Asia
686	10.3147/jsfp.44.40	Meng F	2009-07-02	JPN	33.2637	131.729	Oita	Manual admin	12	Marine	2003-01-01	2003-12-31	2003-07-02	Flounder	Marine Fish	Cultured	NA	Tissue	Killed	Diseased	AD	Streptococcus	parauberis	2	100	2	AMP	CHL		0		CLSI 2003058	NA			CLSI	2003	Eastern Asia	Eastern Asia
687	10.3147/jsfp.44.40	Meng F	2009-07-02	JPN	33.2637	131.729	Oita	Manual admin	12	Marine	2003-01-01	2003-12-31	2003-07-02	Flounder	Marine Fish	Cultured	NA	Tissue	Killed	Diseased	AD	Streptococcus	parauberis	2	100	2	MAC	ERY		0		CLSI 2003059	NA			CLSI	2003	Eastern Asia	Eastern Asia
688	10.3147/jsfp.44.40	Meng F	2009-07-02	JPN	33.2637	131.729	Oita	Manual admin	12	Marine	2003-01-01	2003-12-31	2003-07-02	Flounder	Marine Fish	Cultured	NA	Tissue	Killed	Diseased	AD	Streptococcus	parauberis	2	100	2	AMI	KAN		0		CLSI 2003060	NA			CLSI	2003	Eastern Asia	Eastern Asia
689	10.3147/jsfp.44.40	Meng F	2009-07-02	JPN	33.2637	131.729	Oita	Manual admin	12	Marine	2003-01-01	2003-12-31	2003-07-02	Flounder	Marine Fish	Cultured	NA	Tissue	Killed	Diseased	AD	Streptococcus	parauberis	2	100	2	MAC	LIN		0		CLSI 2003061	NA			CLSI	2003	Eastern Asia	Eastern Asia
690	10.3147/jsfp.44.40	Meng F	2009-07-02	JPN	33.2637	131.729	Oita	Manual admin	12	Marine	2003-01-01	2003-12-31	2003-07-02	Flounder	Marine Fish	Cultured	NA	Tissue	Killed	Diseased	AD	Streptococcus	parauberis	2	100	2	QUI	OXO		100		CLSI 2003062	NA			CLSI	2003	Eastern Asia	Eastern Asia
691	10.3147/jsfp.44.40	Meng F	2009-07-02	JPN	33.2637	131.729	Oita	Manual admin	12	Marine	2003-01-01	2003-12-31	2003-07-02	Flounder	Marine Fish	Cultured	NA	Tissue	Killed	Diseased	AD	Streptococcus	parauberis	2	100	2	TET	OXT		100		CLSI 2003063	NA			CLSI	2003	Eastern Asia	Eastern Asia
692	10.3147/jsfp.44.40	Meng F	2009-07-02	JPN	33.2637	131.729	Oita	Manual admin	12	Marine	2003-01-01	2003-12-31	2003-07-02	Flounder	Marine Fish	Cultured	NA	Tissue	Killed	Diseased	AD	Streptococcus	parauberis	2	100	2	SUL	SMN		100		CLSI 2003064	NA			CLSI	2003	Eastern Asia	Eastern Asia
693	10.3147/jsfp.44.40	Meng F	2009-07-02	JPN	33.2637	131.729	Oita	Manual admin	12	Marine	2003-01-01	2003-12-31	2003-07-02	Flounder	Marine Fish	Cultured	NA	Tissue	Killed	Diseased	AD	Streptococcus	parauberis	2	100	2	SUL	TMP		0		CLSI 2003065	NA			CLSI	2003	Eastern Asia	Eastern Asia
694	10.3147/jsfp.44.40	Meng F	2009-07-02	JPN	33.2637	131.729	Oita	Manual admin	12	Marine	2005-01-01	2005-12-31	2005-07-02	Flounder	Marine Fish	Cultured	NA	Tissue	Killed	Diseased	AD	Streptococcus	parauberis	7	100	7	PEN	AMP		0		CLSI 2003066	NA			CLSI	2003	Eastern Asia	Eastern Asia
695	10.3147/jsfp.44.40	Meng F	2009-07-02	JPN	33.2637	131.729	Oita	Manual admin	12	Marine	2005-01-01	2005-12-31	2005-07-02	Flounder	Marine Fish	Cultured	NA	Tissue	Killed	Diseased	AD	Streptococcus	parauberis	7	100	7	AMP	CHL		0		CLSI 2003067	NA			CLSI	2003	Eastern Asia	Eastern Asia
696	10.3147/jsfp.44.40	Meng F	2009-07-02	JPN	33.2637	131.729	Oita	Manual admin	12	Marine	2005-01-01	2005-12-31	2005-07-02	Flounder	Marine Fish	Cultured	NA	Tissue	Killed	Diseased	AD	Streptococcus	parauberis	7	100	7	MAC	ERY		0		CLSI 2003068	NA			CLSI	2003	Eastern Asia	Eastern Asia
697	10.3147/jsfp.44.40	Meng F	2009-07-02	JPN	33.2637	131.729	Oita	Manual admin	12	Marine	2005-01-01	2005-12-31	2005-07-02	Flounder	Marine Fish	Cultured	NA	Tissue	Killed	Diseased	AD	Streptococcus	parauberis	7	100	7	AMI	KAN		0		CLSI 2003069	NA			CLSI	2003	Eastern Asia	Eastern Asia
698	10.3147/jsfp.44.40	Meng F	2009-07-02	JPN	33.2637	131.729	Oita	Manual admin	12	Marine	2005-01-01	2005-12-31	2005-07-02	Flounder	Marine Fish	Cultured	NA	Tissue	Killed	Diseased	AD	Streptococcus	parauberis	7	100	7	MAC	LIN		0		CLSI 2003070	NA			CLSI	2003	Eastern Asia	Eastern Asia
699	10.3147/jsfp.44.40	Meng F	2009-07-02	JPN	33.2637	131.729	Oita	Manual admin	12	Marine	2005-01-01	2005-12-31	2005-07-02	Flounder	Marine Fish	Cultured	NA	Tissue	Killed	Diseased	AD	Streptococcus	parauberis	7	100	7	QUI	OXO		100		CLSI 2003071	NA			CLSI	2003	Eastern Asia	Eastern Asia
700	10.3147/jsfp.44.40	Meng F	2009-07-02	JPN	33.2637	131.729	Oita	Manual admin	12	Marine	2005-01-01	2005-12-31	2005-07-02	Flounder	Marine Fish	Cultured	NA	Tissue	Killed	Diseased	AD	Streptococcus	parauberis	7	100	7	TET	OXT		43		CLSI 2003072	NA			CLSI	2003	Eastern Asia	Eastern Asia
701	10.3147/jsfp.44.40	Meng F	2009-07-02	JPN	33.2637	131.729	Oita	Manual admin	12	Marine	2005-01-01	2005-12-31	2005-07-02	Flounder	Marine Fish	Cultured	NA	Tissue	Killed	Diseased	AD	Streptococcus	parauberis	7	100	7	SUL	SMN		100		CLSI 2003073	NA			CLSI	2003	Eastern Asia	Eastern Asia
702	10.3147/jsfp.44.40	Meng F	2009-07-02	JPN	33.2637	131.729	Oita	Manual admin	12	Marine	2005-01-01	2005-12-31	2005-07-02	Flounder	Marine Fish	Cultured	NA	Tissue	Killed	Diseased	AD	Streptococcus	parauberis	7	100	7	SUL	TMP		0		CLSI 2003074	NA			CLSI	2003	Eastern Asia	Eastern Asia
703	10.3147/jsfp.44.40	Meng F	2009-07-02	JPN	33.2637	131.729	Oita	Manual admin	12	Marine	2006-01-01	2006-12-31	2006-07-02	Flounder	Marine Fish	Cultured	NA	Tissue	Killed	Diseased	AD	Streptococcus	parauberis	6	100	6	PEN	AMP		0		CLSI 2003075	NA			CLSI	2003	Eastern Asia	Eastern Asia
704	10.3147/jsfp.44.40	Meng F	2009-07-02	JPN	33.2637	131.729	Oita	Manual admin	12	Marine	2006-01-01	2006-12-31	2006-07-02	Flounder	Marine Fish	Cultured	NA	Tissue	Killed	Diseased	AD	Streptococcus	parauberis	6	100	6	AMP	CHL		0		CLSI 2003076	NA			CLSI	2003	Eastern Asia	Eastern Asia
705	10.3147/jsfp.44.40	Meng F	2009-07-02	JPN	33.2637	131.729	Oita	Manual admin	12	Marine	2006-01-01	2006-12-31	2006-07-02	Flounder	Marine Fish	Cultured	NA	Tissue	Killed	Diseased	AD	Streptococcus	parauberis	6	100	6	MAC	ERY		0		CLSI 2003077	NA			CLSI	2003	Eastern Asia	Eastern Asia
706	10.3147/jsfp.44.40	Meng F	2009-07-02	JPN	33.2637	131.729	Oita	Manual admin	12	Marine	2006-01-01	2006-12-31	2006-07-02	Flounder	Marine Fish	Cultured	NA	Tissue	Killed	Diseased	AD	Streptococcus	parauberis	6	100	6	AMI	KAN		0		CLSI 2003078	NA			CLSI	2003	Eastern Asia	Eastern Asia
707	10.3147/jsfp.44.40	Meng F	2009-07-02	JPN	33.2637	131.729	Oita	Manual admin	12	Marine	2006-01-01	2006-12-31	2006-07-02	Flounder	Marine Fish	Cultured	NA	Tissue	Killed	Diseased	AD	Streptococcus	parauberis	6	100	6	MAC	LIN		0		CLSI 2003079	NA			CLSI	2003	Eastern Asia	Eastern Asia
708	10.3147/jsfp.44.40	Meng F	2009-07-02	JPN	33.2637	131.729	Oita	Manual admin	12	Marine	2006-01-01	2006-12-31	2006-07-02	Flounder	Marine Fish	Cultured	NA	Tissue	Killed	Diseased	AD	Streptococcus	parauberis	6	100	6	QUI	OXO		100		CLSI 2003080	NA			CLSI	2003	Eastern Asia	Eastern Asia
709	10.3147/jsfp.44.40	Meng F	2009-07-02	JPN	33.2637	131.729	Oita	Manual admin	12	Marine	2006-01-01	2006-12-31	2006-07-02	Flounder	Marine Fish	Cultured	NA	Tissue	Killed	Diseased	AD	Streptococcus	parauberis	6	100	6	TET	OXT		33		CLSI 2003081	NA			CLSI	2003	Eastern Asia	Eastern Asia
710	10.3147/jsfp.44.40	Meng F	2009-07-02	JPN	33.2637	131.729	Oita	Manual admin	12	Marine	2006-01-01	2006-12-31	2006-07-02	Flounder	Marine Fish	Cultured	NA	Tissue	Killed	Diseased	AD	Streptococcus	parauberis	6	100	6	SUL	SMN		100		CLSI 2003082	NA			CLSI	2003	Eastern Asia	Eastern Asia
711	10.3147/jsfp.44.40	Meng F	2009-07-02	JPN	33.2637	131.729	Oita	Manual admin	12	Marine	2006-01-01	2006-12-31	2006-07-02	Flounder	Marine Fish	Cultured	NA	Tissue	Killed	Diseased	AD	Streptococcus	parauberis	6	100	6	SUL	TMP		0		CLSI 2003083	NA			CLSI	2003	Eastern Asia	Eastern Asia
712	10.3147/jsfp.44.40	Meng F	2009-07-02	JPN	33.2637	131.729	Oita	Manual admin	12	Marine	2007-01-01	2007-12-31	2007-07-02	Flounder	Marine Fish	Cultured	NA	Tissue	Killed	Diseased	AD	Streptococcus	parauberis	6	100	6	PEN	AMP		0		CLSI 2003084	NA			CLSI	2003	Eastern Asia	Eastern Asia
713	10.3147/jsfp.44.40	Meng F	2009-07-02	JPN	33.2637	131.729	Oita	Manual admin	12	Marine	2007-01-01	2007-12-31	2007-07-02	Flounder	Marine Fish	Cultured	NA	Tissue	Killed	Diseased	AD	Streptococcus	parauberis	6	100	6	AMP	CHL		0		CLSI 2003085	NA			CLSI	2003	Eastern Asia	Eastern Asia
714	10.3147/jsfp.44.40	Meng F	2009-07-02	JPN	33.2637	131.729	Oita	Manual admin	12	Marine	2007-01-01	2007-12-31	2007-07-02	Flounder	Marine Fish	Cultured	NA	Tissue	Killed	Diseased	AD	Streptococcus	parauberis	6	100	6	MAC	ERY		0		CLSI 2003086	NA			CLSI	2003	Eastern Asia	Eastern Asia
715	10.3147/jsfp.44.40	Meng F	2009-07-02	JPN	33.2637	131.729	Oita	Manual admin	12	Marine	2007-01-01	2007-12-31	2007-07-02	Flounder	Marine Fish	Cultured	NA	Tissue	Killed	Diseased	AD	Streptococcus	parauberis	6	100	6	AMI	KAN		0		CLSI 2003087	NA			CLSI	2003	Eastern Asia	Eastern Asia
716	10.3147/jsfp.44.40	Meng F	2009-07-02	JPN	33.2637	131.729	Oita	Manual admin	12	Marine	2007-01-01	2007-12-31	2007-07-02	Flounder	Marine Fish	Cultured	NA	Tissue	Killed	Diseased	AD	Streptococcus	parauberis	6	100	6	MAC	LIN		0		CLSI 2003088	NA			CLSI	2003	Eastern Asia	Eastern Asia
717	10.3147/jsfp.44.40	Meng F	2009-07-02	JPN	33.2637	131.729	Oita	Manual admin	12	Marine	2007-01-01	2007-12-31	2007-07-02	Flounder	Marine Fish	Cultured	NA	Tissue	Killed	Diseased	AD	Streptococcus	parauberis	6	100	6	QUI	OXO		100		CLSI 2003089	NA			CLSI	2003	Eastern Asia	Eastern Asia
718	10.3147/jsfp.44.40	Meng F	2009-07-02	JPN	33.2637	131.729	Oita	Manual admin	12	Marine	2007-01-01	2007-12-31	2007-07-02	Flounder	Marine Fish	Cultured	NA	Tissue	Killed	Diseased	AD	Streptococcus	parauberis	6	100	6	TET	OXT		17		CLSI 2003090	NA			CLSI	2003	Eastern Asia	Eastern Asia
719	10.3147/jsfp.44.40	Meng F	2009-07-02	JPN	33.2637	131.729	Oita	Manual admin	12	Marine	2007-01-01	2007-12-31	2007-07-02	Flounder	Marine Fish	Cultured	NA	Tissue	Killed	Diseased	AD	Streptococcus	parauberis	6	100	6	SUL	SMN		100		CLSI 2003091	NA			CLSI	2003	Eastern Asia	Eastern Asia
720	10.3147/jsfp.44.40	Meng F	2009-07-02	JPN	33.2637	131.729	Oita	Manual admin	12	Marine	2007-01-01	2007-12-31	2007-07-02	Flounder	Marine Fish	Cultured	NA	Tissue	Killed	Diseased	AD	Streptococcus	parauberis	6	100	6	SUL	TMP		0		CLSI 2003092	NA			CLSI	2003	Eastern Asia	Eastern Asia
721	10.3147/jsfp.44.40	Meng F	2009-07-02	JPN	31.4745	130.6	Kagoshima	Manual admin	8	Marine	2006-01-01	2006-12-31	2006-07-02	Flounder	Marine Fish	Cultured	NA	Tissue	Killed	Diseased	AD	Streptococcus	parauberis	1	100	1	PEN	AMP		0		CLSI 2003093	NA			CLSI	2003	Eastern Asia	Eastern Asia
722	10.3147/jsfp.44.40	Meng F	2009-07-02	JPN	31.4745	130.6	Kagoshima	Manual admin	8	Marine	2006-01-01	2006-12-31	2006-07-02	Flounder	Marine Fish	Cultured	NA	Tissue	Killed	Diseased	AD	Streptococcus	parauberis	1	100	1	AMP	CHL		0		CLSI 2003094	NA			CLSI	2003	Eastern Asia	Eastern Asia
723	10.3147/jsfp.44.40	Meng F	2009-07-02	JPN	31.4745	130.6	Kagoshima	Manual admin	8	Marine	2006-01-01	2006-12-31	2006-07-02	Flounder	Marine Fish	Cultured	NA	Tissue	Killed	Diseased	AD	Streptococcus	parauberis	1	100	1	MAC	ERY		0		CLSI 2003095	NA			CLSI	2003	Eastern Asia	Eastern Asia
724	10.3147/jsfp.44.40	Meng F	2009-07-02	JPN	31.4745	130.6	Kagoshima	Manual admin	8	Marine	2006-01-01	2006-12-31	2006-07-02	Flounder	Marine Fish	Cultured	NA	Tissue	Killed	Diseased	AD	Streptococcus	parauberis	1	100	1	AMI	KAN		0		CLSI 2003096	NA			CLSI	2003	Eastern Asia	Eastern Asia
725	10.3147/jsfp.44.40	Meng F	2009-07-02	JPN	31.4745	130.6	Kagoshima	Manual admin	8	Marine	2006-01-01	2006-12-31	2006-07-02	Flounder	Marine Fish	Cultured	NA	Tissue	Killed	Diseased	AD	Streptococcus	parauberis	1	100	1	MAC	LIN		0		CLSI 2003097	NA			CLSI	2003	Eastern Asia	Eastern Asia
726	10.3147/jsfp.44.40	Meng F	2009-07-02	JPN	31.4745	130.6	Kagoshima	Manual admin	8	Marine	2006-01-01	2006-12-31	2006-07-02	Flounder	Marine Fish	Cultured	NA	Tissue	Killed	Diseased	AD	Streptococcus	parauberis	1	100	1	QUI	OXO		100		CLSI 2003098	NA			CLSI	2003	Eastern Asia	Eastern Asia
727	10.3147/jsfp.44.40	Meng F	2009-07-02	JPN	31.4745	130.6	Kagoshima	Manual admin	8	Marine	2006-01-01	2006-12-31	2006-07-02	Flounder	Marine Fish	Cultured	NA	Tissue	Killed	Diseased	AD	Streptococcus	parauberis	1	100	1	TET	OXT		100		CLSI 2003099	NA			CLSI	2003	Eastern Asia	Eastern Asia
728	10.3147/jsfp.44.40	Meng F	2009-07-02	JPN	31.4745	130.6	Kagoshima	Manual admin	8	Marine	2006-01-01	2006-12-31	2006-07-02	Flounder	Marine Fish	Cultured	NA	Tissue	Killed	Diseased	AD	Streptococcus	parauberis	1	100	1	SUL	SMN		100		CLSI 2003100	NA			CLSI	2003	Eastern Asia	Eastern Asia
729	10.3147/jsfp.44.40	Meng F	2009-07-02	JPN	31.4745	130.6	Kagoshima	Manual admin	8	Marine	2006-01-01	2006-12-31	2006-07-02	Flounder	Marine Fish	Cultured	NA	Tissue	Killed	Diseased	AD	Streptococcus	parauberis	1	100	1	SUL	TMP		0		CLSI 2003101	NA			CLSI	2003	Eastern Asia	Eastern Asia
730	10.3147/jsfp.44.40	Meng F	2009-07-02	JPN	32.7655	129.75	Nagasaki	Manual admin	15	Marine	2005-01-01	2005-12-31	2005-07-02	Flounder	Marine Fish	Cultured	NA	Tissue	Killed	Diseased	AD	Streptococcus	parauberis	1	100	1	PEN	AMP		0		CLSI 2003102	NA			CLSI	2003	Eastern Asia	Eastern Asia
731	10.3147/jsfp.44.40	Meng F	2009-07-02	JPN	32.7655	129.75	Nagasaki	Manual admin	15	Marine	2005-01-01	2005-12-31	2005-07-02	Flounder	Marine Fish	Cultured	NA	Tissue	Killed	Diseased	AD	Streptococcus	parauberis	1	100	1	AMP	CHL		0		CLSI 2003103	NA			CLSI	2003	Eastern Asia	Eastern Asia
732	10.3147/jsfp.44.40	Meng F	2009-07-02	JPN	32.7655	129.75	Nagasaki	Manual admin	15	Marine	2005-01-01	2005-12-31	2005-07-02	Flounder	Marine Fish	Cultured	NA	Tissue	Killed	Diseased	AD	Streptococcus	parauberis	1	100	1	MAC	ERY		0		CLSI 2003104	NA			CLSI	2003	Eastern Asia	Eastern Asia
733	10.3147/jsfp.44.40	Meng F	2009-07-02	JPN	32.7655	129.75	Nagasaki	Manual admin	15	Marine	2005-01-01	2005-12-31	2005-07-02	Flounder	Marine Fish	Cultured	NA	Tissue	Killed	Diseased	AD	Streptococcus	parauberis	1	100	1	AMI	KAN		0		CLSI 2003105	NA			CLSI	2003	Eastern Asia	Eastern Asia
734	10.3147/jsfp.44.40	Meng F	2009-07-02	JPN	32.7655	129.75	Nagasaki	Manual admin	15	Marine	2005-01-01	2005-12-31	2005-07-02	Flounder	Marine Fish	Cultured	NA	Tissue	Killed	Diseased	AD	Streptococcus	parauberis	1	100	1	MAC	LIN		0		CLSI 2003106	NA			CLSI	2003	Eastern Asia	Eastern Asia
735	10.3147/jsfp.44.40	Meng F	2009-07-02	JPN	32.7655	129.75	Nagasaki	Manual admin	15	Marine	2005-01-01	2005-12-31	2005-07-02	Flounder	Marine Fish	Cultured	NA	Tissue	Killed	Diseased	AD	Streptococcus	parauberis	1	100	1	QUI	OXO		100		CLSI 2003107	NA			CLSI	2003	Eastern Asia	Eastern Asia
736	10.3147/jsfp.44.40	Meng F	2009-07-02	JPN	32.7655	129.75	Nagasaki	Manual admin	15	Marine	2005-01-01	2005-12-31	2005-07-02	Flounder	Marine Fish	Cultured	NA	Tissue	Killed	Diseased	AD	Streptococcus	parauberis	1	100	1	TET	OXT		100		CLSI 2003108	NA			CLSI	2003	Eastern Asia	Eastern Asia
737	10.3147/jsfp.44.40	Meng F	2009-07-02	JPN	32.7655	129.75	Nagasaki	Manual admin	15	Marine	2005-01-01	2005-12-31	2005-07-02	Flounder	Marine Fish	Cultured	NA	Tissue	Killed	Diseased	AD	Streptococcus	parauberis	1	100	1	SUL	SMN		100		CLSI 2003109	NA			CLSI	2003	Eastern Asia	Eastern Asia
738	10.3147/jsfp.44.40	Meng F	2009-07-02	JPN	32.7655	129.75	Nagasaki	Manual admin	15	Marine	2005-01-01	2005-12-31	2005-07-02	Flounder	Marine Fish	Cultured	NA	Tissue	Killed	Diseased	AD	Streptococcus	parauberis	1	100	1	SUL	TMP		0		CLSI 2003110	NA			CLSI	2003	Eastern Asia	Eastern Asia
739	10.3147/jsfp.44.40	Meng F	2009-07-02	JPN	32.7655	129.75	Nagasaki	Manual admin	15	Marine	2006-01-01	2006-12-31	2006-07-02	Flounder	Marine Fish	Cultured	NA	Tissue	Killed	Diseased	AD	Streptococcus	parauberis	2	100	2	PEN	AMP		0		CLSI 2003111	NA			CLSI	2003	Eastern Asia	Eastern Asia
740	10.3147/jsfp.44.40	Meng F	2009-07-02	JPN	32.7655	129.75	Nagasaki	Manual admin	15	Marine	2006-01-01	2006-12-31	2006-07-02	Flounder	Marine Fish	Cultured	NA	Tissue	Killed	Diseased	AD	Streptococcus	parauberis	2	100	2	AMP	CHL		0		CLSI 2003112	NA			CLSI	2003	Eastern Asia	Eastern Asia
741	10.3147/jsfp.44.40	Meng F	2009-07-02	JPN	32.7655	129.75	Nagasaki	Manual admin	15	Marine	2006-01-01	2006-12-31	2006-07-02	Flounder	Marine Fish	Cultured	NA	Tissue	Killed	Diseased	AD	Streptococcus	parauberis	2	100	2	MAC	ERY		0		CLSI 2003113	NA			CLSI	2003	Eastern Asia	Eastern Asia
742	10.3147/jsfp.44.40	Meng F	2009-07-02	JPN	32.7655	129.75	Nagasaki	Manual admin	15	Marine	2006-01-01	2006-12-31	2006-07-02	Flounder	Marine Fish	Cultured	NA	Tissue	Killed	Diseased	AD	Streptococcus	parauberis	2	100	2	AMI	KAN		0		CLSI 2003114	NA			CLSI	2003	Eastern Asia	Eastern Asia
743	10.3147/jsfp.44.40	Meng F	2009-07-02	JPN	32.7655	129.75	Nagasaki	Manual admin	15	Marine	2006-01-01	2006-12-31	2006-07-02	Flounder	Marine Fish	Cultured	NA	Tissue	Killed	Diseased	AD	Streptococcus	parauberis	2	100	2	MAC	LIN		0		CLSI 2003115	NA			CLSI	2003	Eastern Asia	Eastern Asia
744	10.3147/jsfp.44.40	Meng F	2009-07-02	JPN	32.7655	129.75	Nagasaki	Manual admin	15	Marine	2006-01-01	2006-12-31	2006-07-02	Flounder	Marine Fish	Cultured	NA	Tissue	Killed	Diseased	AD	Streptococcus	parauberis	2	100	2	QUI	OXO		100		CLSI 2003116	NA			CLSI	2003	Eastern Asia	Eastern Asia
745	10.3147/jsfp.44.40	Meng F	2009-07-02	JPN	32.7655	129.75	Nagasaki	Manual admin	15	Marine	2006-01-01	2006-12-31	2006-07-02	Flounder	Marine Fish	Cultured	NA	Tissue	Killed	Diseased	AD	Streptococcus	parauberis	2	100	2	TET	OXT		100		CLSI 2003117	NA			CLSI	2003	Eastern Asia	Eastern Asia
746	10.3147/jsfp.44.40	Meng F	2009-07-02	JPN	32.7655	129.75	Nagasaki	Manual admin	15	Marine	2006-01-01	2006-12-31	2006-07-02	Flounder	Marine Fish	Cultured	NA	Tissue	Killed	Diseased	AD	Streptococcus	parauberis	2	100	2	SUL	SMN		100		CLSI 2003118	NA			CLSI	2003	Eastern Asia	Eastern Asia
747	10.3147/jsfp.44.40	Meng F	2009-07-02	JPN	32.7655	129.75	Nagasaki	Manual admin	15	Marine	2006-01-01	2006-12-31	2006-07-02	Flounder	Marine Fish	Cultured	NA	Tissue	Killed	Diseased	AD	Streptococcus	parauberis	2	100	2	SUL	TMP		0		CLSI 2003119	NA			CLSI	2003	Eastern Asia	Eastern Asia
748	10.1186/s12866-016-0650-6	Xu X	2016-07-02	CHN	36.049	103.839	Lanzhou	Place name	5	Post harvest	2012-11-15	2013-08-15	2013-03-31	Fish	Mixed	NA	NA	Tissue	Product	Healthy	DD	Vibrio	parahaemolyticus	16	44	7	PEN	AMP		43	10	CLSI 2012 M45-A	NA			CLSI	2012	Eastern Asia	Eastern Asia
749	10.1186/s12866-016-0650-6	Xu X	2016-07-02	CHN	36.049	103.839	Lanzhou	Place name	5	Post harvest	2012-11-15	2013-08-15	2013-03-31	Fish	Mixed	NA	NA	Tissue	Product	Healthy	DD	Vibrio	parahaemolyticus	16	44	7	MAC	AZM		0	15	CLSI 2012 M45-A	NA			CLSI	2012	Eastern Asia	Eastern Asia
750	10.1186/s12866-016-0650-6	Xu X	2016-07-02	CHN	36.049	103.839	Lanzhou	Place name	5	Post harvest	2012-11-15	2013-08-15	2013-03-31	Fish	Mixed	NA	NA	Tissue	Product	Healthy	DD	Vibrio	parahaemolyticus	16	44	7	CEP	CFZ		43	30	CLSI 2012 M45-A	NA			CLSI	2012	Eastern Asia	Eastern Asia
751	10.1186/s12866-016-0650-6	Xu X	2016-07-02	CHN	36.049	103.839	Lanzhou	Place name	5	Post harvest	2012-11-15	2013-08-15	2013-03-31	Fish	Mixed	NA	NA	Tissue	Product	Healthy	DD	Vibrio	parahaemolyticus	16	44	7	CEP	CFL		43	30	CLSI 2012 M45-A	NA			CLSI	2012	Eastern Asia	Eastern Asia
752	10.1186/s12866-016-0650-6	Xu X	2016-07-02	CHN	36.049	103.839	Lanzhou	Place name	5	Post harvest	2012-11-15	2013-08-15	2013-03-31	Fish	Mixed	NA	NA	Tissue	Product	Healthy	DD	Vibrio	parahaemolyticus	16	44	7	AMP	CHL		0	30	CLSI 2012 M45-A	NA			CLSI	2012	Eastern Asia	Eastern Asia
753	10.1186/s12866-016-0650-6	Xu X	2016-07-02	CHN	36.049	103.839	Lanzhou	Place name	5	Post harvest	2012-11-15	2013-08-15	2013-03-31	Fish	Mixed	NA	NA	Tissue	Product	Healthy	DD	Vibrio	parahaemolyticus	16	44	7	QUI	CIP		0	5	CLSI 2012 M45-A	NA			CLSI	2012	Eastern Asia	Eastern Asia
754	10.1186/s12866-016-0650-6	Xu X	2016-07-02	CHN	36.049	103.839	Lanzhou	Place name	5	Post harvest	2012-11-15	2013-08-15	2013-03-31	Fish	Mixed	NA	NA	Tissue	Product	Healthy	DD	Vibrio	parahaemolyticus	16	44	7	AMI	GEN		0	10	CLSI 2012 M45-A	NA			CLSI	2012	Eastern Asia	Eastern Asia
755	10.1186/s12866-016-0650-6	Xu X	2016-07-02	CHN	36.049	103.839	Lanzhou	Place name	5	Post harvest	2012-11-15	2013-08-15	2013-03-31	Fish	Mixed	NA	NA	Tissue	Product	Healthy	DD	Vibrio	parahaemolyticus	16	44	7	AMI	KAN		43	30	CLSI 2012 M45-A	NA			CLSI	2012	Eastern Asia	Eastern Asia
756	10.1186/s12866-016-0650-6	Xu X	2016-07-02	CHN	36.049	103.839	Lanzhou	Place name	5	Post harvest	2012-11-15	2013-08-15	2013-03-31	Fish	Mixed	NA	NA	Tissue	Product	Healthy	DD	Vibrio	parahaemolyticus	16	44	7	QUI	NAL		0	30	CLSI 2012 M45-A	NA			CLSI	2012	Eastern Asia	Eastern Asia
757	10.1186/s12866-016-0650-6	Xu X	2016-07-02	CHN	36.049	103.839	Lanzhou	Place name	5	Post harvest	2012-11-15	2013-08-15	2013-03-31	Fish	Mixed	NA	NA	Tissue	Product	Healthy	DD	Vibrio	parahaemolyticus	16	44	7	AMI	STR		100	10	CLSI 2012 M45-A	NA			CLSI	2012	Eastern Asia	Eastern Asia
758	10.1186/s12866-016-0650-6	Xu X	2016-07-02	CHN	36.049	103.839	Lanzhou	Place name	5	Post harvest	2012-11-15	2013-08-15	2013-03-31	Fish	Mixed	NA	NA	Tissue	Product	Healthy	DD	Vibrio	parahaemolyticus	16	44	7	SUL	SXT		0	25	CLSI 2012 M45-A	NA			CLSI	2012	Eastern Asia	Eastern Asia
759	10.1186/s12866-016-0650-6	Xu X	2016-07-02	CHN	36.049	103.839	Lanzhou	Place name	5	Post harvest	2012-11-15	2013-08-15	2013-03-31	Fish	Mixed	NA	NA	Tissue	Product	Healthy	DD	Vibrio	parahaemolyticus	16	44	7	TET	TET		0	30	CLSI 2012 M45-A	NA			CLSI	2012	Eastern Asia	Eastern Asia
760	10.1186/s12866-016-0650-6	Xu X	2016-07-02	CHN	36.049	103.839	Lanzhou	Place name	5	Post harvest	2012-11-15	2013-08-15	2013-03-31	Shrimp	Shrimp	NA	NA	Tissue	Product	Healthy	DD	Vibrio	parahaemolyticus	29	76	22	PEN	AMP		59	10	CLSI 2012 M45-A	NA			CLSI	2012	Eastern Asia	Eastern Asia
761	10.1186/s12866-016-0650-6	Xu X	2016-07-02	CHN	36.049	103.839	Lanzhou	Place name	5	Post harvest	2012-11-15	2013-08-15	2013-03-31	Shrimp	Shrimp	NA	NA	Tissue	Product	Healthy	DD	Vibrio	parahaemolyticus	29	76	22	MAC	AZM		0	15	CLSI 2012 M45-A	NA			CLSI	2012	Eastern Asia	Eastern Asia
762	10.1186/s12866-016-0650-6	Xu X	2016-07-02	CHN	36.049	103.839	Lanzhou	Place name	5	Post harvest	2012-11-15	2013-08-15	2013-03-31	Shrimp	Shrimp	NA	NA	Tissue	Product	Healthy	DD	Vibrio	parahaemolyticus	29	76	22	CEP	CFZ		36	30	CLSI 2012 M45-A	NA			CLSI	2012	Eastern Asia	Eastern Asia
763	10.1186/s12866-016-0650-6	Xu X	2016-07-02	CHN	36.049	103.839	Lanzhou	Place name	5	Post harvest	2012-11-15	2013-08-15	2013-03-31	Shrimp	Shrimp	NA	NA	Tissue	Product	Healthy	DD	Vibrio	parahaemolyticus	29	76	22	CEP	CFL		59	30	CLSI 2012 M45-A	NA			CLSI	2012	Eastern Asia	Eastern Asia
764	10.1186/s12866-016-0650-6	Xu X	2016-07-02	CHN	36.049	103.839	Lanzhou	Place name	5	Post harvest	2012-11-15	2013-08-15	2013-03-31	Shrimp	Shrimp	NA	NA	Tissue	Product	Healthy	DD	Vibrio	parahaemolyticus	29	76	22	AMP	CHL		0	30	CLSI 2012 M45-A	NA			CLSI	2012	Eastern Asia	Eastern Asia
765	10.1186/s12866-016-0650-6	Xu X	2016-07-02	CHN	36.049	103.839	Lanzhou	Place name	5	Post harvest	2012-11-15	2013-08-15	2013-03-31	Shrimp	Shrimp	NA	NA	Tissue	Product	Healthy	DD	Vibrio	parahaemolyticus	29	76	22	QUI	CIP		0	5	CLSI 2012 M45-A	NA			CLSI	2012	Eastern Asia	Eastern Asia
766	10.1186/s12866-016-0650-6	Xu X	2016-07-02	CHN	36.049	103.839	Lanzhou	Place name	5	Post harvest	2012-11-15	2013-08-15	2013-03-31	Shrimp	Shrimp	NA	NA	Tissue	Product	Healthy	DD	Vibrio	parahaemolyticus	29	76	22	AMI	GEN		0	10	CLSI 2012 M45-A	NA			CLSI	2012	Eastern Asia	Eastern Asia
767	10.1186/s12866-016-0650-6	Xu X	2016-07-02	CHN	36.049	103.839	Lanzhou	Place name	5	Post harvest	2012-11-15	2013-08-15	2013-03-31	Shrimp	Shrimp	NA	NA	Tissue	Product	Healthy	DD	Vibrio	parahaemolyticus	29	76	22	AMI	KAN		14	30	CLSI 2012 M45-A	NA			CLSI	2012	Eastern Asia	Eastern Asia
768	10.1186/s12866-016-0650-6	Xu X	2016-07-02	CHN	36.049	103.839	Lanzhou	Place name	5	Post harvest	2012-11-15	2013-08-15	2013-03-31	Shrimp	Shrimp	NA	NA	Tissue	Product	Healthy	DD	Vibrio	parahaemolyticus	29	76	22	QUI	NAL		0	30	CLSI 2012 M45-A	NA			CLSI	2012	Eastern Asia	Eastern Asia
769	10.1186/s12866-016-0650-6	Xu X	2016-07-02	CHN	36.049	103.839	Lanzhou	Place name	5	Post harvest	2012-11-15	2013-08-15	2013-03-31	Shrimp	Shrimp	NA	NA	Tissue	Product	Healthy	DD	Vibrio	parahaemolyticus	29	76	22	AMI	STR		96	10	CLSI 2012 M45-A	NA			CLSI	2012	Eastern Asia	Eastern Asia
770	10.1186/s12866-016-0650-6	Xu X	2016-07-02	CHN	36.049	103.839	Lanzhou	Place name	5	Post harvest	2012-11-15	2013-08-15	2013-03-31	Shrimp	Shrimp	NA	NA	Tissue	Product	Healthy	DD	Vibrio	parahaemolyticus	29	76	22	SUL	SXT		0	25	CLSI 2012 M45-A	NA			CLSI	2012	Eastern Asia	Eastern Asia
771	10.1186/s12866-016-0650-6	Xu X	2016-07-02	CHN	36.049	103.839	Lanzhou	Place name	5	Post harvest	2012-11-15	2013-08-15	2013-03-31	Shrimp	Shrimp	NA	NA	Tissue	Product	Healthy	DD	Vibrio	parahaemolyticus	29	76	22	TET	TET		0	30	CLSI 2012 M45-A	NA			CLSI	2012	Eastern Asia	Eastern Asia
772	10.1186/s12866-016-0650-6	Xu X	2016-07-02	CHN	45.8022	126.551	Harbin	Place name	4	Post harvest	2012-11-15	2013-08-15	2013-03-31	Fish	Mixed	NA	NA	Tissue	Product	Healthy	DD	Vibrio	parahaemolyticus	16	31	5	PEN	AMP		80	10	CLSI 2012 M45-A	NA			CLSI	2012	Eastern Asia	Eastern Asia
773	10.1186/s12866-016-0650-6	Xu X	2016-07-02	CHN	45.8022	126.551	Harbin	Place name	4	Post harvest	2012-11-15	2013-08-15	2013-03-31	Fish	Mixed	NA	NA	Tissue	Product	Healthy	DD	Vibrio	parahaemolyticus	16	31	5	MAC	AZM		0	15	CLSI 2012 M45-A	NA			CLSI	2012	Eastern Asia	Eastern Asia
774	10.1186/s12866-016-0650-6	Xu X	2016-07-02	CHN	45.8022	126.551	Harbin	Place name	4	Post harvest	2012-11-15	2013-08-15	2013-03-31	Fish	Mixed	NA	NA	Tissue	Product	Healthy	DD	Vibrio	parahaemolyticus	16	31	5	CEP	CFZ		60	30	CLSI 2012 M45-A	NA			CLSI	2012	Eastern Asia	Eastern Asia
775	10.1186/s12866-016-0650-6	Xu X	2016-07-02	CHN	45.8022	126.551	Harbin	Place name	4	Post harvest	2012-11-15	2013-08-15	2013-03-31	Fish	Mixed	NA	NA	Tissue	Product	Healthy	DD	Vibrio	parahaemolyticus	16	31	5	CEP	CFL		40	30	CLSI 2012 M45-A	NA			CLSI	2012	Eastern Asia	Eastern Asia
776	10.1186/s12866-016-0650-6	Xu X	2016-07-02	CHN	45.8022	126.551	Harbin	Place name	4	Post harvest	2012-11-15	2013-08-15	2013-03-31	Fish	Mixed	NA	NA	Tissue	Product	Healthy	DD	Vibrio	parahaemolyticus	16	31	5	AMP	CHL		0	30	CLSI 2012 M45-A	NA			CLSI	2012	Eastern Asia	Eastern Asia
777	10.1186/s12866-016-0650-6	Xu X	2016-07-02	CHN	45.8022	126.551	Harbin	Place name	4	Post harvest	2012-11-15	2013-08-15	2013-03-31	Fish	Mixed	NA	NA	Tissue	Product	Healthy	DD	Vibrio	parahaemolyticus	16	31	5	QUI	CIP		0	5	CLSI 2012 M45-A	NA			CLSI	2012	Eastern Asia	Eastern Asia
778	10.1186/s12866-016-0650-6	Xu X	2016-07-02	CHN	45.8022	126.551	Harbin	Place name	4	Post harvest	2012-11-15	2013-08-15	2013-03-31	Fish	Mixed	NA	NA	Tissue	Product	Healthy	DD	Vibrio	parahaemolyticus	16	31	5	AMI	GEN		20	10	CLSI 2012 M45-A	NA			CLSI	2012	Eastern Asia	Eastern Asia
779	10.1186/s12866-016-0650-6	Xu X	2016-07-02	CHN	45.8022	126.551	Harbin	Place name	4	Post harvest	2012-11-15	2013-08-15	2013-03-31	Fish	Mixed	NA	NA	Tissue	Product	Healthy	DD	Vibrio	parahaemolyticus	16	31	5	AMI	KAN		20	30	CLSI 2012 M45-A	NA			CLSI	2012	Eastern Asia	Eastern Asia
780	10.1186/s12866-016-0650-6	Xu X	2016-07-02	CHN	45.8022	126.551	Harbin	Place name	4	Post harvest	2012-11-15	2013-08-15	2013-03-31	Fish	Mixed	NA	NA	Tissue	Product	Healthy	DD	Vibrio	parahaemolyticus	16	31	5	QUI	NAL		0	30	CLSI 2012 M45-A	NA			CLSI	2012	Eastern Asia	Eastern Asia
781	10.1186/s12866-016-0650-6	Xu X	2016-07-02	CHN	45.8022	126.551	Harbin	Place name	4	Post harvest	2012-11-15	2013-08-15	2013-03-31	Fish	Mixed	NA	NA	Tissue	Product	Healthy	DD	Vibrio	parahaemolyticus	16	31	5	AMI	STR		80	10	CLSI 2012 M45-A	NA			CLSI	2012	Eastern Asia	Eastern Asia
782	10.1186/s12866-016-0650-6	Xu X	2016-07-02	CHN	45.8022	126.551	Harbin	Place name	4	Post harvest	2012-11-15	2013-08-15	2013-03-31	Fish	Mixed	NA	NA	Tissue	Product	Healthy	DD	Vibrio	parahaemolyticus	16	31	5	SUL	SXT		0	25	CLSI 2012 M45-A	NA			CLSI	2012	Eastern Asia	Eastern Asia
783	10.1186/s12866-016-0650-6	Xu X	2016-07-02	CHN	45.8022	126.551	Harbin	Place name	4	Post harvest	2012-11-15	2013-08-15	2013-03-31	Fish	Mixed	NA	NA	Tissue	Product	Healthy	DD	Vibrio	parahaemolyticus	16	31	5	TET	TET		0	30	CLSI 2012 M45-A	NA			CLSI	2012	Eastern Asia	Eastern Asia
784	10.1186/s12866-016-0650-6	Xu X	2016-07-02	CHN	45.8022	126.551	Harbin	Place name	4	Post harvest	2012-11-15	2013-08-15	2013-03-31	Shrimp	Shrimp	NA	NA	Tissue	Product	Healthy	DD	Vibrio	parahaemolyticus	28	43	12	PEN	AMP		50	10	CLSI 2012 M45-A	NA			CLSI	2012	Eastern Asia	Eastern Asia
785	10.1186/s12866-016-0650-6	Xu X	2016-07-02	CHN	45.8022	126.551	Harbin	Place name	4	Post harvest	2012-11-15	2013-08-15	2013-03-31	Shrimp	Shrimp	NA	NA	Tissue	Product	Healthy	DD	Vibrio	parahaemolyticus	28	43	12	MAC	AZM		0	15	CLSI 2012 M45-A	NA			CLSI	2012	Eastern Asia	Eastern Asia
786	10.1186/s12866-016-0650-6	Xu X	2016-07-02	CHN	45.8022	126.551	Harbin	Place name	4	Post harvest	2012-11-15	2013-08-15	2013-03-31	Shrimp	Shrimp	NA	NA	Tissue	Product	Healthy	DD	Vibrio	parahaemolyticus	28	43	12	CEP	CFZ		58	30	CLSI 2012 M45-A	NA			CLSI	2012	Eastern Asia	Eastern Asia
787	10.1186/s12866-016-0650-6	Xu X	2016-07-02	CHN	45.8022	126.551	Harbin	Place name	4	Post harvest	2012-11-15	2013-08-15	2013-03-31	Shrimp	Shrimp	NA	NA	Tissue	Product	Healthy	DD	Vibrio	parahaemolyticus	28	43	12	CEP	CFL		33	30	CLSI 2012 M45-A	NA			CLSI	2012	Eastern Asia	Eastern Asia
788	10.1186/s12866-016-0650-6	Xu X	2016-07-02	CHN	45.8022	126.551	Harbin	Place name	4	Post harvest	2012-11-15	2013-08-15	2013-03-31	Shrimp	Shrimp	NA	NA	Tissue	Product	Healthy	DD	Vibrio	parahaemolyticus	28	43	12	AMP	CHL		0	30	CLSI 2012 M45-A	NA			CLSI	2012	Eastern Asia	Eastern Asia
789	10.1186/s12866-016-0650-6	Xu X	2016-07-02	CHN	45.8022	126.551	Harbin	Place name	4	Post harvest	2012-11-15	2013-08-15	2013-03-31	Shrimp	Shrimp	NA	NA	Tissue	Product	Healthy	DD	Vibrio	parahaemolyticus	28	43	12	QUI	CIP		0	5	CLSI 2012 M45-A	NA			CLSI	2012	Eastern Asia	Eastern Asia
790	10.1186/s12866-016-0650-6	Xu X	2016-07-02	CHN	45.8022	126.551	Harbin	Place name	4	Post harvest	2012-11-15	2013-08-15	2013-03-31	Shrimp	Shrimp	NA	NA	Tissue	Product	Healthy	DD	Vibrio	parahaemolyticus	28	43	12	AMI	GEN		0	10	CLSI 2012 M45-A	NA			CLSI	2012	Eastern Asia	Eastern Asia
791	10.1186/s12866-016-0650-6	Xu X	2016-07-02	CHN	45.8022	126.551	Harbin	Place name	4	Post harvest	2012-11-15	2013-08-15	2013-03-31	Shrimp	Shrimp	NA	NA	Tissue	Product	Healthy	DD	Vibrio	parahaemolyticus	28	43	12	AMI	KAN		0	30	CLSI 2012 M45-A	NA			CLSI	2012	Eastern Asia	Eastern Asia
792	10.1186/s12866-016-0650-6	Xu X	2016-07-02	CHN	45.8022	126.551	Harbin	Place name	4	Post harvest	2012-11-15	2013-08-15	2013-03-31	Shrimp	Shrimp	NA	NA	Tissue	Product	Healthy	DD	Vibrio	parahaemolyticus	28	43	12	QUI	NAL		0	30	CLSI 2012 M45-A	NA			CLSI	2012	Eastern Asia	Eastern Asia
793	10.1186/s12866-016-0650-6	Xu X	2016-07-02	CHN	45.8022	126.551	Harbin	Place name	4	Post harvest	2012-11-15	2013-08-15	2013-03-31	Shrimp	Shrimp	NA	NA	Tissue	Product	Healthy	DD	Vibrio	parahaemolyticus	28	43	12	AMI	STR		58	10	CLSI 2012 M45-A	NA			CLSI	2012	Eastern Asia	Eastern Asia
794	10.1186/s12866-016-0650-6	Xu X	2016-07-02	CHN	45.8022	126.551	Harbin	Place name	4	Post harvest	2012-11-15	2013-08-15	2013-03-31	Shrimp	Shrimp	NA	NA	Tissue	Product	Healthy	DD	Vibrio	parahaemolyticus	28	43	12	SUL	SXT		0	25	CLSI 2012 M45-A	NA			CLSI	2012	Eastern Asia	Eastern Asia
795	10.1186/s12866-016-0650-6	Xu X	2016-07-02	CHN	45.8022	126.551	Harbin	Place name	4	Post harvest	2012-11-15	2013-08-15	2013-03-31	Shrimp	Shrimp	NA	NA	Tissue	Product	Healthy	DD	Vibrio	parahaemolyticus	28	43	12	TET	TET		0	30	CLSI 2012 M45-A	NA			CLSI	2012	Eastern Asia	Eastern Asia
796	10.1186/s12866-016-0650-6	Xu X	2016-07-02	CHN	34.2678	108.94	Xian	Place name	7	Post harvest	2012-11-15	2013-08-15	2013-03-31	Fish	Mixed	NA	NA	Tissue	Product	Healthy	DD	Vibrio	parahaemolyticus	16	25	4	PEN	AMP		75	10	CLSI 2012 M45-A	NA			CLSI	2012	Eastern Asia	Eastern Asia
797	10.1186/s12866-016-0650-6	Xu X	2016-07-02	CHN	34.2678	108.94	Xian	Place name	7	Post harvest	2012-11-15	2013-08-15	2013-03-31	Fish	Mixed	NA	NA	Tissue	Product	Healthy	DD	Vibrio	parahaemolyticus	16	25	4	MAC	AZM		0	15	CLSI 2012 M45-A	NA			CLSI	2012	Eastern Asia	Eastern Asia
798	10.1186/s12866-016-0650-6	Xu X	2016-07-02	CHN	34.2678	108.94	Xian	Place name	7	Post harvest	2012-11-15	2013-08-15	2013-03-31	Fish	Mixed	NA	NA	Tissue	Product	Healthy	DD	Vibrio	parahaemolyticus	16	25	4	CEP	CFZ		75	30	CLSI 2012 M45-A	NA			CLSI	2012	Eastern Asia	Eastern Asia
799	10.1186/s12866-016-0650-6	Xu X	2016-07-02	CHN	34.2678	108.94	Xian	Place name	7	Post harvest	2012-11-15	2013-08-15	2013-03-31	Fish	Mixed	NA	NA	Tissue	Product	Healthy	DD	Vibrio	parahaemolyticus	16	25	4	CEP	CFL		75	30	CLSI 2012 M45-A	NA			CLSI	2012	Eastern Asia	Eastern Asia
800	10.1186/s12866-016-0650-6	Xu X	2016-07-02	CHN	34.2678	108.94	Xian	Place name	7	Post harvest	2012-11-15	2013-08-15	2013-03-31	Fish	Mixed	NA	NA	Tissue	Product	Healthy	DD	Vibrio	parahaemolyticus	16	25	4	AMP	CHL		0	30	CLSI 2012 M45-A	NA			CLSI	2012	Eastern Asia	Eastern Asia
801	10.1186/s12866-016-0650-6	Xu X	2016-07-02	CHN	34.2678	108.94	Xian	Place name	7	Post harvest	2012-11-15	2013-08-15	2013-03-31	Fish	Mixed	NA	NA	Tissue	Product	Healthy	DD	Vibrio	parahaemolyticus	16	25	4	QUI	CIP		0	5	CLSI 2012 M45-A	NA			CLSI	2012	Eastern Asia	Eastern Asia
802	10.1186/s12866-016-0650-6	Xu X	2016-07-02	CHN	34.2678	108.94	Xian	Place name	7	Post harvest	2012-11-15	2013-08-15	2013-03-31	Fish	Mixed	NA	NA	Tissue	Product	Healthy	DD	Vibrio	parahaemolyticus	16	25	4	AMI	GEN		0	10	CLSI 2012 M45-A	NA			CLSI	2012	Eastern Asia	Eastern Asia
803	10.1186/s12866-016-0650-6	Xu X	2016-07-02	CHN	34.2678	108.94	Xian	Place name	7	Post harvest	2012-11-15	2013-08-15	2013-03-31	Fish	Mixed	NA	NA	Tissue	Product	Healthy	DD	Vibrio	parahaemolyticus	16	25	4	AMI	KAN		25	30	CLSI 2012 M45-A	NA			CLSI	2012	Eastern Asia	Eastern Asia
804	10.1186/s12866-016-0650-6	Xu X	2016-07-02	CHN	34.2678	108.94	Xian	Place name	7	Post harvest	2012-11-15	2013-08-15	2013-03-31	Fish	Mixed	NA	NA	Tissue	Product	Healthy	DD	Vibrio	parahaemolyticus	16	25	4	QUI	NAL		0	30	CLSI 2012 M45-A	NA			CLSI	2012	Eastern Asia	Eastern Asia
805	10.1186/s12866-016-0650-6	Xu X	2016-07-02	CHN	34.2678	108.94	Xian	Place name	7	Post harvest	2012-11-15	2013-08-15	2013-03-31	Fish	Mixed	NA	NA	Tissue	Product	Healthy	DD	Vibrio	parahaemolyticus	16	25	4	AMI	STR		100	10	CLSI 2012 M45-A	NA			CLSI	2012	Eastern Asia	Eastern Asia
806	10.1186/s12866-016-0650-6	Xu X	2016-07-02	CHN	34.2678	108.94	Xian	Place name	7	Post harvest	2012-11-15	2013-08-15	2013-03-31	Fish	Mixed	NA	NA	Tissue	Product	Healthy	DD	Vibrio	parahaemolyticus	16	25	4	SUL	SXT		25	25	CLSI 2012 M45-A	NA			CLSI	2012	Eastern Asia	Eastern Asia
807	10.1186/s12866-016-0650-6	Xu X	2016-07-02	CHN	34.2678	108.94	Xian	Place name	7	Post harvest	2012-11-15	2013-08-15	2013-03-31	Fish	Mixed	NA	NA	Tissue	Product	Healthy	DD	Vibrio	parahaemolyticus	16	25	4	TET	TET		25	30	CLSI 2012 M45-A	NA			CLSI	2012	Eastern Asia	Eastern Asia
808	10.1186/s12866-016-0650-6	Xu X	2016-07-02	CHN	34.2678	108.94	Xian	Place name	7	Post harvest	2012-11-15	2013-08-15	2013-03-31	Shrimp	Shrimp	NA	NA	Tissue	Product	Healthy	DD	Vibrio	parahaemolyticus	28	43	12	PEN	AMP		33	10	CLSI 2012 M45-A	NA			CLSI	2012	Eastern Asia	Eastern Asia
809	10.1186/s12866-016-0650-6	Xu X	2016-07-02	CHN	34.2678	108.94	Xian	Place name	7	Post harvest	2012-11-15	2013-08-15	2013-03-31	Shrimp	Shrimp	NA	NA	Tissue	Product	Healthy	DD	Vibrio	parahaemolyticus	28	43	12	MAC	AZM		0	15	CLSI 2012 M45-A	NA			CLSI	2012	Eastern Asia	Eastern Asia
810	10.1186/s12866-016-0650-6	Xu X	2016-07-02	CHN	34.2678	108.94	Xian	Place name	7	Post harvest	2012-11-15	2013-08-15	2013-03-31	Shrimp	Shrimp	NA	NA	Tissue	Product	Healthy	DD	Vibrio	parahaemolyticus	28	43	12	CEP	CFZ		33	30	CLSI 2012 M45-A	NA			CLSI	2012	Eastern Asia	Eastern Asia
811	10.1186/s12866-016-0650-6	Xu X	2016-07-02	CHN	34.2678	108.94	Xian	Place name	7	Post harvest	2012-11-15	2013-08-15	2013-03-31	Shrimp	Shrimp	NA	NA	Tissue	Product	Healthy	DD	Vibrio	parahaemolyticus	28	43	12	CEP	CFL		8	30	CLSI 2012 M45-A	NA			CLSI	2012	Eastern Asia	Eastern Asia
812	10.1186/s12866-016-0650-6	Xu X	2016-07-02	CHN	34.2678	108.94	Xian	Place name	7	Post harvest	2012-11-15	2013-08-15	2013-03-31	Shrimp	Shrimp	NA	NA	Tissue	Product	Healthy	DD	Vibrio	parahaemolyticus	28	43	12	AMP	CHL		0	30	CLSI 2012 M45-A	NA			CLSI	2012	Eastern Asia	Eastern Asia
813	10.1186/s12866-016-0650-6	Xu X	2016-07-02	CHN	34.2678	108.94	Xian	Place name	7	Post harvest	2012-11-15	2013-08-15	2013-03-31	Shrimp	Shrimp	NA	NA	Tissue	Product	Healthy	DD	Vibrio	parahaemolyticus	28	43	12	QUI	CIP		0	5	CLSI 2012 M45-A	NA			CLSI	2012	Eastern Asia	Eastern Asia
814	10.1186/s12866-016-0650-6	Xu X	2016-07-02	CHN	34.2678	108.94	Xian	Place name	7	Post harvest	2012-11-15	2013-08-15	2013-03-31	Shrimp	Shrimp	NA	NA	Tissue	Product	Healthy	DD	Vibrio	parahaemolyticus	28	43	12	AMI	GEN		0	10	CLSI 2012 M45-A	NA			CLSI	2012	Eastern Asia	Eastern Asia
815	10.1186/s12866-016-0650-6	Xu X	2016-07-02	CHN	34.2678	108.94	Xian	Place name	7	Post harvest	2012-11-15	2013-08-15	2013-03-31	Shrimp	Shrimp	NA	NA	Tissue	Product	Healthy	DD	Vibrio	parahaemolyticus	28	43	12	AMI	KAN		25	30	CLSI 2012 M45-A	NA			CLSI	2012	Eastern Asia	Eastern Asia
816	10.1186/s12866-016-0650-6	Xu X	2016-07-02	CHN	34.2678	108.94	Xian	Place name	7	Post harvest	2012-11-15	2013-08-15	2013-03-31	Shrimp	Shrimp	NA	NA	Tissue	Product	Healthy	DD	Vibrio	parahaemolyticus	28	43	12	QUI	NAL		0	30	CLSI 2012 M45-A	NA			CLSI	2012	Eastern Asia	Eastern Asia
817	10.1186/s12866-016-0650-6	Xu X	2016-07-02	CHN	34.2678	108.94	Xian	Place name	7	Post harvest	2012-11-15	2013-08-15	2013-03-31	Shrimp	Shrimp	NA	NA	Tissue	Product	Healthy	DD	Vibrio	parahaemolyticus	28	43	12	AMI	STR		92	10	CLSI 2012 M45-A	NA			CLSI	2012	Eastern Asia	Eastern Asia
818	10.1186/s12866-016-0650-6	Xu X	2016-07-02	CHN	34.2678	108.94	Xian	Place name	7	Post harvest	2012-11-15	2013-08-15	2013-03-31	Shrimp	Shrimp	NA	NA	Tissue	Product	Healthy	DD	Vibrio	parahaemolyticus	28	43	12	SUL	SXT		17	25	CLSI 2012 M45-A	NA			CLSI	2012	Eastern Asia	Eastern Asia
819	10.1186/s12866-016-0650-6	Xu X	2016-07-02	CHN	34.2678	108.94	Xian	Place name	7	Post harvest	2012-11-15	2013-08-15	2013-03-31	Shrimp	Shrimp	NA	NA	Tissue	Product	Healthy	DD	Vibrio	parahaemolyticus	28	43	12	TET	TET		0	30	CLSI 2012 M45-A	NA			CLSI	2012	Eastern Asia	Eastern Asia
820	10.1186/s12866-016-0650-6	Xu X	2016-07-02	CHN	36.6746	117.092	Jinan	Place name	6	Post harvest	2012-11-15	2013-08-15	2013-03-31	Fish	Mixed	NA	NA	Tissue	Product	Healthy	DD	Vibrio	parahaemolyticus	14	50	7	PEN	AMP		71	10	CLSI 2012 M45-A	NA			CLSI	2012	Eastern Asia	Eastern Asia
821	10.1186/s12866-016-0650-6	Xu X	2016-07-02	CHN	36.6746	117.092	Jinan	Place name	6	Post harvest	2012-11-15	2013-08-15	2013-03-31	Fish	Mixed	NA	NA	Tissue	Product	Healthy	DD	Vibrio	parahaemolyticus	14	50	7	MAC	AZM		0	15	CLSI 2012 M45-A	NA			CLSI	2012	Eastern Asia	Eastern Asia
822	10.1186/s12866-016-0650-6	Xu X	2016-07-02	CHN	36.6746	117.092	Jinan	Place name	6	Post harvest	2012-11-15	2013-08-15	2013-03-31	Fish	Mixed	NA	NA	Tissue	Product	Healthy	DD	Vibrio	parahaemolyticus	14	50	7	CEP	CFZ		29	30	CLSI 2012 M45-A	NA			CLSI	2012	Eastern Asia	Eastern Asia
823	10.1186/s12866-016-0650-6	Xu X	2016-07-02	CHN	36.6746	117.092	Jinan	Place name	6	Post harvest	2012-11-15	2013-08-15	2013-03-31	Fish	Mixed	NA	NA	Tissue	Product	Healthy	DD	Vibrio	parahaemolyticus	14	50	7	CEP	CFL		0	30	CLSI 2012 M45-A	NA			CLSI	2012	Eastern Asia	Eastern Asia
824	10.1186/s12866-016-0650-6	Xu X	2016-07-02	CHN	36.6746	117.092	Jinan	Place name	6	Post harvest	2012-11-15	2013-08-15	2013-03-31	Fish	Mixed	NA	NA	Tissue	Product	Healthy	DD	Vibrio	parahaemolyticus	14	50	7	AMP	CHL		0	30	CLSI 2012 M45-A	NA			CLSI	2012	Eastern Asia	Eastern Asia
825	10.1186/s12866-016-0650-6	Xu X	2016-07-02	CHN	36.6746	117.092	Jinan	Place name	6	Post harvest	2012-11-15	2013-08-15	2013-03-31	Fish	Mixed	NA	NA	Tissue	Product	Healthy	DD	Vibrio	parahaemolyticus	14	50	7	QUI	CIP		0	5	CLSI 2012 M45-A	NA			CLSI	2012	Eastern Asia	Eastern Asia
826	10.1186/s12866-016-0650-6	Xu X	2016-07-02	CHN	36.6746	117.092	Jinan	Place name	6	Post harvest	2012-11-15	2013-08-15	2013-03-31	Fish	Mixed	NA	NA	Tissue	Product	Healthy	DD	Vibrio	parahaemolyticus	14	50	7	AMI	GEN		0	10	CLSI 2012 M45-A	NA			CLSI	2012	Eastern Asia	Eastern Asia
827	10.1186/s12866-016-0650-6	Xu X	2016-07-02	CHN	36.6746	117.092	Jinan	Place name	6	Post harvest	2012-11-15	2013-08-15	2013-03-31	Fish	Mixed	NA	NA	Tissue	Product	Healthy	DD	Vibrio	parahaemolyticus	14	50	7	AMI	KAN		29	30	CLSI 2012 M45-A	NA			CLSI	2012	Eastern Asia	Eastern Asia
828	10.1186/s12866-016-0650-6	Xu X	2016-07-02	CHN	36.6746	117.092	Jinan	Place name	6	Post harvest	2012-11-15	2013-08-15	2013-03-31	Fish	Mixed	NA	NA	Tissue	Product	Healthy	DD	Vibrio	parahaemolyticus	14	50	7	QUI	NAL		0	30	CLSI 2012 M45-A	NA			CLSI	2012	Eastern Asia	Eastern Asia
829	10.1186/s12866-016-0650-6	Xu X	2016-07-02	CHN	36.6746	117.092	Jinan	Place name	6	Post harvest	2012-11-15	2013-08-15	2013-03-31	Fish	Mixed	NA	NA	Tissue	Product	Healthy	DD	Vibrio	parahaemolyticus	14	50	7	AMI	STR		57	10	CLSI 2012 M45-A	NA			CLSI	2012	Eastern Asia	Eastern Asia
830	10.1186/s12866-016-0650-6	Xu X	2016-07-02	CHN	36.6746	117.092	Jinan	Place name	6	Post harvest	2012-11-15	2013-08-15	2013-03-31	Fish	Mixed	NA	NA	Tissue	Product	Healthy	DD	Vibrio	parahaemolyticus	14	50	7	SUL	SXT		0	25	CLSI 2012 M45-A	NA			CLSI	2012	Eastern Asia	Eastern Asia
831	10.1186/s12866-016-0650-6	Xu X	2016-07-02	CHN	36.6746	117.092	Jinan	Place name	6	Post harvest	2012-11-15	2013-08-15	2013-03-31	Fish	Mixed	NA	NA	Tissue	Product	Healthy	DD	Vibrio	parahaemolyticus	14	50	7	TET	TET		0	30	CLSI 2012 M45-A	NA			CLSI	2012	Eastern Asia	Eastern Asia
832	10.1186/s12866-016-0650-6	Xu X	2016-07-02	CHN	36.6746	117.092	Jinan	Place name	6	Post harvest	2012-11-15	2013-08-15	2013-03-31	Shrimp	Shrimp	NA	NA	Tissue	Product	Healthy	DD	Vibrio	parahaemolyticus	26	65	17	PEN	AMP		41	10	CLSI 2012 M45-A	NA			CLSI	2012	Eastern Asia	Eastern Asia
833	10.1186/s12866-016-0650-6	Xu X	2016-07-02	CHN	36.6746	117.092	Jinan	Place name	6	Post harvest	2012-11-15	2013-08-15	2013-03-31	Shrimp	Shrimp	NA	NA	Tissue	Product	Healthy	DD	Vibrio	parahaemolyticus	26	65	17	MAC	AZM		0	15	CLSI 2012 M45-A	NA			CLSI	2012	Eastern Asia	Eastern Asia
834	10.1186/s12866-016-0650-6	Xu X	2016-07-02	CHN	36.6746	117.092	Jinan	Place name	6	Post harvest	2012-11-15	2013-08-15	2013-03-31	Shrimp	Shrimp	NA	NA	Tissue	Product	Healthy	DD	Vibrio	parahaemolyticus	26	65	17	CEP	CFZ		29	30	CLSI 2012 M45-A	NA			CLSI	2012	Eastern Asia	Eastern Asia
835	10.1186/s12866-016-0650-6	Xu X	2016-07-02	CHN	36.6746	117.092	Jinan	Place name	6	Post harvest	2012-11-15	2013-08-15	2013-03-31	Shrimp	Shrimp	NA	NA	Tissue	Product	Healthy	DD	Vibrio	parahaemolyticus	26	65	17	CEP	CFL		24	30	CLSI 2012 M45-A	NA			CLSI	2012	Eastern Asia	Eastern Asia
836	10.1186/s12866-016-0650-6	Xu X	2016-07-02	CHN	36.6746	117.092	Jinan	Place name	6	Post harvest	2012-11-15	2013-08-15	2013-03-31	Shrimp	Shrimp	NA	NA	Tissue	Product	Healthy	DD	Vibrio	parahaemolyticus	26	65	17	AMP	CHL		0	30	CLSI 2012 M45-A	NA			CLSI	2012	Eastern Asia	Eastern Asia
837	10.1186/s12866-016-0650-6	Xu X	2016-07-02	CHN	36.6746	117.092	Jinan	Place name	6	Post harvest	2012-11-15	2013-08-15	2013-03-31	Shrimp	Shrimp	NA	NA	Tissue	Product	Healthy	DD	Vibrio	parahaemolyticus	26	65	17	QUI	CIP		0	5	CLSI 2012 M45-A	NA			CLSI	2012	Eastern Asia	Eastern Asia
838	10.1186/s12866-016-0650-6	Xu X	2016-07-02	CHN	36.6746	117.092	Jinan	Place name	6	Post harvest	2012-11-15	2013-08-15	2013-03-31	Shrimp	Shrimp	NA	NA	Tissue	Product	Healthy	DD	Vibrio	parahaemolyticus	26	65	17	AMI	GEN		0	10	CLSI 2012 M45-A	NA			CLSI	2012	Eastern Asia	Eastern Asia
839	10.1186/s12866-016-0650-6	Xu X	2016-07-02	CHN	36.6746	117.092	Jinan	Place name	6	Post harvest	2012-11-15	2013-08-15	2013-03-31	Shrimp	Shrimp	NA	NA	Tissue	Product	Healthy	DD	Vibrio	parahaemolyticus	26	65	17	AMI	KAN		12	30	CLSI 2012 M45-A	NA			CLSI	2012	Eastern Asia	Eastern Asia
840	10.1186/s12866-016-0650-6	Xu X	2016-07-02	CHN	36.6746	117.092	Jinan	Place name	6	Post harvest	2012-11-15	2013-08-15	2013-03-31	Shrimp	Shrimp	NA	NA	Tissue	Product	Healthy	DD	Vibrio	parahaemolyticus	26	65	17	QUI	NAL		0	30	CLSI 2012 M45-A	NA			CLSI	2012	Eastern Asia	Eastern Asia
841	10.1186/s12866-016-0650-6	Xu X	2016-07-02	CHN	36.6746	117.092	Jinan	Place name	6	Post harvest	2012-11-15	2013-08-15	2013-03-31	Shrimp	Shrimp	NA	NA	Tissue	Product	Healthy	DD	Vibrio	parahaemolyticus	26	65	17	AMI	STR		77	10	CLSI 2012 M45-A	NA			CLSI	2012	Eastern Asia	Eastern Asia
842	10.1186/s12866-016-0650-6	Xu X	2016-07-02	CHN	36.6746	117.092	Jinan	Place name	6	Post harvest	2012-11-15	2013-08-15	2013-03-31	Shrimp	Shrimp	NA	NA	Tissue	Product	Healthy	DD	Vibrio	parahaemolyticus	26	65	17	SUL	SXT		6	25	CLSI 2012 M45-A	NA			CLSI	2012	Eastern Asia	Eastern Asia
843	10.1186/s12866-016-0650-6	Xu X	2016-07-02	CHN	36.6746	117.092	Jinan	Place name	6	Post harvest	2012-11-15	2013-08-15	2013-03-31	Shrimp	Shrimp	NA	NA	Tissue	Product	Healthy	DD	Vibrio	parahaemolyticus	26	65	17	TET	TET		0	30	CLSI 2012 M45-A	NA			CLSI	2012	Eastern Asia	Eastern Asia
844	10.1186/s12866-016-0650-6	Xu X	2016-07-02	CHN	39.9143	116.409	Beijing	Place name	15	Post harvest	2012-11-15	2013-08-15	2013-03-31	Fish	Mixed	NA	NA	Tissue	Product	Healthy	DD	Vibrio	parahaemolyticus	15	53	8	PEN	AMP		63	10	CLSI 2012 M45-A	NA			CLSI	2012	Eastern Asia	Eastern Asia
845	10.1186/s12866-016-0650-6	Xu X	2016-07-02	CHN	39.9143	116.409	Beijing	Place name	15	Post harvest	2012-11-15	2013-08-15	2013-03-31	Fish	Mixed	NA	NA	Tissue	Product	Healthy	DD	Vibrio	parahaemolyticus	15	53	8	MAC	AZM		0	15	CLSI 2012 M45-A	NA			CLSI	2012	Eastern Asia	Eastern Asia
846	10.1186/s12866-016-0650-6	Xu X	2016-07-02	CHN	39.9143	116.409	Beijing	Place name	15	Post harvest	2012-11-15	2013-08-15	2013-03-31	Fish	Mixed	NA	NA	Tissue	Product	Healthy	DD	Vibrio	parahaemolyticus	15	53	8	CEP	CFZ		38	30	CLSI 2012 M45-A	NA			CLSI	2012	Eastern Asia	Eastern Asia
847	10.1186/s12866-016-0650-6	Xu X	2016-07-02	CHN	39.9143	116.409	Beijing	Place name	15	Post harvest	2012-11-15	2013-08-15	2013-03-31	Fish	Mixed	NA	NA	Tissue	Product	Healthy	DD	Vibrio	parahaemolyticus	15	53	8	CEP	CFL		50	30	CLSI 2012 M45-A	NA			CLSI	2012	Eastern Asia	Eastern Asia
848	10.1186/s12866-016-0650-6	Xu X	2016-07-02	CHN	39.9143	116.409	Beijing	Place name	15	Post harvest	2012-11-15	2013-08-15	2013-03-31	Fish	Mixed	NA	NA	Tissue	Product	Healthy	DD	Vibrio	parahaemolyticus	15	53	8	AMP	CHL		0	30	CLSI 2012 M45-A	NA			CLSI	2012	Eastern Asia	Eastern Asia
849	10.1186/s12866-016-0650-6	Xu X	2016-07-02	CHN	39.9143	116.409	Beijing	Place name	15	Post harvest	2012-11-15	2013-08-15	2013-03-31	Fish	Mixed	NA	NA	Tissue	Product	Healthy	DD	Vibrio	parahaemolyticus	15	53	8	QUI	CIP		0	5	CLSI 2012 M45-A	NA			CLSI	2012	Eastern Asia	Eastern Asia
850	10.1186/s12866-016-0650-6	Xu X	2016-07-02	CHN	39.9143	116.409	Beijing	Place name	15	Post harvest	2012-11-15	2013-08-15	2013-03-31	Fish	Mixed	NA	NA	Tissue	Product	Healthy	DD	Vibrio	parahaemolyticus	15	53	8	AMI	GEN		0	10	CLSI 2012 M45-A	NA			CLSI	2012	Eastern Asia	Eastern Asia
851	10.1186/s12866-016-0650-6	Xu X	2016-07-02	CHN	39.9143	116.409	Beijing	Place name	15	Post harvest	2012-11-15	2013-08-15	2013-03-31	Fish	Mixed	NA	NA	Tissue	Product	Healthy	DD	Vibrio	parahaemolyticus	15	53	8	AMI	KAN		13	30	CLSI 2012 M45-A	NA			CLSI	2012	Eastern Asia	Eastern Asia
852	10.1186/s12866-016-0650-6	Xu X	2016-07-02	CHN	39.9143	116.409	Beijing	Place name	15	Post harvest	2012-11-15	2013-08-15	2013-03-31	Fish	Mixed	NA	NA	Tissue	Product	Healthy	DD	Vibrio	parahaemolyticus	15	53	8	QUI	NAL		0	30	CLSI 2012 M45-A	NA			CLSI	2012	Eastern Asia	Eastern Asia
853	10.1186/s12866-016-0650-6	Xu X	2016-07-02	CHN	39.9143	116.409	Beijing	Place name	15	Post harvest	2012-11-15	2013-08-15	2013-03-31	Fish	Mixed	NA	NA	Tissue	Product	Healthy	DD	Vibrio	parahaemolyticus	15	53	8	AMI	STR		100	10	CLSI 2012 M45-A	NA			CLSI	2012	Eastern Asia	Eastern Asia
854	10.1186/s12866-016-0650-6	Xu X	2016-07-02	CHN	39.9143	116.409	Beijing	Place name	15	Post harvest	2012-11-15	2013-08-15	2013-03-31	Fish	Mixed	NA	NA	Tissue	Product	Healthy	DD	Vibrio	parahaemolyticus	15	53	8	SUL	SXT		0	25	CLSI 2012 M45-A	NA			CLSI	2012	Eastern Asia	Eastern Asia
855	10.1186/s12866-016-0650-6	Xu X	2016-07-02	CHN	39.9143	116.409	Beijing	Place name	15	Post harvest	2012-11-15	2013-08-15	2013-03-31	Fish	Mixed	NA	NA	Tissue	Product	Healthy	DD	Vibrio	parahaemolyticus	15	53	8	TET	TET		0	30	CLSI 2012 M45-A	NA			CLSI	2012	Eastern Asia	Eastern Asia
856	10.1186/s12866-016-0650-6	Xu X	2016-07-02	CHN	39.9143	116.409	Beijing	Place name	15	Post harvest	2012-11-15	2013-08-15	2013-03-31	Shrimp	Shrimp	NA	NA	Tissue	Product	Healthy	DD	Vibrio	parahaemolyticus	28	96	27	PEN	AMP		48	10	CLSI 2012 M45-A	NA			CLSI	2012	Eastern Asia	Eastern Asia
857	10.1186/s12866-016-0650-6	Xu X	2016-07-02	CHN	39.9143	116.409	Beijing	Place name	15	Post harvest	2012-11-15	2013-08-15	2013-03-31	Shrimp	Shrimp	NA	NA	Tissue	Product	Healthy	DD	Vibrio	parahaemolyticus	28	96	27	MAC	AZM		0	15	CLSI 2012 M45-A	NA			CLSI	2012	Eastern Asia	Eastern Asia
858	10.1186/s12866-016-0650-6	Xu X	2016-07-02	CHN	39.9143	116.409	Beijing	Place name	15	Post harvest	2012-11-15	2013-08-15	2013-03-31	Shrimp	Shrimp	NA	NA	Tissue	Product	Healthy	DD	Vibrio	parahaemolyticus	28	96	27	CEP	CFZ		44	30	CLSI 2012 M45-A	NA			CLSI	2012	Eastern Asia	Eastern Asia
859	10.1186/s12866-016-0650-6	Xu X	2016-07-02	CHN	39.9143	116.409	Beijing	Place name	15	Post harvest	2012-11-15	2013-08-15	2013-03-31	Shrimp	Shrimp	NA	NA	Tissue	Product	Healthy	DD	Vibrio	parahaemolyticus	28	96	27	CEP	CFL		22	30	CLSI 2012 M45-A	NA			CLSI	2012	Eastern Asia	Eastern Asia
860	10.1186/s12866-016-0650-6	Xu X	2016-07-02	CHN	39.9143	116.409	Beijing	Place name	15	Post harvest	2012-11-15	2013-08-15	2013-03-31	Shrimp	Shrimp	NA	NA	Tissue	Product	Healthy	DD	Vibrio	parahaemolyticus	28	96	27	AMP	CHL		0	30	CLSI 2012 M45-A	NA			CLSI	2012	Eastern Asia	Eastern Asia
861	10.1186/s12866-016-0650-6	Xu X	2016-07-02	CHN	39.9143	116.409	Beijing	Place name	15	Post harvest	2012-11-15	2013-08-15	2013-03-31	Shrimp	Shrimp	NA	NA	Tissue	Product	Healthy	DD	Vibrio	parahaemolyticus	28	96	27	QUI	CIP		11	5	CLSI 2012 M45-A	NA			CLSI	2012	Eastern Asia	Eastern Asia
862	10.1186/s12866-016-0650-6	Xu X	2016-07-02	CHN	39.9143	116.409	Beijing	Place name	15	Post harvest	2012-11-15	2013-08-15	2013-03-31	Shrimp	Shrimp	NA	NA	Tissue	Product	Healthy	DD	Vibrio	parahaemolyticus	28	96	27	AMI	GEN		0	10	CLSI 2012 M45-A	NA			CLSI	2012	Eastern Asia	Eastern Asia
863	10.1186/s12866-016-0650-6	Xu X	2016-07-02	CHN	39.9143	116.409	Beijing	Place name	15	Post harvest	2012-11-15	2013-08-15	2013-03-31	Shrimp	Shrimp	NA	NA	Tissue	Product	Healthy	DD	Vibrio	parahaemolyticus	28	96	27	AMI	KAN		26	30	CLSI 2012 M45-A	NA			CLSI	2012	Eastern Asia	Eastern Asia
864	10.1186/s12866-016-0650-6	Xu X	2016-07-02	CHN	39.9143	116.409	Beijing	Place name	15	Post harvest	2012-11-15	2013-08-15	2013-03-31	Shrimp	Shrimp	NA	NA	Tissue	Product	Healthy	DD	Vibrio	parahaemolyticus	28	96	27	QUI	NAL		11	30	CLSI 2012 M45-A	NA			CLSI	2012	Eastern Asia	Eastern Asia
865	10.1186/s12866-016-0650-6	Xu X	2016-07-02	CHN	39.9143	116.409	Beijing	Place name	15	Post harvest	2012-11-15	2013-08-15	2013-03-31	Shrimp	Shrimp	NA	NA	Tissue	Product	Healthy	DD	Vibrio	parahaemolyticus	28	96	27	AMI	STR		93	10	CLSI 2012 M45-A	NA			CLSI	2012	Eastern Asia	Eastern Asia
866	10.1186/s12866-016-0650-6	Xu X	2016-07-02	CHN	39.9143	116.409	Beijing	Place name	15	Post harvest	2012-11-15	2013-08-15	2013-03-31	Shrimp	Shrimp	NA	NA	Tissue	Product	Healthy	DD	Vibrio	parahaemolyticus	28	96	27	SUL	SXT		30	25	CLSI 2012 M45-A	NA			CLSI	2012	Eastern Asia	Eastern Asia
867	10.1186/s12866-016-0650-6	Xu X	2016-07-02	CHN	39.9143	116.409	Beijing	Place name	15	Post harvest	2012-11-15	2013-08-15	2013-03-31	Shrimp	Shrimp	NA	NA	Tissue	Product	Healthy	DD	Vibrio	parahaemolyticus	28	96	27	TET	TET		0	30	CLSI 2012 M45-A	NA			CLSI	2012	Eastern Asia	Eastern Asia
868	10.1186/s12866-016-0650-6	Xu X	2016-07-02	CHN	37.8535	112.567	Taiyuan	Place name	5	Post harvest	2012-11-15	2013-08-15	2013-03-31	Fish	Mixed	NA	NA	Tissue	Product	Healthy	DD	Vibrio	parahaemolyticus	16	6	1	PEN	AMP		0	10	CLSI 2012 M45-A	NA			CLSI	2012	Eastern Asia	Eastern Asia
869	10.1186/s12866-016-0650-6	Xu X	2016-07-02	CHN	37.8535	112.567	Taiyuan	Place name	5	Post harvest	2012-11-15	2013-08-15	2013-03-31	Fish	Mixed	NA	NA	Tissue	Product	Healthy	DD	Vibrio	parahaemolyticus	16	6	1	MAC	AZM		0	15	CLSI 2012 M45-A	NA			CLSI	2012	Eastern Asia	Eastern Asia
870	10.1186/s12866-016-0650-6	Xu X	2016-07-02	CHN	37.8535	112.567	Taiyuan	Place name	5	Post harvest	2012-11-15	2013-08-15	2013-03-31	Fish	Mixed	NA	NA	Tissue	Product	Healthy	DD	Vibrio	parahaemolyticus	16	6	1	CEP	CFZ		100	30	CLSI 2012 M45-A	NA			CLSI	2012	Eastern Asia	Eastern Asia
871	10.1186/s12866-016-0650-6	Xu X	2016-07-02	CHN	37.8535	112.567	Taiyuan	Place name	5	Post harvest	2012-11-15	2013-08-15	2013-03-31	Fish	Mixed	NA	NA	Tissue	Product	Healthy	DD	Vibrio	parahaemolyticus	16	6	1	CEP	CFL		100	30	CLSI 2012 M45-A	NA			CLSI	2012	Eastern Asia	Eastern Asia
872	10.1186/s12866-016-0650-6	Xu X	2016-07-02	CHN	37.8535	112.567	Taiyuan	Place name	5	Post harvest	2012-11-15	2013-08-15	2013-03-31	Fish	Mixed	NA	NA	Tissue	Product	Healthy	DD	Vibrio	parahaemolyticus	16	6	1	AMP	CHL		0	30	CLSI 2012 M45-A	NA			CLSI	2012	Eastern Asia	Eastern Asia
873	10.1186/s12866-016-0650-6	Xu X	2016-07-02	CHN	37.8535	112.567	Taiyuan	Place name	5	Post harvest	2012-11-15	2013-08-15	2013-03-31	Fish	Mixed	NA	NA	Tissue	Product	Healthy	DD	Vibrio	parahaemolyticus	16	6	1	QUI	CIP		0	5	CLSI 2012 M45-A	NA			CLSI	2012	Eastern Asia	Eastern Asia
874	10.1186/s12866-016-0650-6	Xu X	2016-07-02	CHN	37.8535	112.567	Taiyuan	Place name	5	Post harvest	2012-11-15	2013-08-15	2013-03-31	Fish	Mixed	NA	NA	Tissue	Product	Healthy	DD	Vibrio	parahaemolyticus	16	6	1	AMI	GEN		0	10	CLSI 2012 M45-A	NA			CLSI	2012	Eastern Asia	Eastern Asia
875	10.1186/s12866-016-0650-6	Xu X	2016-07-02	CHN	37.8535	112.567	Taiyuan	Place name	5	Post harvest	2012-11-15	2013-08-15	2013-03-31	Fish	Mixed	NA	NA	Tissue	Product	Healthy	DD	Vibrio	parahaemolyticus	16	6	1	AMI	KAN		0	30	CLSI 2012 M45-A	NA			CLSI	2012	Eastern Asia	Eastern Asia
876	10.1186/s12866-016-0650-6	Xu X	2016-07-02	CHN	37.8535	112.567	Taiyuan	Place name	5	Post harvest	2012-11-15	2013-08-15	2013-03-31	Fish	Mixed	NA	NA	Tissue	Product	Healthy	DD	Vibrio	parahaemolyticus	16	6	1	QUI	NAL		0	30	CLSI 2012 M45-A	NA			CLSI	2012	Eastern Asia	Eastern Asia
877	10.1186/s12866-016-0650-6	Xu X	2016-07-02	CHN	37.8535	112.567	Taiyuan	Place name	5	Post harvest	2012-11-15	2013-08-15	2013-03-31	Fish	Mixed	NA	NA	Tissue	Product	Healthy	DD	Vibrio	parahaemolyticus	16	6	1	AMI	STR		0	10	CLSI 2012 M45-A	NA			CLSI	2012	Eastern Asia	Eastern Asia
878	10.1186/s12866-016-0650-6	Xu X	2016-07-02	CHN	37.8535	112.567	Taiyuan	Place name	5	Post harvest	2012-11-15	2013-08-15	2013-03-31	Fish	Mixed	NA	NA	Tissue	Product	Healthy	DD	Vibrio	parahaemolyticus	16	6	1	SUL	SXT		0	25	CLSI 2012 M45-A	NA			CLSI	2012	Eastern Asia	Eastern Asia
879	10.1186/s12866-016-0650-6	Xu X	2016-07-02	CHN	37.8535	112.567	Taiyuan	Place name	5	Post harvest	2012-11-15	2013-08-15	2013-03-31	Fish	Mixed	NA	NA	Tissue	Product	Healthy	DD	Vibrio	parahaemolyticus	16	6	1	TET	TET		0	30	CLSI 2012 M45-A	NA			CLSI	2012	Eastern Asia	Eastern Asia
880	10.1186/s12866-016-0650-6	Xu X	2016-07-02	CHN	37.8535	112.567	Taiyuan	Place name	5	Post harvest	2012-11-15	2013-08-15	2013-03-31	Shrimp	Shrimp	NA	NA	Tissue	Product	Healthy	DD	Vibrio	parahaemolyticus	28	82	23	PEN	AMP		35	10	CLSI 2012 M45-A	NA			CLSI	2012	Eastern Asia	Eastern Asia
881	10.1186/s12866-016-0650-6	Xu X	2016-07-02	CHN	37.8535	112.567	Taiyuan	Place name	5	Post harvest	2012-11-15	2013-08-15	2013-03-31	Shrimp	Shrimp	NA	NA	Tissue	Product	Healthy	DD	Vibrio	parahaemolyticus	28	82	23	MAC	AZM		0	15	CLSI 2012 M45-A	NA			CLSI	2012	Eastern Asia	Eastern Asia
882	10.1186/s12866-016-0650-6	Xu X	2016-07-02	CHN	37.8535	112.567	Taiyuan	Place name	5	Post harvest	2012-11-15	2013-08-15	2013-03-31	Shrimp	Shrimp	NA	NA	Tissue	Product	Healthy	DD	Vibrio	parahaemolyticus	28	82	23	CEP	CFZ		52	30	CLSI 2012 M45-A	NA			CLSI	2012	Eastern Asia	Eastern Asia
883	10.1186/s12866-016-0650-6	Xu X	2016-07-02	CHN	37.8535	112.567	Taiyuan	Place name	5	Post harvest	2012-11-15	2013-08-15	2013-03-31	Shrimp	Shrimp	NA	NA	Tissue	Product	Healthy	DD	Vibrio	parahaemolyticus	28	82	23	CEP	CFL		48	30	CLSI 2012 M45-A	NA			CLSI	2012	Eastern Asia	Eastern Asia
884	10.1186/s12866-016-0650-6	Xu X	2016-07-02	CHN	37.8535	112.567	Taiyuan	Place name	5	Post harvest	2012-11-15	2013-08-15	2013-03-31	Shrimp	Shrimp	NA	NA	Tissue	Product	Healthy	DD	Vibrio	parahaemolyticus	28	82	23	AMP	CHL		0	30	CLSI 2012 M45-A	NA			CLSI	2012	Eastern Asia	Eastern Asia
885	10.1186/s12866-016-0650-6	Xu X	2016-07-02	CHN	37.8535	112.567	Taiyuan	Place name	5	Post harvest	2012-11-15	2013-08-15	2013-03-31	Shrimp	Shrimp	NA	NA	Tissue	Product	Healthy	DD	Vibrio	parahaemolyticus	28	82	23	QUI	CIP		0	5	CLSI 2012 M45-A	NA			CLSI	2012	Eastern Asia	Eastern Asia
886	10.1186/s12866-016-0650-6	Xu X	2016-07-02	CHN	37.8535	112.567	Taiyuan	Place name	5	Post harvest	2012-11-15	2013-08-15	2013-03-31	Shrimp	Shrimp	NA	NA	Tissue	Product	Healthy	DD	Vibrio	parahaemolyticus	28	82	23	AMI	GEN		0	10	CLSI 2012 M45-A	NA			CLSI	2012	Eastern Asia	Eastern Asia
887	10.1186/s12866-016-0650-6	Xu X	2016-07-02	CHN	37.8535	112.567	Taiyuan	Place name	5	Post harvest	2012-11-15	2013-08-15	2013-03-31	Shrimp	Shrimp	NA	NA	Tissue	Product	Healthy	DD	Vibrio	parahaemolyticus	28	82	23	AMI	KAN		39	30	CLSI 2012 M45-A	NA			CLSI	2012	Eastern Asia	Eastern Asia
888	10.1186/s12866-016-0650-6	Xu X	2016-07-02	CHN	37.8535	112.567	Taiyuan	Place name	5	Post harvest	2012-11-15	2013-08-15	2013-03-31	Shrimp	Shrimp	NA	NA	Tissue	Product	Healthy	DD	Vibrio	parahaemolyticus	28	82	23	QUI	NAL		0	30	CLSI 2012 M45-A	NA			CLSI	2012	Eastern Asia	Eastern Asia
889	10.1186/s12866-016-0650-6	Xu X	2016-07-02	CHN	37.8535	112.567	Taiyuan	Place name	5	Post harvest	2012-11-15	2013-08-15	2013-03-31	Shrimp	Shrimp	NA	NA	Tissue	Product	Healthy	DD	Vibrio	parahaemolyticus	28	82	23	AMI	STR		91	10	CLSI 2012 M45-A	NA			CLSI	2012	Eastern Asia	Eastern Asia
890	10.1186/s12866-016-0650-6	Xu X	2016-07-02	CHN	37.8535	112.567	Taiyuan	Place name	5	Post harvest	2012-11-15	2013-08-15	2013-03-31	Shrimp	Shrimp	NA	NA	Tissue	Product	Healthy	DD	Vibrio	parahaemolyticus	28	82	23	SUL	SXT		22	25	CLSI 2012 M45-A	NA			CLSI	2012	Eastern Asia	Eastern Asia
891	10.1186/s12866-016-0650-6	Xu X	2016-07-02	CHN	37.8535	112.567	Taiyuan	Place name	5	Post harvest	2012-11-15	2013-08-15	2013-03-31	Shrimp	Shrimp	NA	NA	Tissue	Product	Healthy	DD	Vibrio	parahaemolyticus	28	82	23	TET	TET		4	30	CLSI 2012 M45-A	NA			CLSI	2012	Eastern Asia	Eastern Asia
892	10.1093/jac/dkm539	Lau SKP	2008-07-02	HKG	22.392	114.153	Hong Kong	Place name	15	NA	NA	NA	2006-01-01	Carp	Freshwater Fish	NA	NA	NA	NA	NA	AD	Laribacter	hongkongensis	NA	NA	24	TET	TET		4		CLSI 2006 M7-A7	16		kyyuen@hkucc.hku.hk	CLSI	2006	Eastern Asia	Eastern Asia
893	10.1093/jac/dkm539	Lau SKP	2008-07-02	HKG	22.392	114.153	Hong Kong	Place name	15	NA	NA	NA	2006-01-01	Carp	Freshwater Fish	NA	NA	NA	NA	NA	AD	Laribacter	hongkongensis	NA	NA	24	TET	DOX		4		CLSI 2006 M7-A8	16			CLSI	2006	Eastern Asia	Eastern Asia
894	10.1093/jac/dkm539	Lau SKP	2008-07-02	HKG	22.392	114.153	Hong Kong	Place name	15	NA	NA	NA	2006-01-01	Carp	Freshwater Fish	NA	NA	NA	NA	NA	AD	Laribacter	hongkongensis	NA	NA	24	TET	MIN		0		CLSI 2006 M7-A9	16			CLSI	2006	Eastern Asia	Eastern Asia
895	10.4315/0362-028X.JFP-13-510	Changkaew K	2014-07-02	THA	8.66322	98.4097	Phang-nga Province	Manual admin	30	Brackish water	2007-02-15	2008-02-15	2007-08-16	Shrimp	Shrimp	Cultured	NA	Tissue	Killed	Healthy	DD	Ecoli		101	27	27	PEN	AMP		19	10	CLSI 2007 M100-S19	NA	Location not specified. EMAIL: 9/9/19. REPLY: 9/10/19 indicating province Phang Na, Thailand and stating "number of shrimp collected from markets was 96 and the number of shrimp collected from farms was 101 sample."	suzuki@czc.hokudai.ac.jp, orasa.sut@mahidol.ac.th	CLSI	2007	South-eastern Asia	South-eastern Asia
896	10.4315/0362-028X.JFP-13-510	Changkaew K	2014-07-02	THA	8.66322	98.4097	Phang-nga Province	Manual admin	30	Brackish water	2007-02-15	2008-02-15	2007-08-16	Shrimp	Shrimp	Cultured	NA	Tissue	Killed	Healthy	DD	Ecoli		101	27	27	QUI	NAL		0	30	CLSI 2007 M100-S19	NA			CLSI	2007	South-eastern Asia	South-eastern Asia
897	10.4315/0362-028X.JFP-13-510	Changkaew K	2014-07-02	THA	8.66322	98.4097	Phang-nga Province	Manual admin	30	Brackish water	2007-02-15	2008-02-15	2007-08-16	Shrimp	Shrimp	Cultured	NA	Tissue	Killed	Healthy	DD	Ecoli		101	27	27	AMI	STR		4	10	CLSI 2007 M100-S19	NA			CLSI	2007	South-eastern Asia	South-eastern Asia
898	10.4315/0362-028X.JFP-13-510	Changkaew K	2014-07-02	THA	8.66322	98.4097	Phang-nga Province	Manual admin	30	Brackish water	2007-02-15	2008-02-15	2007-08-16	Shrimp	Shrimp	Cultured	NA	Tissue	Killed	Healthy	DD	Ecoli		101	27	27	TET	TET		22	30	CLSI 2007 M100-S19	NA			CLSI	2007	South-eastern Asia	South-eastern Asia
899	10.4315/0362-028X.JFP-13-510	Changkaew K	2014-07-02	THA	8.66322	98.4097	Phang-nga Province	Manual admin	30	Brackish water	2007-02-15	2008-02-15	2007-08-16	Shrimp	Shrimp	Cultured	NA	Tissue	Killed	Healthy	DD	Ecoli		101	27	27	SUL	TMP		7	5	CLSI 2007 M100-S19	NA			CLSI	2007	South-eastern Asia	South-eastern Asia
900	10.4315/0362-028X.JFP-13-510	Changkaew K	2014-07-02	THA	8.66322	98.4097	Phang-nga Province	Manual admin	30	Brackish water	2007-02-15	2008-02-15	2007-08-16	Shrimp	Shrimp	Cultured	NA	Tissue	Killed	Healthy	DD	Ecoli		101	27	27	AMP	CHL		11	30	CLSI 2007 M100-S19	NA			CLSI	2007	South-eastern Asia	South-eastern Asia
901	10.4315/0362-028X.JFP-13-510	Changkaew K	2014-07-02	THA	8.66322	98.4097	Phang-nga Province	Manual admin	30	Brackish water	2007-02-15	2008-02-15	2007-08-16	Shrimp	Shrimp	Cultured	NA	Tissue	Killed	Healthy	DD	Ecoli		101	27	27	AMI	KAN		11	30	CLSI 2007 M100-S19	NA			CLSI	2007	South-eastern Asia	South-eastern Asia
902	10.4315/0362-028X.JFP-13-510	Changkaew K	2014-07-02	THA	8.66322	98.4097	Phang-nga Province	Manual admin	30	Brackish water	2007-02-15	2008-02-15	2007-08-16	Shrimp	Shrimp	Cultured	NA	Tissue	Killed	Healthy	DD	Ecoli		101	27	27	CEP	CRO		0	30	CLSI 2007 M100-S19	NA			CLSI	2007	South-eastern Asia	South-eastern Asia
903	10.4315/0362-028X.JFP-13-510	Changkaew K	2014-07-02	THA	8.66322	98.4097	Phang-nga Province	Manual admin	30	Brackish water	2007-02-15	2008-02-15	2007-08-16	Shrimp	Shrimp	Cultured	NA	Tissue	Killed	Healthy	DD	Ecoli		101	27	27	CEP	CTX		0	30	CLSI 2007 M100-S19	NA			CLSI	2007	South-eastern Asia	South-eastern Asia
904	10.4315/0362-028X.JFP-13-510	Changkaew K	2014-07-02	THA	8.66322	98.4097	Phang-nga Province	Manual admin	30	Brackish water	2007-02-15	2008-02-15	2007-08-16	Shrimp	Shrimp	Cultured	NA	Tissue	Killed	Healthy	DD	Ecoli		101	27	27	CEP	CAZ		0	30	CLSI 2007 M100-S19	NA			CLSI	2007	South-eastern Asia	South-eastern Asia
905	10.4315/0362-028X.JFP-13-510	Changkaew K	2014-07-02	THA	8.66322	98.4097	Phang-nga Province	Manual admin	30	Post harvest	2007-02-15	2008-02-15	2007-08-16	Shrimp	Shrimp	Cultured	NA	Tissue	Product	Healthy	DD	Ecoli		96	39	37	PEN	AMP		5	10	CLSI 2007 M100-S19	NA			CLSI	2007	South-eastern Asia	South-eastern Asia
906	10.4315/0362-028X.JFP-13-510	Changkaew K	2014-07-02	THA	8.66322	98.4097	Phang-nga Province	Manual admin	30	Post harvest	2007-02-15	2008-02-15	2007-08-16	Shrimp	Shrimp	Cultured	NA	Tissue	Product	Healthy	DD	Ecoli		96	39	37	QUI	NAL		11	30	CLSI 2007 M100-S19	NA			CLSI	2007	South-eastern Asia	South-eastern Asia
907	10.4315/0362-028X.JFP-13-510	Changkaew K	2014-07-02	THA	8.66322	98.4097	Phang-nga Province	Manual admin	30	Post harvest	2007-02-15	2008-02-15	2007-08-16	Shrimp	Shrimp	Cultured	NA	Tissue	Product	Healthy	DD	Ecoli		96	39	37	AMI	STR		3	10	CLSI 2007 M100-S19	NA			CLSI	2007	South-eastern Asia	South-eastern Asia
908	10.4315/0362-028X.JFP-13-510	Changkaew K	2014-07-02	THA	8.66322	98.4097	Phang-nga Province	Manual admin	30	Post harvest	2007-02-15	2008-02-15	2007-08-16	Shrimp	Shrimp	Cultured	NA	Tissue	Product	Healthy	DD	Ecoli		96	39	37	TET	TET		3	30	CLSI 2007 M100-S19	NA			CLSI	2007	South-eastern Asia	South-eastern Asia
909	10.4315/0362-028X.JFP-13-510	Changkaew K	2014-07-02	THA	8.66322	98.4097	Phang-nga Province	Manual admin	30	Post harvest	2007-02-15	2008-02-15	2007-08-16	Shrimp	Shrimp	Cultured	NA	Tissue	Product	Healthy	DD	Ecoli		96	39	37	SUL	TMP		5	5	CLSI 2007 M100-S19	NA			CLSI	2007	South-eastern Asia	South-eastern Asia
910	10.4315/0362-028X.JFP-13-510	Changkaew K	2014-07-02	THA	8.66322	98.4097	Phang-nga Province	Manual admin	30	Post harvest	2007-02-15	2008-02-15	2007-08-16	Shrimp	Shrimp	Cultured	NA	Tissue	Product	Healthy	DD	Ecoli		96	39	37	AMP	CHL		0	30	CLSI 2007 M100-S19	NA			CLSI	2007	South-eastern Asia	South-eastern Asia
911	10.4315/0362-028X.JFP-13-510	Changkaew K	2014-07-02	THA	8.66322	98.4097	Phang-nga Province	Manual admin	30	Post harvest	2007-02-15	2008-02-15	2007-08-16	Shrimp	Shrimp	Cultured	NA	Tissue	Product	Healthy	DD	Ecoli		96	39	37	AMI	KAN		0	30	CLSI 2007 M100-S19	NA			CLSI	2007	South-eastern Asia	South-eastern Asia
912	10.4315/0362-028X.JFP-13-510	Changkaew K	2014-07-02	THA	8.66322	98.4097	Phang-nga Province	Manual admin	30	Post harvest	2007-02-15	2008-02-15	2007-08-16	Shrimp	Shrimp	Cultured	NA	Tissue	Product	Healthy	DD	Ecoli		96	39	37	CEP	CRO		0	30	CLSI 2007 M100-S19	NA			CLSI	2007	South-eastern Asia	South-eastern Asia
913	10.4315/0362-028X.JFP-13-510	Changkaew K	2014-07-02	THA	8.66322	98.4097	Phang-nga Province	Manual admin	30	Post harvest	2007-02-15	2008-02-15	2007-08-16	Shrimp	Shrimp	Cultured	NA	Tissue	Product	Healthy	DD	Ecoli		96	39	37	CEP	CTX		0	30	CLSI 2007 M100-S19	NA			CLSI	2007	South-eastern Asia	South-eastern Asia
914	10.4315/0362-028X.JFP-13-510	Changkaew K	2014-07-02	THA	8.66322	98.4097	Phang-nga Province	Manual admin	30	Post harvest	2007-02-15	2008-02-15	2007-08-16	Shrimp	Shrimp	Cultured	NA	Tissue	Product	Healthy	DD	Ecoli		96	39	37	CEP	CAZ		0	30	CLSI 2007 M100-S19	NA			CLSI	2007	South-eastern Asia	South-eastern Asia
915	10.9775/kvfd.2012.7606	Altun S	2013-07-02	TUR	37.9198	30.9615	Isparta	Manual admin	50	Inland freshwater	2009-01-01	2009-12-31	2009-07-02	Trout	Freshwater Fish	Cultured	NA	NA	NA	NA	DD	Yersinia	ruckeri	NA	NA	2	AMI	GEN		50	120	CLSI 2010 M100-S20 & M100-S-20-U	NA		saltun@uludag.edu.tr	CLSI	2010	Western Asia	Western and Southern Asia
916	10.9775/kvfd.2012.7606	Altun S	2013-07-02	TUR	37.9198	30.9615	Isparta	Manual admin	50	Inland freshwater	2009-01-01	2009-12-31	2009-07-02	Trout	Freshwater Fish	Cultured	NA	NA	NA	NA	DD	Yersinia	ruckeri	NA	NA	2	AMI	NEO		100	10	CLSI 2010 M100-S20 & M100-S-20-U	NA			CLSI	2010	Western Asia	Western and Southern Asia
917	10.9775/kvfd.2012.7606	Altun S	2013-07-02	TUR	37.9198	30.9615	Isparta	Manual admin	50	Inland freshwater	2009-01-01	2009-12-31	2009-07-02	Trout	Freshwater Fish	Cultured	NA	NA	NA	NA	DD	Yersinia	ruckeri	NA	NA	2	MAC	LIN		100	2	CLSI 2010 M100-S20 & M100-S-20-U	NA			CLSI	2010	Western Asia	Western and Southern Asia
918	10.9775/kvfd.2012.7606	Altun S	2013-07-02	TUR	37.9198	30.9615	Isparta	Manual admin	50	Inland freshwater	2009-01-01	2009-12-31	2009-07-02	Trout	Freshwater Fish	Cultured	NA	NA	NA	NA	DD	Yersinia	ruckeri	NA	NA	2	TET	OXT		50	30	CLSI 2010 M100-S20 & M100-S-20-U	NA			CLSI	2010	Western Asia	Western and Southern Asia
919	10.9775/kvfd.2012.7606	Altun S	2013-07-02	TUR	37.9198	30.9615	Isparta	Manual admin	50	Inland freshwater	2009-01-01	2009-12-31	2009-07-02	Trout	Freshwater Fish	Cultured	NA	NA	NA	NA	DD	Yersinia	ruckeri	NA	NA	2	PEN	AMX		100	25	CLSI 2010 M100-S20 & M100-S-20-U	NA			CLSI	2010	Western Asia	Western and Southern Asia
920	10.9775/kvfd.2012.7606	Altun S	2013-07-02	TUR	37.9198	30.9615	Isparta	Manual admin	50	Inland freshwater	2009-01-01	2009-12-31	2009-07-02	Trout	Freshwater Fish	Cultured	NA	NA	NA	NA	DD	Yersinia	ruckeri	NA	NA	2	AMP	FFC		50	30	CLSI 2010 M100-S20 & M100-S-20-U	NA			CLSI	2010	Western Asia	Western and Southern Asia
921	10.9775/kvfd.2012.7606	Altun S	2013-07-02	TUR	37.9198	30.9615	Isparta	Manual admin	50	Inland freshwater	2009-01-01	2009-12-31	2009-07-02	Trout	Freshwater Fish	Cultured	NA	NA	NA	NA	DD	Yersinia	ruckeri	NA	NA	2	MAC	ERY		100	15	CLSI 2010 M100-S20 & M100-S-20-U	NA			CLSI	2010	Western Asia	Western and Southern Asia
922	10.9775/kvfd.2012.7606	Altun S	2013-07-02	TUR	37.9198	30.9615	Isparta	Manual admin	50	Inland freshwater	2009-01-01	2009-12-31	2009-07-02	Trout	Freshwater Fish	Cultured	NA	NA	NA	NA	DD	Yersinia	ruckeri	NA	NA	2	TET	DOX		100	30	CLSI 2010 M100-S20 & M100-S-20-U	NA			CLSI	2010	Western Asia	Western and Southern Asia
923	10.9775/kvfd.2012.7606	Altun S	2013-07-02	TUR	37.9198	30.9615	Isparta	Manual admin	50	Inland freshwater	2009-01-01	2009-12-31	2009-07-02	Trout	Freshwater Fish	Cultured	NA	NA	NA	NA	DD	Yersinia	ruckeri	NA	NA	2	SUL	SXT		0	25	CLSI 2010 M100-S20 & M100-S-20-U	NA			CLSI	2010	Western Asia	Western and Southern Asia
924	10.9775/kvfd.2012.7606	Altun S	2013-07-02	TUR	37.7895	29.3649	Denizli	Manual admin	55	Inland freshwater	2009-01-01	2009-12-31	2009-07-02	Trout	Freshwater Fish	Cultured	NA	NA	NA	NA	DD	Yersinia	ruckeri	NA	NA	1	AMI	GEN		0	120	CLSI 2010 M100-S20 & M100-S-20-U	NA			CLSI	2010	Western Asia	Western and Southern Asia
925	10.9775/kvfd.2012.7606	Altun S	2013-07-02	TUR	37.7895	29.3649	Denizli	Manual admin	55	Inland freshwater	2009-01-01	2009-12-31	2009-07-02	Trout	Freshwater Fish	Cultured	NA	NA	NA	NA	DD	Yersinia	ruckeri	NA	NA	1	AMI	NEO		100	10	CLSI 2010 M100-S20 & M100-S-20-U	NA			CLSI	2010	Western Asia	Western and Southern Asia
926	10.9775/kvfd.2012.7606	Altun S	2013-07-02	TUR	37.7895	29.3649	Denizli	Manual admin	55	Inland freshwater	2009-01-01	2009-12-31	2009-07-02	Trout	Freshwater Fish	Cultured	NA	NA	NA	NA	DD	Yersinia	ruckeri	NA	NA	1	MAC	LIN		100	2	CLSI 2010 M100-S20 & M100-S-20-U	NA			CLSI	2010	Western Asia	Western and Southern Asia
927	10.9775/kvfd.2012.7606	Altun S	2013-07-02	TUR	37.7895	29.3649	Denizli	Manual admin	55	Inland freshwater	2009-01-01	2009-12-31	2009-07-02	Trout	Freshwater Fish	Cultured	NA	NA	NA	NA	DD	Yersinia	ruckeri	NA	NA	1	TET	OXT		0	30	CLSI 2010 M100-S20 & M100-S-20-U	NA			CLSI	2010	Western Asia	Western and Southern Asia
928	10.9775/kvfd.2012.7606	Altun S	2013-07-02	TUR	37.7895	29.3649	Denizli	Manual admin	55	Inland freshwater	2009-01-01	2009-12-31	2009-07-02	Trout	Freshwater Fish	Cultured	NA	NA	NA	NA	DD	Yersinia	ruckeri	NA	NA	1	PEN	AMX		100	25	CLSI 2010 M100-S20 & M100-S-20-U	NA			CLSI	2010	Western Asia	Western and Southern Asia
929	10.9775/kvfd.2012.7606	Altun S	2013-07-02	TUR	37.7895	29.3649	Denizli	Manual admin	55	Inland freshwater	2009-01-01	2009-12-31	2009-07-02	Trout	Freshwater Fish	Cultured	NA	NA	NA	NA	DD	Yersinia	ruckeri	NA	NA	1	AMP	FFC		100	30	CLSI 2010 M100-S20 & M100-S-20-U	NA			CLSI	2010	Western Asia	Western and Southern Asia
930	10.9775/kvfd.2012.7606	Altun S	2013-07-02	TUR	37.7895	29.3649	Denizli	Manual admin	55	Inland freshwater	2009-01-01	2009-12-31	2009-07-02	Trout	Freshwater Fish	Cultured	NA	NA	NA	NA	DD	Yersinia	ruckeri	NA	NA	1	MAC	ERY		100	15	CLSI 2010 M100-S20 & M100-S-20-U	NA			CLSI	2010	Western Asia	Western and Southern Asia
931	10.9775/kvfd.2012.7606	Altun S	2013-07-02	TUR	37.7895	29.3649	Denizli	Manual admin	55	Inland freshwater	2009-01-01	2009-12-31	2009-07-02	Trout	Freshwater Fish	Cultured	NA	NA	NA	NA	DD	Yersinia	ruckeri	NA	NA	1	TET	DOX		100	30	CLSI 2010 M100-S20 & M100-S-20-U	NA			CLSI	2010	Western Asia	Western and Southern Asia
932	10.9775/kvfd.2012.7606	Altun S	2013-07-02	TUR	37.7895	29.3649	Denizli	Manual admin	55	Inland freshwater	2009-01-01	2009-12-31	2009-07-02	Trout	Freshwater Fish	Cultured	NA	NA	NA	NA	DD	Yersinia	ruckeri	NA	NA	1	SUL	SXT		0	25	CLSI 2010 M100-S20 & M100-S-20-U	NA			CLSI	2010	Western Asia	Western and Southern Asia
933	10.9775/kvfd.2012.7606	Altun S	2013-07-02	TUR	38.5048	30.6872	Afyon	Manual admin	50	Inland freshwater	2009-01-01	2009-12-31	2009-07-02	Trout	Freshwater Fish	Cultured	NA	NA	NA	NA	DD	Yersinia	ruckeri	NA	NA	1	AMI	GEN		0	120	CLSI 2010 M100-S20 & M100-S-20-U	NA			CLSI	2010	Western Asia	Western and Southern Asia
934	10.9775/kvfd.2012.7606	Altun S	2013-07-02	TUR	38.5048	30.6872	Afyon	Manual admin	50	Inland freshwater	2009-01-01	2009-12-31	2009-07-02	Trout	Freshwater Fish	Cultured	NA	NA	NA	NA	DD	Yersinia	ruckeri	NA	NA	1	AMI	NEO		100	10	CLSI 2010 M100-S20 & M100-S-20-U	NA			CLSI	2010	Western Asia	Western and Southern Asia
935	10.9775/kvfd.2012.7606	Altun S	2013-07-02	TUR	38.5048	30.6872	Afyon	Manual admin	50	Inland freshwater	2009-01-01	2009-12-31	2009-07-02	Trout	Freshwater Fish	Cultured	NA	NA	NA	NA	DD	Yersinia	ruckeri	NA	NA	1	MAC	LIN		100	2	CLSI 2010 M100-S20 & M100-S-20-U	NA			CLSI	2010	Western Asia	Western and Southern Asia
936	10.9775/kvfd.2012.7606	Altun S	2013-07-02	TUR	38.5048	30.6872	Afyon	Manual admin	50	Inland freshwater	2009-01-01	2009-12-31	2009-07-02	Trout	Freshwater Fish	Cultured	NA	NA	NA	NA	DD	Yersinia	ruckeri	NA	NA	1	TET	OXT		0	30	CLSI 2010 M100-S20 & M100-S-20-U	NA			CLSI	2010	Western Asia	Western and Southern Asia
937	10.9775/kvfd.2012.7606	Altun S	2013-07-02	TUR	38.5048	30.6872	Afyon	Manual admin	50	Inland freshwater	2009-01-01	2009-12-31	2009-07-02	Trout	Freshwater Fish	Cultured	NA	NA	NA	NA	DD	Yersinia	ruckeri	NA	NA	1	PEN	AMX		100	25	CLSI 2010 M100-S20 & M100-S-20-U	NA			CLSI	2010	Western Asia	Western and Southern Asia
938	10.9775/kvfd.2012.7606	Altun S	2013-07-02	TUR	38.5048	30.6872	Afyon	Manual admin	50	Inland freshwater	2009-01-01	2009-12-31	2009-07-02	Trout	Freshwater Fish	Cultured	NA	NA	NA	NA	DD	Yersinia	ruckeri	NA	NA	1	AMP	FFC		0	30	CLSI 2010 M100-S20 & M100-S-20-U	NA			CLSI	2010	Western Asia	Western and Southern Asia
939	10.9775/kvfd.2012.7606	Altun S	2013-07-02	TUR	38.5048	30.6872	Afyon	Manual admin	50	Inland freshwater	2009-01-01	2009-12-31	2009-07-02	Trout	Freshwater Fish	Cultured	NA	NA	NA	NA	DD	Yersinia	ruckeri	NA	NA	1	MAC	ERY		100	15	CLSI 2010 M100-S20 & M100-S-20-U	NA			CLSI	2010	Western Asia	Western and Southern Asia
940	10.9775/kvfd.2012.7606	Altun S	2013-07-02	TUR	38.5048	30.6872	Afyon	Manual admin	50	Inland freshwater	2009-01-01	2009-12-31	2009-07-02	Trout	Freshwater Fish	Cultured	NA	NA	NA	NA	DD	Yersinia	ruckeri	NA	NA	1	TET	DOX		0	30	CLSI 2010 M100-S20 & M100-S-20-U	NA			CLSI	2010	Western Asia	Western and Southern Asia
941	10.9775/kvfd.2012.7606	Altun S	2013-07-02	TUR	38.5048	30.6872	Afyon	Manual admin	50	Inland freshwater	2009-01-01	2009-12-31	2009-07-02	Trout	Freshwater Fish	Cultured	NA	NA	NA	NA	DD	Yersinia	ruckeri	NA	NA	1	SUL	SXT		0	25	CLSI 2010 M100-S20 & M100-S-20-U	NA			CLSI	2010	Western Asia	Western and Southern Asia
942	10.9775/kvfd.2012.7606	Altun S	2013-07-02	TUR	40.7495	30.3892	Sakarya	Manual admin	4	Inland freshwater	2010-01-01	2010-12-31	2010-07-02	Trout	Freshwater Fish	Cultured	NA	NA	NA	NA	DD	Yersinia	ruckeri	NA	NA	1	AMI	GEN		100	120	CLSI 2010 M100-S20 & M100-S-20-U	NA			CLSI	2010	Western Asia	Western and Southern Asia
943	10.9775/kvfd.2012.7606	Altun S	2013-07-02	TUR	40.7495	30.3892	Sakarya	Manual admin	4	Inland freshwater	2010-01-01	2010-12-31	2010-07-02	Trout	Freshwater Fish	Cultured	NA	NA	NA	NA	DD	Yersinia	ruckeri	NA	NA	1	AMI	NEO		100	10	CLSI 2010 M100-S20 & M100-S-20-U	NA			CLSI	2010	Western Asia	Western and Southern Asia
944	10.9775/kvfd.2012.7606	Altun S	2013-07-02	TUR	40.7495	30.3892	Sakarya	Manual admin	4	Inland freshwater	2010-01-01	2010-12-31	2010-07-02	Trout	Freshwater Fish	Cultured	NA	NA	NA	NA	DD	Yersinia	ruckeri	NA	NA	1	MAC	LIN		100	2	CLSI 2010 M100-S20 & M100-S-20-U	NA			CLSI	2010	Western Asia	Western and Southern Asia
945	10.9775/kvfd.2012.7606	Altun S	2013-07-02	TUR	40.7495	30.3892	Sakarya	Manual admin	4	Inland freshwater	2010-01-01	2010-12-31	2010-07-02	Trout	Freshwater Fish	Cultured	NA	NA	NA	NA	DD	Yersinia	ruckeri	NA	NA	1	TET	OXT		100	30	CLSI 2010 M100-S20 & M100-S-20-U	NA			CLSI	2010	Western Asia	Western and Southern Asia
946	10.9775/kvfd.2012.7606	Altun S	2013-07-02	TUR	40.7495	30.3892	Sakarya	Manual admin	4	Inland freshwater	2010-01-01	2010-12-31	2010-07-02	Trout	Freshwater Fish	Cultured	NA	NA	NA	NA	DD	Yersinia	ruckeri	NA	NA	1	PEN	AMX		100	25	CLSI 2010 M100-S20 & M100-S-20-U	NA			CLSI	2010	Western Asia	Western and Southern Asia
947	10.9775/kvfd.2012.7606	Altun S	2013-07-02	TUR	40.7495	30.3892	Sakarya	Manual admin	4	Inland freshwater	2010-01-01	2010-12-31	2010-07-02	Trout	Freshwater Fish	Cultured	NA	NA	NA	NA	DD	Yersinia	ruckeri	NA	NA	1	AMP	FFC		100	30	CLSI 2010 M100-S20 & M100-S-20-U	NA			CLSI	2010	Western Asia	Western and Southern Asia
948	10.9775/kvfd.2012.7606	Altun S	2013-07-02	TUR	40.7495	30.3892	Sakarya	Manual admin	4	Inland freshwater	2010-01-01	2010-12-31	2010-07-02	Trout	Freshwater Fish	Cultured	NA	NA	NA	NA	DD	Yersinia	ruckeri	NA	NA	1	MAC	ERY		100	15	CLSI 2010 M100-S20 & M100-S-20-U	NA			CLSI	2010	Western Asia	Western and Southern Asia
949	10.9775/kvfd.2012.7606	Altun S	2013-07-02	TUR	40.7495	30.3892	Sakarya	Manual admin	4	Inland freshwater	2010-01-01	2010-12-31	2010-07-02	Trout	Freshwater Fish	Cultured	NA	NA	NA	NA	DD	Yersinia	ruckeri	NA	NA	1	TET	DOX		0	30	CLSI 2010 M100-S20 & M100-S-20-U	NA			CLSI	2010	Western Asia	Western and Southern Asia
950	10.9775/kvfd.2012.7606	Altun S	2013-07-02	TUR	40.7495	30.3892	Sakarya	Manual admin	4	Inland freshwater	2010-01-01	2010-12-31	2010-07-02	Trout	Freshwater Fish	Cultured	NA	NA	NA	NA	DD	Yersinia	ruckeri	NA	NA	1	SUL	SXT		0	25	CLSI 2010 M100-S20 & M100-S-20-U	NA			CLSI	2010	Western Asia	Western and Southern Asia
951	10.9775/kvfd.2012.7606	Altun S	2013-07-02	TUR	40.2238	29.0422	Bursa	Manual admin	6	Inland freshwater	2010-01-01	2010-12-31	2010-07-02	Trout	Freshwater Fish	Cultured	NA	NA	NA	NA	DD	Yersinia	ruckeri	NA	NA	2	AMI	GEN		50	120	CLSI 2010 M100-S20 & M100-S-20-U	NA			CLSI	2010	Western Asia	Western and Southern Asia
952	10.9775/kvfd.2012.7606	Altun S	2013-07-02	TUR	40.2238	29.0422	Bursa	Manual admin	6	Inland freshwater	2010-01-01	2010-12-31	2010-07-02	Trout	Freshwater Fish	Cultured	NA	NA	NA	NA	DD	Yersinia	ruckeri	NA	NA	2	AMI	NEO		100	10	CLSI 2010 M100-S20 & M100-S-20-U	NA			CLSI	2010	Western Asia	Western and Southern Asia
953	10.9775/kvfd.2012.7606	Altun S	2013-07-02	TUR	40.2238	29.0422	Bursa	Manual admin	6	Inland freshwater	2010-01-01	2010-12-31	2010-07-02	Trout	Freshwater Fish	Cultured	NA	NA	NA	NA	DD	Yersinia	ruckeri	NA	NA	2	MAC	LIN		100	2	CLSI 2010 M100-S20 & M100-S-20-U	NA			CLSI	2010	Western Asia	Western and Southern Asia
954	10.9775/kvfd.2012.7606	Altun S	2013-07-02	TUR	40.2238	29.0422	Bursa	Manual admin	6	Inland freshwater	2010-01-01	2010-12-31	2010-07-02	Trout	Freshwater Fish	Cultured	NA	NA	NA	NA	DD	Yersinia	ruckeri	NA	NA	2	TET	OXT		0	30	CLSI 2010 M100-S20 & M100-S-20-U	NA			CLSI	2010	Western Asia	Western and Southern Asia
955	10.9775/kvfd.2012.7606	Altun S	2013-07-02	TUR	40.2238	29.0422	Bursa	Manual admin	6	Inland freshwater	2010-01-01	2010-12-31	2010-07-02	Trout	Freshwater Fish	Cultured	NA	NA	NA	NA	DD	Yersinia	ruckeri	NA	NA	2	PEN	AMX		100	25	CLSI 2010 M100-S20 & M100-S-20-U	NA			CLSI	2010	Western Asia	Western and Southern Asia
956	10.9775/kvfd.2012.7606	Altun S	2013-07-02	TUR	40.2238	29.0422	Bursa	Manual admin	6	Inland freshwater	2010-01-01	2010-12-31	2010-07-02	Trout	Freshwater Fish	Cultured	NA	NA	NA	NA	DD	Yersinia	ruckeri	NA	NA	2	AMP	FFC		0	30	CLSI 2010 M100-S20 & M100-S-20-U	NA			CLSI	2010	Western Asia	Western and Southern Asia
957	10.9775/kvfd.2012.7606	Altun S	2013-07-02	TUR	40.2238	29.0422	Bursa	Manual admin	6	Inland freshwater	2010-01-01	2010-12-31	2010-07-02	Trout	Freshwater Fish	Cultured	NA	NA	NA	NA	DD	Yersinia	ruckeri	NA	NA	2	MAC	ERY		100	15	CLSI 2010 M100-S20 & M100-S-20-U	NA			CLSI	2010	Western Asia	Western and Southern Asia
958	10.9775/kvfd.2012.7606	Altun S	2013-07-02	TUR	40.2238	29.0422	Bursa	Manual admin	6	Inland freshwater	2010-01-01	2010-12-31	2010-07-02	Trout	Freshwater Fish	Cultured	NA	NA	NA	NA	DD	Yersinia	ruckeri	NA	NA	2	TET	DOX		0	30	CLSI 2010 M100-S20 & M100-S-20-U	NA			CLSI	2010	Western Asia	Western and Southern Asia
959	10.9775/kvfd.2012.7606	Altun S	2013-07-02	TUR	40.2238	29.0422	Bursa	Manual admin	6	Inland freshwater	2010-01-01	2010-12-31	2010-07-02	Trout	Freshwater Fish	Cultured	NA	NA	NA	NA	DD	Yersinia	ruckeri	NA	NA	2	SUL	SXT		50	25	CLSI 2010 M100-S20 & M100-S-20-U	NA			CLSI	2010	Western Asia	Western and Southern Asia
960	10.9775/kvfd.2012.7606	Altun S	2013-07-02	TUR	40.098	30.2023	Bilecik	Manual admin	25	Inland freshwater	2010-01-01	2010-12-31	2010-07-02	Trout	Freshwater Fish	Cultured	NA	NA	NA	NA	DD	Yersinia	ruckeri	NA	NA	2	AMI	GEN		50	120	CLSI 2010 M100-S20 & M100-S-20-U	NA			CLSI	2010	Western Asia	Western and Southern Asia
961	10.9775/kvfd.2012.7606	Altun S	2013-07-02	TUR	40.098	30.2023	Bilecik	Manual admin	25	Inland freshwater	2010-01-01	2010-12-31	2010-07-02	Trout	Freshwater Fish	Cultured	NA	NA	NA	NA	DD	Yersinia	ruckeri	NA	NA	2	AMI	NEO		100	10	CLSI 2010 M100-S20 & M100-S-20-U	NA			CLSI	2010	Western Asia	Western and Southern Asia
962	10.9775/kvfd.2012.7606	Altun S	2013-07-02	TUR	40.098	30.2023	Bilecik	Manual admin	25	Inland freshwater	2010-01-01	2010-12-31	2010-07-02	Trout	Freshwater Fish	Cultured	NA	NA	NA	NA	DD	Yersinia	ruckeri	NA	NA	2	MAC	LIN		100	2	CLSI 2010 M100-S20 & M100-S-20-U	NA			CLSI	2010	Western Asia	Western and Southern Asia
963	10.9775/kvfd.2012.7606	Altun S	2013-07-02	TUR	40.098	30.2023	Bilecik	Manual admin	25	Inland freshwater	2010-01-01	2010-12-31	2010-07-02	Trout	Freshwater Fish	Cultured	NA	NA	NA	NA	DD	Yersinia	ruckeri	NA	NA	2	TET	OXT		0	30	CLSI 2010 M100-S20 & M100-S-20-U	NA			CLSI	2010	Western Asia	Western and Southern Asia
964	10.9775/kvfd.2012.7606	Altun S	2013-07-02	TUR	40.098	30.2023	Bilecik	Manual admin	25	Inland freshwater	2010-01-01	2010-12-31	2010-07-02	Trout	Freshwater Fish	Cultured	NA	NA	NA	NA	DD	Yersinia	ruckeri	NA	NA	2	PEN	AMX		100	25	CLSI 2010 M100-S20 & M100-S-20-U	NA			CLSI	2010	Western Asia	Western and Southern Asia
965	10.9775/kvfd.2012.7606	Altun S	2013-07-02	TUR	40.098	30.2023	Bilecik	Manual admin	25	Inland freshwater	2010-01-01	2010-12-31	2010-07-02	Trout	Freshwater Fish	Cultured	NA	NA	NA	NA	DD	Yersinia	ruckeri	NA	NA	2	AMP	FFC		0	30	CLSI 2010 M100-S20 & M100-S-20-U	NA			CLSI	2010	Western Asia	Western and Southern Asia
966	10.9775/kvfd.2012.7606	Altun S	2013-07-02	TUR	40.098	30.2023	Bilecik	Manual admin	25	Inland freshwater	2010-01-01	2010-12-31	2010-07-02	Trout	Freshwater Fish	Cultured	NA	NA	NA	NA	DD	Yersinia	ruckeri	NA	NA	2	MAC	ERY		100	15	CLSI 2010 M100-S20 & M100-S-20-U	NA			CLSI	2010	Western Asia	Western and Southern Asia
967	10.9775/kvfd.2012.7606	Altun S	2013-07-02	TUR	40.098	30.2023	Bilecik	Manual admin	25	Inland freshwater	2010-01-01	2010-12-31	2010-07-02	Trout	Freshwater Fish	Cultured	NA	NA	NA	NA	DD	Yersinia	ruckeri	NA	NA	2	TET	DOX		0	30	CLSI 2010 M100-S20 & M100-S-20-U	NA			CLSI	2010	Western Asia	Western and Southern Asia
968	10.9775/kvfd.2012.7606	Altun S	2013-07-02	TUR	40.098	30.2023	Bilecik	Manual admin	25	Inland freshwater	2010-01-01	2010-12-31	2010-07-02	Trout	Freshwater Fish	Cultured	NA	NA	NA	NA	DD	Yersinia	ruckeri	NA	NA	2	SUL	SXT		0	25	CLSI 2010 M100-S20 & M100-S-20-U	NA			CLSI	2010	Western Asia	Western and Southern Asia
969	10.9775/kvfd.2012.7606	Altun S	2013-07-02	TUR	39.3332	29.5738	K√ºtahya	Manual admin	45	Inland freshwater	2010-01-01	2010-12-31	2010-07-02	Trout	Freshwater Fish	Cultured	NA	NA	NA	NA	DD	Yersinia	ruckeri	NA	NA	3	AMI	GEN		33	120	CLSI 2010 M100-S20 & M100-S-20-U	NA			CLSI	2010	Western Asia	Western and Southern Asia
970	10.9775/kvfd.2012.7606	Altun S	2013-07-02	TUR	39.3332	29.5738	K√ºtahya	Manual admin	45	Inland freshwater	2010-01-01	2010-12-31	2010-07-02	Trout	Freshwater Fish	Cultured	NA	NA	NA	NA	DD	Yersinia	ruckeri	NA	NA	3	AMI	NEO		100	10	CLSI 2010 M100-S20 & M100-S-20-U	NA			CLSI	2010	Western Asia	Western and Southern Asia
971	10.9775/kvfd.2012.7606	Altun S	2013-07-02	TUR	39.3332	29.5738	K√ºtahya	Manual admin	45	Inland freshwater	2010-01-01	2010-12-31	2010-07-02	Trout	Freshwater Fish	Cultured	NA	NA	NA	NA	DD	Yersinia	ruckeri	NA	NA	3	MAC	LIN		100	2	CLSI 2010 M100-S20 & M100-S-20-U	NA			CLSI	2010	Western Asia	Western and Southern Asia
972	10.9775/kvfd.2012.7606	Altun S	2013-07-02	TUR	39.3332	29.5738	K√ºtahya	Manual admin	45	Inland freshwater	2010-01-01	2010-12-31	2010-07-02	Trout	Freshwater Fish	Cultured	NA	NA	NA	NA	DD	Yersinia	ruckeri	NA	NA	3	TET	OXT		0	30	CLSI 2010 M100-S20 & M100-S-20-U	NA			CLSI	2010	Western Asia	Western and Southern Asia
973	10.9775/kvfd.2012.7606	Altun S	2013-07-02	TUR	39.3332	29.5738	K√ºtahya	Manual admin	45	Inland freshwater	2010-01-01	2010-12-31	2010-07-02	Trout	Freshwater Fish	Cultured	NA	NA	NA	NA	DD	Yersinia	ruckeri	NA	NA	3	PEN	AMX		100	25	CLSI 2010 M100-S20 & M100-S-20-U	NA			CLSI	2010	Western Asia	Western and Southern Asia
974	10.9775/kvfd.2012.7606	Altun S	2013-07-02	TUR	39.3332	29.5738	K√ºtahya	Manual admin	45	Inland freshwater	2010-01-01	2010-12-31	2010-07-02	Trout	Freshwater Fish	Cultured	NA	NA	NA	NA	DD	Yersinia	ruckeri	NA	NA	3	AMP	FFC		0	30	CLSI 2010 M100-S20 & M100-S-20-U	NA			CLSI	2010	Western Asia	Western and Southern Asia
975	10.9775/kvfd.2012.7606	Altun S	2013-07-02	TUR	39.3332	29.5738	K√ºtahya	Manual admin	45	Inland freshwater	2010-01-01	2010-12-31	2010-07-02	Trout	Freshwater Fish	Cultured	NA	NA	NA	NA	DD	Yersinia	ruckeri	NA	NA	3	MAC	ERY		100	15	CLSI 2010 M100-S20 & M100-S-20-U	NA			CLSI	2010	Western Asia	Western and Southern Asia
976	10.9775/kvfd.2012.7606	Altun S	2013-07-02	TUR	39.3332	29.5738	K√ºtahya	Manual admin	45	Inland freshwater	2010-01-01	2010-12-31	2010-07-02	Trout	Freshwater Fish	Cultured	NA	NA	NA	NA	DD	Yersinia	ruckeri	NA	NA	3	TET	DOX		33	30	CLSI 2010 M100-S20 & M100-S-20-U	NA			CLSI	2010	Western Asia	Western and Southern Asia
977	10.9775/kvfd.2012.7606	Altun S	2013-07-02	TUR	39.3332	29.5738	K√ºtahya	Manual admin	45	Inland freshwater	2010-01-01	2010-12-31	2010-07-02	Trout	Freshwater Fish	Cultured	NA	NA	NA	NA	DD	Yersinia	ruckeri	NA	NA	3	SUL	SXT		0	25	CLSI 2010 M100-S20 & M100-S-20-U	NA			CLSI	2010	Western Asia	Western and Southern Asia
978	10.9775/kvfd.2012.7606	Altun S	2013-07-02	TUR	36.9216	28.6131	Muƒüla	Manual admin	60	Inland freshwater	2010-01-01	2010-12-31	2010-07-02	Trout	Freshwater Fish	Cultured	NA	NA	NA	NA	DD	Yersinia	ruckeri	NA	NA	3	AMI	GEN		0	120	CLSI 2010 M100-S20 & M100-S-20-U	NA			CLSI	2010	Western Asia	Western and Southern Asia
979	10.9775/kvfd.2012.7606	Altun S	2013-07-02	TUR	36.9216	28.6131	Muƒüla	Manual admin	60	Inland freshwater	2010-01-01	2010-12-31	2010-07-02	Trout	Freshwater Fish	Cultured	NA	NA	NA	NA	DD	Yersinia	ruckeri	NA	NA	3	AMI	NEO		100	10	CLSI 2010 M100-S20 & M100-S-20-U	NA			CLSI	2010	Western Asia	Western and Southern Asia
980	10.9775/kvfd.2012.7606	Altun S	2013-07-02	TUR	36.9216	28.6131	Muƒüla	Manual admin	60	Inland freshwater	2010-01-01	2010-12-31	2010-07-02	Trout	Freshwater Fish	Cultured	NA	NA	NA	NA	DD	Yersinia	ruckeri	NA	NA	3	MAC	LIN		100	2	CLSI 2010 M100-S20 & M100-S-20-U	NA			CLSI	2010	Western Asia	Western and Southern Asia
981	10.9775/kvfd.2012.7606	Altun S	2013-07-02	TUR	36.9216	28.6131	Muƒüla	Manual admin	60	Inland freshwater	2010-01-01	2010-12-31	2010-07-02	Trout	Freshwater Fish	Cultured	NA	NA	NA	NA	DD	Yersinia	ruckeri	NA	NA	3	TET	OXT		0	30	CLSI 2010 M100-S20 & M100-S-20-U	NA			CLSI	2010	Western Asia	Western and Southern Asia
982	10.9775/kvfd.2012.7606	Altun S	2013-07-02	TUR	36.9216	28.6131	Muƒüla	Manual admin	60	Inland freshwater	2010-01-01	2010-12-31	2010-07-02	Trout	Freshwater Fish	Cultured	NA	NA	NA	NA	DD	Yersinia	ruckeri	NA	NA	3	PEN	AMX		66	25	CLSI 2010 M100-S20 & M100-S-20-U	NA			CLSI	2010	Western Asia	Western and Southern Asia
983	10.9775/kvfd.2012.7606	Altun S	2013-07-02	TUR	36.9216	28.6131	Muƒüla	Manual admin	60	Inland freshwater	2010-01-01	2010-12-31	2010-07-02	Trout	Freshwater Fish	Cultured	NA	NA	NA	NA	DD	Yersinia	ruckeri	NA	NA	3	AMP	FFC		0	30	CLSI 2010 M100-S20 & M100-S-20-U	NA			CLSI	2010	Western Asia	Western and Southern Asia
984	10.9775/kvfd.2012.7606	Altun S	2013-07-02	TUR	36.9216	28.6131	Muƒüla	Manual admin	60	Inland freshwater	2010-01-01	2010-12-31	2010-07-02	Trout	Freshwater Fish	Cultured	NA	NA	NA	NA	DD	Yersinia	ruckeri	NA	NA	3	MAC	ERY		100	15	CLSI 2010 M100-S20 & M100-S-20-U	NA			CLSI	2010	Western Asia	Western and Southern Asia
985	10.9775/kvfd.2012.7606	Altun S	2013-07-02	TUR	36.9216	28.6131	Muƒüla	Manual admin	60	Inland freshwater	2010-01-01	2010-12-31	2010-07-02	Trout	Freshwater Fish	Cultured	NA	NA	NA	NA	DD	Yersinia	ruckeri	NA	NA	3	TET	DOX		0	30	CLSI 2010 M100-S20 & M100-S-20-U	NA			CLSI	2010	Western Asia	Western and Southern Asia
986	10.9775/kvfd.2012.7606	Altun S	2013-07-02	TUR	36.9216	28.6131	Muƒüla	Manual admin	60	Inland freshwater	2010-01-01	2010-12-31	2010-07-02	Trout	Freshwater Fish	Cultured	NA	NA	NA	NA	DD	Yersinia	ruckeri	NA	NA	3	SUL	SXT		0	25	CLSI 2010 M100-S20 & M100-S-20-U	NA			CLSI	2010	Western Asia	Western and Southern Asia
987	10.1111/jam.12104	Chiu TH	2012-07-02	TWN	23.5757	119.584	Local fish market, Taiwan (Penghu County)	Place name	8	Post harvest	2006-05-15	2006-08-15	2006-06-30	Blue mackerel (Scomber australasicus)	Marine Fish	Wild caught	NA	Tissue	Product	Healthy	DD	Photobacterium	damselae subsp. damselae	NA	NA	25	PEN	AMX		88	25	CLSI 2008	Thyssen and Ollevier (2001)	Specific location market not stated EMAIL: 9/9/19. No REPLY. XY coord set as location of research inst National Penghu University of Science and Technology, Penghu, Taiwan	vanco@gms.npu.edu.tw	CLSI	2008	Eastern Asia	Eastern Asia
988	10.1111/jam.12104	Chiu TH	2012-07-02	TWN	23.5757	119.584	Local fish market, Taiwan (Penghu County)	Place name	8	Post harvest	2006-05-15	2006-08-15	2006-06-30	Blue mackerel (Scomber australasicus)	Marine Fish	Wild caught	NA	Tissue	Product	Healthy	DD	Photobacterium	damselae subsp. damselae	NA	NA	25	PEN	AMP		8	10	CLSI 2008	Thyssen and Ollevier (2001)			CLSI	2008	Eastern Asia	Eastern Asia
989	10.1111/jam.12104	Chiu TH	2012-07-02	TWN	23.5757	119.584	Local fish market, Taiwan (Penghu County)	Place name	8	Post harvest	2006-05-15	2006-08-15	2006-06-30	Blue mackerel (Scomber australasicus)	Marine Fish	Wild caught	NA	Tissue	Product	Healthy	DD	Photobacterium	damselae subsp. damselae	NA	NA	25	AMP	CHL		100	30	CLSI 2008	Thyssen and Ollevier (2001)			CLSI	2008	Eastern Asia	Eastern Asia
990	10.1111/jam.12104	Chiu TH	2012-07-02	TWN	23.5757	119.584	Local fish market, Taiwan (Penghu County)	Place name	8	Post harvest	2006-05-15	2006-08-15	2006-06-30	Blue mackerel (Scomber australasicus)	Marine Fish	Wild caught	NA	Tissue	Product	Healthy	DD	Photobacterium	damselae subsp. damselae	NA	NA	25	QUI	ENR		20	5	CLSI 2008	Thyssen and Ollevier (2001)			CLSI	2008	Eastern Asia	Eastern Asia
991	10.1111/jam.12104	Chiu TH	2012-07-02	TWN	23.5757	119.584	Local fish market, Taiwan (Penghu County)	Place name	8	Post harvest	2006-05-15	2006-08-15	2006-06-30	Blue mackerel (Scomber australasicus)	Marine Fish	Wild caught	NA	Tissue	Product	Healthy	DD	Photobacterium	damselae subsp. damselae	NA	NA	25	MAC	ERY		4	15	CLSI 2008	Thyssen and Ollevier (2001)			CLSI	2008	Eastern Asia	Eastern Asia
992	10.1111/jam.12104	Chiu TH	2012-07-02	TWN	23.5757	119.584	Local fish market, Taiwan (Penghu County)	Place name	8	Post harvest	2006-05-15	2006-08-15	2006-06-30	Blue mackerel (Scomber australasicus)	Marine Fish	Wild caught	NA	Tissue	Product	Healthy	DD	Photobacterium	damselae subsp. damselae	NA	NA	25	AMP	FFC		4	30	CLSI 2008	Thyssen and Ollevier (2001)			CLSI	2008	Eastern Asia	Eastern Asia
993	10.1111/jam.12104	Chiu TH	2012-07-02	TWN	23.5757	119.584	Local fish market, Taiwan (Penghu County)	Place name	8	Post harvest	2006-05-15	2006-08-15	2006-06-30	Blue mackerel (Scomber australasicus)	Marine Fish	Wild caught	NA	Tissue	Product	Healthy	DD	Photobacterium	damselae subsp. damselae	NA	NA	25	QUI	FLQ		40	30	CLSI 2008	Thyssen and Ollevier (2001)			CLSI	2008	Eastern Asia	Eastern Asia
994	10.1111/jam.12104	Chiu TH	2012-07-02	TWN	23.5757	119.584	Local fish market, Taiwan (Penghu County)	Place name	8	Post harvest	2006-05-15	2006-08-15	2006-06-30	Blue mackerel (Scomber australasicus)	Marine Fish	Wild caught	NA	Tissue	Product	Healthy	DD	Photobacterium	damselae subsp. damselae	NA	NA	25	AMI	GEN		96	10	CLSI 2008	Thyssen and Ollevier (2001)			CLSI	2008	Eastern Asia	Eastern Asia
995	10.1111/jam.12104	Chiu TH	2012-07-02	TWN	23.5757	119.584	Local fish market, Taiwan (Penghu County)	Place name	8	Post harvest	2006-05-15	2006-08-15	2006-06-30	Blue mackerel (Scomber australasicus)	Marine Fish	Wild caught	NA	Tissue	Product	Healthy	DD	Photobacterium	damselae subsp. damselae	NA	NA	25	AMI	KAN		4	30	CLSI 2008	Thyssen and Ollevier (2001)			CLSI	2008	Eastern Asia	Eastern Asia
996	10.1111/jam.12104	Chiu TH	2012-07-02	TWN	23.5757	119.584	Local fish market, Taiwan (Penghu County)	Place name	8	Post harvest	2006-05-15	2006-08-15	2006-06-30	Blue mackerel (Scomber australasicus)	Marine Fish	Wild caught	NA	Tissue	Product	Healthy	DD	Photobacterium	damselae subsp. damselae	NA	NA	25	QUI	OXO		4	2	CLSI 2008	Thyssen and Ollevier (2001)			CLSI	2008	Eastern Asia	Eastern Asia
997	10.1111/jam.12104	Chiu TH	2012-07-02	TWN	23.5757	119.584	Local fish market, Taiwan (Penghu County)	Place name	8	Post harvest	2006-05-15	2006-08-15	2006-06-30	Blue mackerel (Scomber australasicus)	Marine Fish	Wild caught	NA	Tissue	Product	Healthy	DD	Photobacterium	damselae subsp. damselae	NA	NA	25	TET	OXT		4	30	CLSI 2008	Thyssen and Ollevier (2001)			CLSI	2008	Eastern Asia	Eastern Asia
998	10.1111/jam.12104	Chiu TH	2012-07-02	TWN	23.5757	119.584	Local fish market, Taiwan (Penghu County)	Place name	8	Post harvest	2006-05-15	2006-08-15	2006-06-30	Blue mackerel (Scomber australasicus)	Marine Fish	Wild caught	NA	Tissue	Product	Healthy	DD	Photobacterium	damselae subsp. damselae	NA	NA	25	PEN	PEN		92	10 units	CLSI 2008	Thyssen and Ollevier (2001)			CLSI	2008	Eastern Asia	Eastern Asia
999	10.1111/jam.12104	Chiu TH	2012-07-02	TWN	23.5757	119.584	Local fish market, Taiwan (Penghu County)	Place name	8	Post harvest	2006-05-15	2006-08-15	2006-06-30	Blue mackerel (Scomber australasicus)	Marine Fish	Wild caught	NA	Tissue	Product	Healthy	DD	Photobacterium	damselae subsp. damselae	NA	NA	25	AMI	STR		0	10	CLSI 2008	Thyssen and Ollevier (2001)			CLSI	2008	Eastern Asia	Eastern Asia
1000	10.1111/jam.12104	Chiu TH	2012-07-02	TWN	23.5757	119.584	Local fish market, Taiwan (Penghu County)	Place name	8	Post harvest	2006-05-15	2006-08-15	2006-06-30	Blue mackerel (Scomber australasicus)	Marine Fish	Wild caught	NA	Tissue	Product	Healthy	DD	Photobacterium	damselae subsp. damselae	NA	NA	25	SUL	SXT		56	25	CLSI 2008	Thyssen and Ollevier (2001)			CLSI	2008	Eastern Asia	Eastern Asia
1001	10.1111/jam.12104	Chiu TH	2012-07-02	TWN	23.5757	119.584	Local fish market, Taiwan (Penghu County)	Place name	8	Post harvest	2006-05-15	2006-08-15	2006-06-30	Blue mackerel (Scomber australasicus)	Marine Fish	Wild caught	NA	Tissue	Product	Healthy	DD	Photobacterium	damselae subsp. damselae	NA	NA	25	TET	TET		4	30	CLSI 2008	Thyssen and Ollevier (2001)			CLSI	2008	Eastern Asia	Eastern Asia
1002	10.1111/jam.12104	Chiu TH	2012-07-02	TWN	23.5757	119.584	Local fish market, Taiwan (Penghu County)	Place name	8	Post harvest	2006-05-15	2006-08-15	2006-06-30	Cobia (Rachycentron canadum)	Marine Fish	Cultured	NA	Tissue	Product	Healthy	DD	Photobacterium	damselae subsp. damselae	NA	NA	25	PEN	AMX		96	25	CLSI 2008	Thyssen and Ollevier (2001)			CLSI	2008	Eastern Asia	Eastern Asia
1003	10.1111/jam.12104	Chiu TH	2012-07-02	TWN	23.5757	119.584	Local fish market, Taiwan (Penghu County)	Place name	8	Post harvest	2006-05-15	2006-08-15	2006-06-30	Cobia (Rachycentron canadum)	Marine Fish	Cultured	NA	Tissue	Product	Healthy	DD	Photobacterium	damselae subsp. damselae	NA	NA	25	PEN	AMP		12	10	CLSI 2008	Thyssen and Ollevier (2001)			CLSI	2008	Eastern Asia	Eastern Asia
1004	10.1111/jam.12104	Chiu TH	2012-07-02	TWN	23.5757	119.584	Local fish market, Taiwan (Penghu County)	Place name	8	Post harvest	2006-05-15	2006-08-15	2006-06-30	Cobia (Rachycentron canadum)	Marine Fish	Cultured	NA	Tissue	Product	Healthy	DD	Photobacterium	damselae subsp. damselae	NA	NA	25	AMP	CHL		96	30	CLSI 2008	Thyssen and Ollevier (2001)			CLSI	2008	Eastern Asia	Eastern Asia
1005	10.1111/jam.12104	Chiu TH	2012-07-02	TWN	23.5757	119.584	Local fish market, Taiwan (Penghu County)	Place name	8	Post harvest	2006-05-15	2006-08-15	2006-06-30	Cobia (Rachycentron canadum)	Marine Fish	Cultured	NA	Tissue	Product	Healthy	DD	Photobacterium	damselae subsp. damselae	NA	NA	25	QUI	ENR		80	5	CLSI 2008	Thyssen and Ollevier (2001)			CLSI	2008	Eastern Asia	Eastern Asia
1006	10.1111/jam.12104	Chiu TH	2012-07-02	TWN	23.5757	119.584	Local fish market, Taiwan (Penghu County)	Place name	8	Post harvest	2006-05-15	2006-08-15	2006-06-30	Cobia (Rachycentron canadum)	Marine Fish	Cultured	NA	Tissue	Product	Healthy	DD	Photobacterium	damselae subsp. damselae	NA	NA	25	MAC	ERY		0	15	CLSI 2008	Thyssen and Ollevier (2001)			CLSI	2008	Eastern Asia	Eastern Asia
1007	10.1111/jam.12104	Chiu TH	2012-07-02	TWN	23.5757	119.584	Local fish market, Taiwan (Penghu County)	Place name	8	Post harvest	2006-05-15	2006-08-15	2006-06-30	Cobia (Rachycentron canadum)	Marine Fish	Cultured	NA	Tissue	Product	Healthy	DD	Photobacterium	damselae subsp. damselae	NA	NA	25	AMP	FFC		4	30	CLSI 2008	Thyssen and Ollevier (2001)			CLSI	2008	Eastern Asia	Eastern Asia
1008	10.1111/jam.12104	Chiu TH	2012-07-02	TWN	23.5757	119.584	Local fish market, Taiwan (Penghu County)	Place name	8	Post harvest	2006-05-15	2006-08-15	2006-06-30	Cobia (Rachycentron canadum)	Marine Fish	Cultured	NA	Tissue	Product	Healthy	DD	Photobacterium	damselae subsp. damselae	NA	NA	25	QUI	FLQ		68	30	CLSI 2008	Thyssen and Ollevier (2001)			CLSI	2008	Eastern Asia	Eastern Asia
1009	10.1111/jam.12104	Chiu TH	2012-07-02	TWN	23.5757	119.584	Local fish market, Taiwan (Penghu County)	Place name	8	Post harvest	2006-05-15	2006-08-15	2006-06-30	Cobia (Rachycentron canadum)	Marine Fish	Cultured	NA	Tissue	Product	Healthy	DD	Photobacterium	damselae subsp. damselae	NA	NA	25	AMI	GEN		96	10	CLSI 2008	Thyssen and Ollevier (2001)			CLSI	2008	Eastern Asia	Eastern Asia
1010	10.1111/jam.12104	Chiu TH	2012-07-02	TWN	23.5757	119.584	Local fish market, Taiwan (Penghu County)	Place name	8	Post harvest	2006-05-15	2006-08-15	2006-06-30	Cobia (Rachycentron canadum)	Marine Fish	Cultured	NA	Tissue	Product	Healthy	DD	Photobacterium	damselae subsp. damselae	NA	NA	25	AMI	KAN		0	30	CLSI 2008	Thyssen and Ollevier (2001)			CLSI	2008	Eastern Asia	Eastern Asia
1011	10.1111/jam.12104	Chiu TH	2012-07-02	TWN	23.5757	119.584	Local fish market, Taiwan (Penghu County)	Place name	8	Post harvest	2006-05-15	2006-08-15	2006-06-30	Cobia (Rachycentron canadum)	Marine Fish	Cultured	NA	Tissue	Product	Healthy	DD	Photobacterium	damselae subsp. damselae	NA	NA	25	QUI	OXO		4	2	CLSI 2008	Thyssen and Ollevier (2001)			CLSI	2008	Eastern Asia	Eastern Asia
1012	10.1111/jam.12104	Chiu TH	2012-07-02	TWN	23.5757	119.584	Local fish market, Taiwan (Penghu County)	Place name	8	Post harvest	2006-05-15	2006-08-15	2006-06-30	Cobia (Rachycentron canadum)	Marine Fish	Cultured	NA	Tissue	Product	Healthy	DD	Photobacterium	damselae subsp. damselae	NA	NA	25	TET	OXT		4	30	CLSI 2008	Thyssen and Ollevier (2001)			CLSI	2008	Eastern Asia	Eastern Asia
1013	10.1111/jam.12104	Chiu TH	2012-07-02	TWN	23.5757	119.584	Local fish market, Taiwan (Penghu County)	Place name	8	Post harvest	2006-05-15	2006-08-15	2006-06-30	Cobia (Rachycentron canadum)	Marine Fish	Cultured	NA	Tissue	Product	Healthy	DD	Photobacterium	damselae subsp. damselae	NA	NA	25	PEN	PEN		92	10 units	CLSI 2008	Thyssen and Ollevier (2001)			CLSI	2008	Eastern Asia	Eastern Asia
1014	10.1111/jam.12104	Chiu TH	2012-07-02	TWN	23.5757	119.584	Local fish market, Taiwan (Penghu County)	Place name	8	Post harvest	2006-05-15	2006-08-15	2006-06-30	Cobia (Rachycentron canadum)	Marine Fish	Cultured	NA	Tissue	Product	Healthy	DD	Photobacterium	damselae subsp. damselae	NA	NA	25	AMI	STR		0	10	CLSI 2008	Thyssen and Ollevier (2001)			CLSI	2008	Eastern Asia	Eastern Asia
1015	10.1111/jam.12104	Chiu TH	2012-07-02	TWN	23.5757	119.584	Local fish market, Taiwan (Penghu County)	Place name	8	Post harvest	2006-05-15	2006-08-15	2006-06-30	Cobia (Rachycentron canadum)	Marine Fish	Cultured	NA	Tissue	Product	Healthy	DD	Photobacterium	damselae subsp. damselae	NA	NA	25	SUL	SXT		32	25	CLSI 2008	Thyssen and Ollevier (2001)			CLSI	2008	Eastern Asia	Eastern Asia
1016	10.1111/jam.12104	Chiu TH	2012-07-02	TWN	23.5757	119.584	Local fish market, Taiwan (Penghu County)	Place name	8	Post harvest	2006-05-15	2006-08-15	2006-06-30	Cobia (Rachycentron canadum)	Marine Fish	Cultured	NA	Tissue	Product	Healthy	DD	Photobacterium	damselae subsp. damselae	NA	NA	25	TET	TET		4	30	CLSI 2008	Thyssen and Ollevier (2001)			CLSI	2008	Eastern Asia	Eastern Asia
1017	Int Food Res J 20(3):1449-1452	Ye YW	2013-07-02	CHN	31.7632	117.227	Hefei city, Bengbu city, Anqing city, Anhui province	Place name	70	Inland freshwater	2010-06-15	2010-09-15	2010-07-31	Mixed freshwater fish	Freshwater Fish	Cultured	NA	Lesion swab	Living	Diseased	DD	Aeromonas	hydrophila	60	33	20	CEP	CFL		10	30	CLSI 2011 M100-S21	NA	Coord are mean of X,Y coord for each of three cities given.	yeyw04@mails.gucas.ac.cn	CLSI	2011	Eastern Asia	Eastern Asia
1018	Int Food Res J 20(3):1449-1452	Ye YW	2013-07-02	CHN	31.7632	117.227	Hefei city, Bengbu city, Anqing city, Anhui province	Place name	70	Inland freshwater	2010-06-15	2010-09-15	2010-07-31	Mixed freshwater fish	Freshwater Fish	Cultured	NA	Lesion swab	Living	Diseased	DD	Aeromonas	hydrophila	60	33	20	TET	TET		0	30	CLSI 2011 M100-S21	NA			CLSI	2011	Eastern Asia	Eastern Asia
1019	Int Food Res J 20(3):1449-1452	Ye YW	2013-07-02	CHN	31.7632	117.227	Hefei city, Bengbu city, Anqing city, Anhui province	Place name	70	Inland freshwater	2010-06-15	2010-09-15	2010-07-31	Mixed freshwater fish	Freshwater Fish	Cultured	NA	Lesion swab	Living	Diseased	DD	Aeromonas	hydrophila	60	33	20	SUL	SXT		40	25	CLSI 2011 M100-S21	NA			CLSI	2011	Eastern Asia	Eastern Asia
1020	Int Food Res J 20(3):1449-1452	Ye YW	2013-07-02	CHN	31.7632	117.227	Hefei city, Bengbu city, Anqing city, Anhui province	Place name	70	Inland freshwater	2010-06-15	2010-09-15	2010-07-31	Mixed freshwater fish	Freshwater Fish	Cultured	NA	Lesion swab	Living	Diseased	DD	Aeromonas	hydrophila	60	33	20	GLY	VAN		95	30	CLSI 2011 M100-S21	NA			CLSI	2011	Eastern Asia	Eastern Asia
1021	Int Food Res J 20(3):1449-1452	Ye YW	2013-07-02	CHN	31.7632	117.227	Hefei city, Bengbu city, Anqing city, Anhui province	Place name	70	Inland freshwater	2010-06-15	2010-09-15	2010-07-31	Mixed freshwater fish	Freshwater Fish	Cultured	NA	Lesion swab	Living	Diseased	DD	Aeromonas	hydrophila	60	33	20	PEN	PEN		100	10 units	CLSI 2011 M100-S21	NA			CLSI	2011	Eastern Asia	Eastern Asia
1022	Int Food Res J 20(3):1449-1452	Ye YW	2013-07-02	CHN	31.7632	117.227	Hefei city, Bengbu city, Anqing city, Anhui province	Place name	70	Inland freshwater	2010-06-15	2010-09-15	2010-07-31	Mixed freshwater fish	Freshwater Fish	Cultured	NA	Lesion swab	Living	Diseased	DD	Aeromonas	hydrophila	60	33	20	OTH	NIT		0	300	CLSI 2011 M100-S21	NA	"300" manuscript error?		CLSI	2011	Eastern Asia	Eastern Asia
1023	Int Food Res J 20(3):1449-1452	Ye YW	2013-07-02	CHN	31.7632	117.227	Hefei city, Bengbu city, Anqing city, Anhui province	Place name	70	Inland freshwater	2010-06-15	2010-09-15	2010-07-31	Mixed freshwater fish	Freshwater Fish	Cultured	NA	Lesion swab	Living	Diseased	DD	Aeromonas	hydrophila	60	33	20	AMP	CHL		0	30	CLSI 2011 M100-S21	NA			CLSI	2011	Eastern Asia	Eastern Asia
1024	Int Food Res J 20(3):1449-1452	Ye YW	2013-07-02	CHN	31.7632	117.227	Hefei city, Bengbu city, Anqing city, Anhui province	Place name	70	Inland freshwater	2010-06-15	2010-09-15	2010-07-31	Mixed freshwater fish	Freshwater Fish	Cultured	NA	Lesion swab	Living	Diseased	DD	Aeromonas	hydrophila	60	33	20	AMI	STR		0	10	CLSI 2011 M100-S21	NA			CLSI	2011	Eastern Asia	Eastern Asia
1025	Int Food Res J 20(3):1449-1452	Ye YW	2013-07-02	CHN	31.7632	117.227	Hefei city, Bengbu city, Anqing city, Anhui province	Place name	70	Inland freshwater	2010-06-15	2010-09-15	2010-07-31	Mixed freshwater fish	Freshwater Fish	Cultured	NA	Lesion swab	Living	Diseased	DD	Aeromonas	hydrophila	60	33	20	QUI	NOR		0	10	CLSI 2011 M100-S21	NA			CLSI	2011	Eastern Asia	Eastern Asia
1026	Iranian Journal Fisheries Science 15(1) 267-280	Ahmadpour S	2016-07-02	IRN	37.861	44.9765	West Azerbaijan Province, Iran	Manual admin	90	Inland freshwater	2009-08-15	2011-06-15	2010-07-15	Trout	Freshwater Fish	Cultured	NA	Tissue	Killed	Diseased	DD	Yersinia	ruckeri	223	5	10	CEP	CTX		7	30	CLSI 2013	NA		a.tukmachi@urmia.ac.ir	CLSI	2013	Southern Asia	Western and Southern Asia
1027	Iranian Journal Fisheries Science 15(1) 267-280	Ahmadpour S	2016-07-02	IRN	37.861	44.9765	West Azerbaijan Province, Iran	Manual admin	90	Inland freshwater	2009-08-15	2011-06-15	2010-07-15	Trout	Freshwater Fish	Cultured	NA	Tissue	Killed	Diseased	DD	Yersinia	ruckeri	223	5	10	MAC	ERY		55	15	CLSI 2013	NA			CLSI	2013	Southern Asia	Western and Southern Asia
1028	Iranian Journal Fisheries Science 15(1) 267-280	Ahmadpour S	2016-07-02	IRN	37.861	44.9765	West Azerbaijan Province, Iran	Manual admin	90	Inland freshwater	2009-08-15	2011-06-15	2010-07-15	Trout	Freshwater Fish	Cultured	NA	Tissue	Killed	Diseased	DD	Yersinia	ruckeri	223	5	10	MAC	LIN		100	NA	CLSI 2013	NA			CLSI	2013	Southern Asia	Western and Southern Asia
1029	Iranian Journal Fisheries Science 15(1) 267-280	Ahmadpour S	2016-07-02	IRN	37.861	44.9765	West Azerbaijan Province, Iran	Manual admin	90	Inland freshwater	2009-08-15	2011-06-15	2010-07-15	Trout	Freshwater Fish	Cultured	NA	Tissue	Killed	Diseased	DD	Yersinia	ruckeri	223	5	10	QUI	NA		2	NA	CLSI 2013	NA			CLSI	2013	Southern Asia	Western and Southern Asia
1030	Iranian Journal Fisheries Science 15(1) 267-280	Ahmadpour S	2016-07-02	IRN	37.861	44.9765	West Azerbaijan Province, Iran	Manual admin	90	Inland freshwater	2009-08-15	2011-06-15	2010-07-15	Trout	Freshwater Fish	Cultured	NA	Tissue	Killed	Diseased	DD	Yersinia	ruckeri	223	5	10	AMI	NA		35	NA	CLSI 2013	NA			CLSI	2013	Southern Asia	Western and Southern Asia
1031	Iranian Journal Fisheries Science 15(1) 267-280	Ahmadpour S	2016-07-02	IRN	37.861	44.9765	West Azerbaijan Province, Iran	Manual admin	90	Inland freshwater	2009-08-15	2011-06-15	2010-07-15	Trout	Freshwater Fish	Cultured	NA	Tissue	Killed	Diseased	DD	Yersinia	ruckeri	223	5	10	PEN	NA		83	NA	CLSI 2013	NA			CLSI	2013	Southern Asia	Western and Southern Asia
1032	Iranian Journal Fisheries Science 15(1) 267-280	Ahmadpour S	2016-07-02	IRN	37.861	44.9765	West Azerbaijan Province, Iran	Manual admin	90	Inland freshwater	2009-08-15	2011-06-15	2010-07-15	Trout	Freshwater Fish	Cultured	NA	Tissue	Killed	Diseased	DD	Yersinia	ruckeri	223	5	10	TET	NA		17	NA	CLSI 2013	NA			CLSI	2013	Southern Asia	Western and Southern Asia
1033	10.5455/javar.2015.b120	Lijon MB	2015-07-02	BGD	22.6289	89.4145	Satkhira Sadar, Assasuni, Bagerhat Sadar, Rampal Upazilas	Manual admin	35	Inland freshwater	2014-01-15	2014-06-15	2014-03-31	Shrimp	Shrimp	Cultured	NA	Tissue and intestinal contents	Killed	Healthy	DD	Aeromonas	hydrophila	60	17	10	AMI	GEN		0	NA	CLSI 2011 M100-S22	NA	mean of x, y coord for four upazilas given	islamma@bau.edu.bd	CLSI	2011	Southern Asia	Western and Southern Asia
1034	10.5455/javar.2015.b120	Lijon MB	2015-07-02	BGD	22.6289	89.4145	Satkhira Sadar, Assasuni, Bagerhat Sadar, Rampal Upazilas	Manual admin	35	Inland freshwater	2014-01-15	2014-06-15	2014-03-31	Shrimp	Shrimp	Cultured	NA	Tissue and intestinal contents	Killed	Healthy	DD	Aeromonas	hydrophila	60	17	10	MAC	AZM		0	NA	CLSI 2011 M100-S22	NA			CLSI	2011	Southern Asia	Western and Southern Asia
1035	10.5455/javar.2015.b120	Lijon MB	2015-07-02	BGD	22.6289	89.4145	Satkhira Sadar, Assasuni, Bagerhat Sadar, Rampal Upazilas	Manual admin	35	Inland freshwater	2014-01-15	2014-06-15	2014-03-31	Shrimp	Shrimp	Cultured	NA	Tissue and intestinal contents	Killed	Healthy	DD	Aeromonas	hydrophila	60	17	10	QUI	CIP		0	NA	CLSI 2011 M100-S22	NA			CLSI	2011	Southern Asia	Western and Southern Asia
1036	10.5455/javar.2015.b120	Lijon MB	2015-07-02	BGD	22.6289	89.4145	Satkhira Sadar, Assasuni, Bagerhat Sadar, Rampal Upazilas	Manual admin	35	Inland freshwater	2014-01-15	2014-06-15	2014-03-31	Shrimp	Shrimp	Cultured	NA	Tissue and intestinal contents	Killed	Healthy	DD	Aeromonas	hydrophila	60	17	10	PEN	AMP		100	NA	CLSI 2011 M100-S22	NA			CLSI	2011	Southern Asia	Western and Southern Asia
1037	10.5455/javar.2015.b120	Lijon MB	2015-07-02	BGD	22.6289	89.4145	Satkhira Sadar, Assasuni, Bagerhat Sadar, Rampal Upazilas	Manual admin	35	Inland freshwater	2014-01-15	2014-06-15	2014-03-31	Shrimp	Shrimp	Cultured	NA	Tissue and intestinal contents	Killed	Healthy	DD	Aeromonas	hydrophila	60	17	10	CEP	CLX		100	NA	CLSI 2011 M100-S22	NA			CLSI	2011	Southern Asia	Western and Southern Asia
1038	10.5455/javar.2015.b120	Lijon MB	2015-07-02	BGD	22.7926	89.3987	Dumuria Upazila	Manual admin	10	Inland freshwater	2014-01-15	2014-06-15	2014-03-31	Shrimp	Shrimp	Cultured	NA	Tissue and intestinal contents	Killed	Healthy	DD	Aeromonas	hydrophila	15	20	3	AMI	GEN		0	NA	CLSI 2011 M100-S22	NA			CLSI	2011	Southern Asia	Western and Southern Asia
1039	10.5455/javar.2015.b120	Lijon MB	2015-07-02	BGD	22.7926	89.3987	Dumuria Upazila	Manual admin	10	Inland freshwater	2014-01-15	2014-06-15	2014-03-31	Shrimp	Shrimp	Cultured	NA	Tissue and intestinal contents	Killed	Healthy	DD	Aeromonas	hydrophila	15	20	3	MAC	AZM		0	NA	CLSI 2011 M100-S22	NA			CLSI	2011	Southern Asia	Western and Southern Asia
1040	10.5455/javar.2015.b120	Lijon MB	2015-07-02	BGD	22.7926	89.3987	Dumuria Upazila	Manual admin	10	Inland freshwater	2014-01-15	2014-06-15	2014-03-31	Shrimp	Shrimp	Cultured	NA	Tissue and intestinal contents	Killed	Healthy	DD	Aeromonas	hydrophila	15	20	3	QUI	CIP		0	NA	CLSI 2011 M100-S22	NA			CLSI	2011	Southern Asia	Western and Southern Asia
1041	10.5455/javar.2015.b120	Lijon MB	2015-07-02	BGD	22.7926	89.3987	Dumuria Upazila	Manual admin	10	Inland freshwater	2014-01-15	2014-06-15	2014-03-31	Shrimp	Shrimp	Cultured	NA	Tissue and intestinal contents	Killed	Healthy	DD	Aeromonas	hydrophila	15	20	3	PEN	AMP		0	NA	CLSI 2011 M100-S22	NA			CLSI	2011	Southern Asia	Western and Southern Asia
1042	10.5455/javar.2015.b120	Lijon MB	2015-07-02	BGD	22.7926	89.3987	Dumuria Upazila	Manual admin	10	Inland freshwater	2014-01-15	2014-06-15	2014-03-31	Shrimp	Shrimp	Cultured	NA	Tissue and intestinal contents	Killed	Healthy	DD	Aeromonas	hydrophila	15	20	3	CEP	CLX		0	NA	CLSI 2011 M100-S22	NA			CLSI	2011	Southern Asia	Western and Southern Asia
1043	10.5897/AJMR11.1405	Zheng W	2012-07-02	CHN	30.3485	113.41	Dongsen Bioscience Co., Ltd. in Xiantao, Hubei China	Place name	7	Inland freshwater	2011-06-15	2011-06-15	2011-06-15	Carp	Freshwater Fish	Cultured	NA	Tissue	Killed	Diseased	DD	Aeromonas	hydrophila	40	10	4	PEN	CAR		100	100	CLSI 2002 M31-A2	NA			CLSI	2002	Eastern Asia	Eastern Asia
1044	10.5897/AJMR11.1405	Zheng W	2012-07-02	CHN	30.3485	113.41	Dongsen Bioscience Co., Ltd. in Xiantao, Hubei China	Place name	7	Inland freshwater	2011-06-15	2011-06-15	2011-06-15	Carp	Freshwater Fish	Cultured	NA	Tissue	Killed	Diseased	DD	Aeromonas	hydrophila	40	10	4	MAC	MID		25	30	CLSI 2002 M31-A2	NA			CLSI	2002	Eastern Asia	Eastern Asia
1045	10.5897/AJMR11.1405	Zheng W	2012-07-02	CHN	30.3485	113.41	Dongsen Bioscience Co., Ltd. in Xiantao, Hubei China	Place name	7	Inland freshwater	2011-06-15	2011-06-15	2011-06-15	Carp	Freshwater Fish	Cultured	NA	Tissue	Killed	Diseased	DD	Aeromonas	hydrophila	40	10	4	PEN	AMP		100	100	CLSI 2002 M31-A2	NA			CLSI	2002	Eastern Asia	Eastern Asia
1046	10.5897/AJMR11.1405	Zheng W	2012-07-02	CHN	30.3485	113.41	Dongsen Bioscience Co., Ltd. in Xiantao, Hubei China	Place name	7	Inland freshwater	2011-06-15	2011-06-15	2011-06-15	Carp	Freshwater Fish	Cultured	NA	Tissue	Killed	Diseased	DD	Aeromonas	hydrophila	40	10	4	AMP	CHL		0	30	CLSI 2002 M31-A2	NA			CLSI	2002	Eastern Asia	Eastern Asia
1047	10.5897/AJMR11.1405	Zheng W	2012-07-02	CHN	30.3485	113.41	Dongsen Bioscience Co., Ltd. in Xiantao, Hubei China	Place name	7	Inland freshwater	2011-06-15	2011-06-15	2011-06-15	Carp	Freshwater Fish	Cultured	NA	Tissue	Killed	Diseased	DD	Aeromonas	hydrophila	40	10	4	AMI	TOB		0	10	CLSI 2002 M31-A2	NA			CLSI	2002	Eastern Asia	Eastern Asia
1048	10.5897/AJMR11.1405	Zheng W	2012-07-02	CHN	30.3485	113.41	Dongsen Bioscience Co., Ltd. in Xiantao, Hubei China	Place name	7	Inland freshwater	2011-06-15	2011-06-15	2011-06-15	Carp	Freshwater Fish	Cultured	NA	Tissue	Killed	Diseased	DD	Aeromonas	hydrophila	40	10	4	AMI	KAN		0	30	CLSI 2002 M31-A2	NA			CLSI	2002	Eastern Asia	Eastern Asia
1049	10.5897/AJMR11.1405	Zheng W	2012-07-02	CHN	30.3485	113.41	Dongsen Bioscience Co., Ltd. in Xiantao, Hubei China	Place name	7	Inland freshwater	2011-06-15	2011-06-15	2011-06-15	Carp	Freshwater Fish	Cultured	NA	Tissue	Killed	Diseased	DD	Aeromonas	hydrophila	40	10	4	OTH	FRZ		0	300	CLSI 2002 M31-A2	NA			CLSI	2002	Eastern Asia	Eastern Asia
1050	10.5897/AJMR11.1405	Zheng W	2012-07-02	CHN	30.3485	113.41	Dongsen Bioscience Co., Ltd. in Xiantao, Hubei China	Place name	7	Inland freshwater	2011-06-15	2011-06-15	2011-06-15	Carp	Freshwater Fish	Cultured	NA	Tissue	Killed	Diseased	DD	Aeromonas	hydrophila	40	10	4	QUI	NOR		0	10	CLSI 2002 M31-A2	NA			CLSI	2002	Eastern Asia	Eastern Asia
1051	10.5897/AJMR11.1405	Zheng W	2012-07-02	CHN	30.3485	113.41	Dongsen Bioscience Co., Ltd. in Xiantao, Hubei China	Place name	7	Inland freshwater	2011-06-15	2011-06-15	2011-06-15	Carp	Freshwater Fish	Cultured	NA	Tissue	Killed	Diseased	DD	Aeromonas	hydrophila	40	10	4	AMI	SPT		0	100	CLSI 2002 M31-A2	NA			CLSI	2002	Eastern Asia	Eastern Asia
1052	10.5897/AJMR11.1405	Zheng W	2012-07-02	CHN	30.3485	113.41	Dongsen Bioscience Co., Ltd. in Xiantao, Hubei China	Place name	7	Inland freshwater	2011-06-15	2011-06-15	2011-06-15	Carp	Freshwater Fish	Cultured	NA	Tissue	Killed	Diseased	DD	Aeromonas	hydrophila	40	10	4	OTH	NIT		0	300	CLSI 2002 M31-A2	NA			CLSI	2002	Eastern Asia	Eastern Asia
1053	10.5897/AJMR11.1405	Zheng W	2012-07-02	CHN	30.3485	113.41	Dongsen Bioscience Co., Ltd. in Xiantao, Hubei China	Place name	7	Inland freshwater	2011-06-15	2011-06-15	2011-06-15	Carp	Freshwater Fish	Cultured	NA	Tissue	Killed	Diseased	DD	Aeromonas	hydrophila	40	10	4	GLY	VAN		75	30	CLSI 2002 M31-A2	NA			CLSI	2002	Eastern Asia	Eastern Asia
1054	10.5897/AJMR11.1405	Zheng W	2012-07-02	CHN	30.3485	113.41	Dongsen Bioscience Co., Ltd. in Xiantao, Hubei China	Place name	7	Inland freshwater	2011-06-15	2011-06-15	2011-06-15	Carp	Freshwater Fish	Cultured	NA	Tissue	Killed	Diseased	DD	Aeromonas	hydrophila	40	10	4	MAC	CLI		100	15	CLSI 2002 M31-A2	NA			CLSI	2002	Eastern Asia	Eastern Asia
1055	10.5897/AJMR11.1405	Zheng W	2012-07-02	CHN	30.3485	113.41	Dongsen Bioscience Co., Ltd. in Xiantao, Hubei China	Place name	7	Inland freshwater	2011-06-15	2011-06-15	2011-06-15	Carp	Freshwater Fish	Cultured	NA	Tissue	Killed	Diseased	DD	Aeromonas	hydrophila	40	10	4	MAC	AZM		0	15	CLSI 2002 M31-A2	NA			CLSI	2002	Eastern Asia	Eastern Asia
1056	African Journal of Microbiology Research Vol. 4(9), pp. 849-855	Jun JW	2010-07-02	KOR	35.7395	127.125	Jeollabuk-do province, Korea	Manual admin	35	Inland freshwater	2009-04-15	2009-04-15	2009-04-15	Loach (Misgurnus anguillicaudatus)	Freshwater Fish	Cultured	Yes	Tissue	Killed	Diseased	DD	Aeromonas	hydrophila	9	11	1	AMI	AMK		0	30	CLSI 2006 M45-A	NA	OTC therapy	parksec@snu.ac.kr.	CLSI	2006	Eastern Asia	Eastern Asia
1057	African Journal of Microbiology Research Vol. 4(9), pp. 849-855	Jun JW	2010-07-02	KOR	35.7395	127.125	Jeollabuk-do province, Korea	Manual admin	35	Inland freshwater	2009-04-15	2009-04-15	2009-04-15	Loach (Misgurnus anguillicaudatus)	Freshwater Fish	Cultured	Yes	Tissue	Killed	Diseased	DD	Aeromonas	hydrophila	9	11	1	PEN	AMC		100	30	CLSI 2006 M45-A	NA			CLSI	2006	Eastern Asia	Eastern Asia
1058	African Journal of Microbiology Research Vol. 4(9), pp. 849-855	Jun JW	2010-07-02	KOR	35.7395	127.125	Jeollabuk-do province, Korea	Manual admin	35	Inland freshwater	2009-04-15	2009-04-15	2009-04-15	Loach (Misgurnus anguillicaudatus)	Freshwater Fish	Cultured	Yes	Tissue	Killed	Diseased	DD	Aeromonas	hydrophila	9	11	1	PEN	AMP		100	10	CLSI 2006 M45-A	NA			CLSI	2006	Eastern Asia	Eastern Asia
1059	African Journal of Microbiology Research Vol. 4(9), pp. 849-855	Jun JW	2010-07-02	KOR	35.7395	127.125	Jeollabuk-do province, Korea	Manual admin	35	Inland freshwater	2009-04-15	2009-04-15	2009-04-15	Loach (Misgurnus anguillicaudatus)	Freshwater Fish	Cultured	Yes	Tissue	Killed	Diseased	DD	Aeromonas	hydrophila	9	11	1	CEP	FEP		0	30	CLSI 2006 M45-A	NA			CLSI	2006	Eastern Asia	Eastern Asia
1060	African Journal of Microbiology Research Vol. 4(9), pp. 849-855	Jun JW	2010-07-02	KOR	35.7395	127.125	Jeollabuk-do province, Korea	Manual admin	35	Inland freshwater	2009-04-15	2009-04-15	2009-04-15	Loach (Misgurnus anguillicaudatus)	Freshwater Fish	Cultured	Yes	Tissue	Killed	Diseased	DD	Aeromonas	hydrophila	9	11	1	CEP	CTX		0	30	CLSI 2006 M45-A	NA			CLSI	2006	Eastern Asia	Eastern Asia
1061	African Journal of Microbiology Research Vol. 4(9), pp. 849-855	Jun JW	2010-07-02	KOR	35.7395	127.125	Jeollabuk-do province, Korea	Manual admin	35	Inland freshwater	2009-04-15	2009-04-15	2009-04-15	Loach (Misgurnus anguillicaudatus)	Freshwater Fish	Cultured	Yes	Tissue	Killed	Diseased	DD	Aeromonas	hydrophila	9	11	1	AMP	CHL		100	30	CLSI 2006 M45-A	NA			CLSI	2006	Eastern Asia	Eastern Asia
1062	African Journal of Microbiology Research Vol. 4(9), pp. 849-855	Jun JW	2010-07-02	KOR	35.7395	127.125	Jeollabuk-do province, Korea	Manual admin	35	Inland freshwater	2009-04-15	2009-04-15	2009-04-15	Loach (Misgurnus anguillicaudatus)	Freshwater Fish	Cultured	Yes	Tissue	Killed	Diseased	DD	Aeromonas	hydrophila	9	11	1	QUI	CIP		0	5	CLSI 2006 M45-A	NA			CLSI	2006	Eastern Asia	Eastern Asia
1063	African Journal of Microbiology Research Vol. 4(9), pp. 849-855	Jun JW	2010-07-02	KOR	35.7395	127.125	Jeollabuk-do province, Korea	Manual admin	35	Inland freshwater	2009-04-15	2009-04-15	2009-04-15	Loach (Misgurnus anguillicaudatus)	Freshwater Fish	Cultured	Yes	Tissue	Killed	Diseased	DD	Aeromonas	hydrophila	9	11	1	AMI	GEN		0	10	CLSI 2006 M45-A	NA			CLSI	2006	Eastern Asia	Eastern Asia
1064	African Journal of Microbiology Research Vol. 4(9), pp. 849-855	Jun JW	2010-07-02	KOR	35.7395	127.125	Jeollabuk-do province, Korea	Manual admin	35	Inland freshwater	2009-04-15	2009-04-15	2009-04-15	Loach (Misgurnus anguillicaudatus)	Freshwater Fish	Cultured	Yes	Tissue	Killed	Diseased	DD	Aeromonas	hydrophila	9	11	1	TET	TET		100	30	CLSI 2006 M45-A	NA			CLSI	2006	Eastern Asia	Eastern Asia
1065	African Journal of Microbiology Research Vol. 4(9), pp. 849-855	Jun JW	2010-07-02	KOR	35.7395	127.125	Jeollabuk-do province, Korea	Manual admin	35	Inland freshwater	2009-04-15	2009-04-15	2009-04-15	Loach (Misgurnus anguillicaudatus)	Freshwater Fish	Cultured	Yes	Tissue	Killed	Diseased	DD	Aeromonas	hydrophila	9	11	1	SUL	SMZ		100	25	CLSI 2006 M45-A	NA			CLSI	2006	Eastern Asia	Eastern Asia
1066	10.1111/j.1574-6941.2010.00846.x	Kitiyodom S	2010-07-02	THA	14.1527	99.6368	Ratchaburi, Nakhon Phathom, Kanchanaburi, and Suphanburi	Manual admin	60	Inland freshwater	2001-01-01	2003-12-31	2002-07-02	Shrimp	Shrimp	Cultured	NA	NA	NA	NA	AD	Vibrio	parahaemolyticus	NA	NA	26	PEN	AMP		65		CLSI 2002	32		chuanchuen.r@gmail.com	CLSI	2002	South-eastern Asia	South-eastern Asia
1067	10.1111/j.1574-6941.2010.00846.x	Kitiyodom S	2010-07-02	THA	14.1527	99.6368	Ratchaburi, Nakhon Phathom, Kanchanaburi, and Suphanburi	Manual admin	60	Inland freshwater	2001-01-01	2003-12-31	2002-07-02	Shrimp	Shrimp	Cultured	NA	NA	NA	NA	AD	Vibrio	parahaemolyticus	NA	NA	26	AMP	CHL		0		CLSI 2002	32			CLSI	2002	South-eastern Asia	South-eastern Asia
1068	10.1111/j.1574-6941.2010.00846.x	Kitiyodom S	2010-07-02	THA	14.1527	99.6368	Ratchaburi, Nakhon Phathom, Kanchanaburi, and Suphanburi	Manual admin	60	Inland freshwater	2001-01-01	2003-12-31	2002-07-02	Shrimp	Shrimp	Cultured	NA	NA	NA	NA	AD	Vibrio	parahaemolyticus	NA	NA	26	QUI	CIP		19		CLSI 2002	4			CLSI	2002	South-eastern Asia	South-eastern Asia
1069	10.1111/j.1574-6941.2010.00846.x	Kitiyodom S	2010-07-02	THA	14.1527	99.6368	Ratchaburi, Nakhon Phathom, Kanchanaburi, and Suphanburi	Manual admin	60	Inland freshwater	2001-01-01	2003-12-31	2002-07-02	Shrimp	Shrimp	Cultured	NA	NA	NA	NA	AD	Vibrio	parahaemolyticus	NA	NA	26	MAC	ERY		42		CLSI 2002	8			CLSI	2002	South-eastern Asia	South-eastern Asia
1070	10.1111/j.1574-6941.2010.00846.x	Kitiyodom S	2010-07-02	THA	14.1527	99.6368	Ratchaburi, Nakhon Phathom, Kanchanaburi, and Suphanburi	Manual admin	60	Inland freshwater	2001-01-01	2003-12-31	2002-07-02	Shrimp	Shrimp	Cultured	NA	NA	NA	NA	AD	Vibrio	parahaemolyticus	NA	NA	26	QUI	ENR		4		CLSI 2002	4			CLSI	2002	South-eastern Asia	South-eastern Asia
1071	10.1111/j.1574-6941.2010.00846.x	Kitiyodom S	2010-07-02	THA	14.1527	99.6368	Ratchaburi, Nakhon Phathom, Kanchanaburi, and Suphanburi	Manual admin	60	Inland freshwater	2001-01-01	2003-12-31	2002-07-02	Shrimp	Shrimp	Cultured	NA	NA	NA	NA	AD	Vibrio	parahaemolyticus	NA	NA	26	AMI	KAN		0		CLSI 2002	64			CLSI	2002	South-eastern Asia	South-eastern Asia
1072	10.1111/j.1574-6941.2010.00846.x	Kitiyodom S	2010-07-02	THA	14.1527	99.6368	Ratchaburi, Nakhon Phathom, Kanchanaburi, and Suphanburi	Manual admin	60	Inland freshwater	2001-01-01	2003-12-31	2002-07-02	Shrimp	Shrimp	Cultured	NA	NA	NA	NA	AD	Vibrio	parahaemolyticus	NA	NA	26	AMI	STR		15		CLSI 2002	64			CLSI	2002	South-eastern Asia	South-eastern Asia
1073	10.1111/j.1574-6941.2010.00846.x	Kitiyodom S	2010-07-02	THA	14.1527	99.6368	Ratchaburi, Nakhon Phathom, Kanchanaburi, and Suphanburi	Manual admin	60	Inland freshwater	2001-01-01	2003-12-31	2002-07-02	Shrimp	Shrimp	Cultured	NA	NA	NA	NA	AD	Vibrio	parahaemolyticus	NA	NA	26	SUL	SMZ		23		CLSI 2002	76			CLSI	2002	South-eastern Asia	South-eastern Asia
1074	10.1111/j.1574-6941.2010.00846.x	Kitiyodom S	2010-07-02	THA	14.1527	99.6368	Ratchaburi, Nakhon Phathom, Kanchanaburi, and Suphanburi	Manual admin	60	Inland freshwater	2001-01-01	2003-12-31	2002-07-02	Shrimp	Shrimp	Cultured	NA	NA	NA	NA	AD	Vibrio	parahaemolyticus	NA	NA	26	TET	TET		15		CLSI 2002	16			CLSI	2002	South-eastern Asia	South-eastern Asia
1075	10.1111/j.1574-6941.2010.00846.x	Kitiyodom S	2010-07-02	THA	14.1527	99.6368	Ratchaburi, Nakhon Phathom, Kanchanaburi, and Suphanburi	Manual admin	60	Inland freshwater	2001-01-01	2003-12-31	2002-07-02	Shrimp	Shrimp	Cultured	NA	NA	NA	NA	AD	Vibrio	parahaemolyticus	NA	NA	26	SUL	TMP		12		CLSI 2002	4			CLSI	2002	South-eastern Asia	South-eastern Asia
1076	10.1111/j.1574-6941.2010.00846.x	Kitiyodom S	2010-07-02	THA	14.1527	99.6368	Ratchaburi, Nakhon Phathom, Kanchanaburi, and Suphanburi	Manual admin	60	Inland freshwater	2001-01-01	2003-12-31	2002-07-02	Shrimp	Shrimp	Cultured	NA	NA	NA	NA	AD	Vibrio	cholerae	NA	NA	18	PEN	AMP		50		CLSI 2002	32			CLSI	2002	South-eastern Asia	South-eastern Asia
1077	10.1111/j.1574-6941.2010.00846.x	Kitiyodom S	2010-07-02	THA	14.1527	99.6368	Ratchaburi, Nakhon Phathom, Kanchanaburi, and Suphanburi	Manual admin	60	Inland freshwater	2001-01-01	2003-12-31	2002-07-02	Shrimp	Shrimp	Cultured	NA	NA	NA	NA	AD	Vibrio	cholerae	NA	NA	18	AMP	CHL		0		CLSI 2002	32			CLSI	2002	South-eastern Asia	South-eastern Asia
1078	10.1111/j.1574-6941.2010.00846.x	Kitiyodom S	2010-07-02	THA	14.1527	99.6368	Ratchaburi, Nakhon Phathom, Kanchanaburi, and Suphanburi	Manual admin	60	Inland freshwater	2001-01-01	2003-12-31	2002-07-02	Shrimp	Shrimp	Cultured	NA	NA	NA	NA	AD	Vibrio	cholerae	NA	NA	18	QUI	CIP		17		CLSI 2002	4			CLSI	2002	South-eastern Asia	South-eastern Asia
1079	10.1111/j.1574-6941.2010.00846.x	Kitiyodom S	2010-07-02	THA	14.1527	99.6368	Ratchaburi, Nakhon Phathom, Kanchanaburi, and Suphanburi	Manual admin	60	Inland freshwater	2001-01-01	2003-12-31	2002-07-02	Shrimp	Shrimp	Cultured	NA	NA	NA	NA	AD	Vibrio	cholerae	NA	NA	18	MAC	ERY		28		CLSI 2002	8			CLSI	2002	South-eastern Asia	South-eastern Asia
1080	10.1111/j.1574-6941.2010.00846.x	Kitiyodom S	2010-07-02	THA	14.1527	99.6368	Ratchaburi, Nakhon Phathom, Kanchanaburi, and Suphanburi	Manual admin	60	Inland freshwater	2001-01-01	2003-12-31	2002-07-02	Shrimp	Shrimp	Cultured	NA	NA	NA	NA	AD	Vibrio	cholerae	NA	NA	18	QUI	ENR		11		CLSI 2002	4			CLSI	2002	South-eastern Asia	South-eastern Asia
1081	10.1111/j.1574-6941.2010.00846.x	Kitiyodom S	2010-07-02	THA	14.1527	99.6368	Ratchaburi, Nakhon Phathom, Kanchanaburi, and Suphanburi	Manual admin	60	Inland freshwater	2001-01-01	2003-12-31	2002-07-02	Shrimp	Shrimp	Cultured	NA	NA	NA	NA	AD	Vibrio	cholerae	NA	NA	18	AMI	KAN		0		CLSI 2002	64			CLSI	2002	South-eastern Asia	South-eastern Asia
1082	10.1111/j.1574-6941.2010.00846.x	Kitiyodom S	2010-07-02	THA	14.1527	99.6368	Ratchaburi, Nakhon Phathom, Kanchanaburi, and Suphanburi	Manual admin	60	Inland freshwater	2001-01-01	2003-12-31	2002-07-02	Shrimp	Shrimp	Cultured	NA	NA	NA	NA	AD	Vibrio	cholerae	NA	NA	18	AMI	STR		11		CLSI 2002	64			CLSI	2002	South-eastern Asia	South-eastern Asia
1083	10.1111/j.1574-6941.2010.00846.x	Kitiyodom S	2010-07-02	THA	14.1527	99.6368	Ratchaburi, Nakhon Phathom, Kanchanaburi, and Suphanburi	Manual admin	60	Inland freshwater	2001-01-01	2003-12-31	2002-07-02	Shrimp	Shrimp	Cultured	NA	NA	NA	NA	AD	Vibrio	cholerae	NA	NA	18	SUL	SMZ		39		CLSI 2002	76			CLSI	2002	South-eastern Asia	South-eastern Asia
1084	10.1111/j.1574-6941.2010.00846.x	Kitiyodom S	2010-07-02	THA	14.1527	99.6368	Ratchaburi, Nakhon Phathom, Kanchanaburi, and Suphanburi	Manual admin	60	Inland freshwater	2001-01-01	2003-12-31	2002-07-02	Shrimp	Shrimp	Cultured	NA	NA	NA	NA	AD	Vibrio	cholerae	NA	NA	18	TET	TET		6		CLSI 2002	16			CLSI	2002	South-eastern Asia	South-eastern Asia
1085	10.1111/j.1574-6941.2010.00846.x	Kitiyodom S	2010-07-02	THA	14.1527	99.6368	Ratchaburi, Nakhon Phathom, Kanchanaburi, and Suphanburi	Manual admin	60	Inland freshwater	2001-01-01	2003-12-31	2002-07-02	Shrimp	Shrimp	Cultured	NA	NA	NA	NA	AD	Vibrio	cholerae	NA	NA	18	SUL	TMP		22		CLSI 2002	4			CLSI	2002	South-eastern Asia	South-eastern Asia
1086	10.1111/j.1574-6941.2010.00846.x	Kitiyodom S	2010-07-02	THA	14.1527	99.6368	Ratchaburi, Nakhon Phathom, Kanchanaburi, and Suphanburi	Manual admin	60	Inland freshwater	2001-01-01	2003-12-31	2002-07-02	Shrimp	Shrimp	Cultured	NA	NA	NA	NA	AD	Vibrio	fluvialis	NA	NA	23	PEN	AMP		65		CLSI 2002	32			CLSI	2002	South-eastern Asia	South-eastern Asia
1087	10.1111/j.1574-6941.2010.00846.x	Kitiyodom S	2010-07-02	THA	14.1527	99.6368	Ratchaburi, Nakhon Phathom, Kanchanaburi, and Suphanburi	Manual admin	60	Inland freshwater	2001-01-01	2003-12-31	2002-07-02	Shrimp	Shrimp	Cultured	NA	NA	NA	NA	AD	Vibrio	fluvialis	NA	NA	23	AMP	CHL		0		CLSI 2002	32			CLSI	2002	South-eastern Asia	South-eastern Asia
1088	10.1111/j.1574-6941.2010.00846.x	Kitiyodom S	2010-07-02	THA	14.1527	99.6368	Ratchaburi, Nakhon Phathom, Kanchanaburi, and Suphanburi	Manual admin	60	Inland freshwater	2001-01-01	2003-12-31	2002-07-02	Shrimp	Shrimp	Cultured	NA	NA	NA	NA	AD	Vibrio	fluvialis	NA	NA	23	QUI	CIP		22		CLSI 2002	4			CLSI	2002	South-eastern Asia	South-eastern Asia
1089	10.1111/j.1574-6941.2010.00846.x	Kitiyodom S	2010-07-02	THA	14.1527	99.6368	Ratchaburi, Nakhon Phathom, Kanchanaburi, and Suphanburi	Manual admin	60	Inland freshwater	2001-01-01	2003-12-31	2002-07-02	Shrimp	Shrimp	Cultured	NA	NA	NA	NA	AD	Vibrio	fluvialis	NA	NA	23	MAC	ERY		52		CLSI 2002	8			CLSI	2002	South-eastern Asia	South-eastern Asia
1090	10.1111/j.1574-6941.2010.00846.x	Kitiyodom S	2010-07-02	THA	14.1527	99.6368	Ratchaburi, Nakhon Phathom, Kanchanaburi, and Suphanburi	Manual admin	60	Inland freshwater	2001-01-01	2003-12-31	2002-07-02	Shrimp	Shrimp	Cultured	NA	NA	NA	NA	AD	Vibrio	fluvialis	NA	NA	23	QUI	ENR		17		CLSI 2002	4			CLSI	2002	South-eastern Asia	South-eastern Asia
1091	10.1111/j.1574-6941.2010.00846.x	Kitiyodom S	2010-07-02	THA	14.1527	99.6368	Ratchaburi, Nakhon Phathom, Kanchanaburi, and Suphanburi	Manual admin	60	Inland freshwater	2001-01-01	2003-12-31	2002-07-02	Shrimp	Shrimp	Cultured	NA	NA	NA	NA	AD	Vibrio	fluvialis	NA	NA	23	AMI	KAN		0		CLSI 2002	64			CLSI	2002	South-eastern Asia	South-eastern Asia
1092	10.1111/j.1574-6941.2010.00846.x	Kitiyodom S	2010-07-02	THA	14.1527	99.6368	Ratchaburi, Nakhon Phathom, Kanchanaburi, and Suphanburi	Manual admin	60	Inland freshwater	2001-01-01	2003-12-31	2002-07-02	Shrimp	Shrimp	Cultured	NA	NA	NA	NA	AD	Vibrio	fluvialis	NA	NA	23	AMI	STR		4		CLSI 2002	64			CLSI	2002	South-eastern Asia	South-eastern Asia
1093	10.1111/j.1574-6941.2010.00846.x	Kitiyodom S	2010-07-02	THA	14.1527	99.6368	Ratchaburi, Nakhon Phathom, Kanchanaburi, and Suphanburi	Manual admin	60	Inland freshwater	2001-01-01	2003-12-31	2002-07-02	Shrimp	Shrimp	Cultured	NA	NA	NA	NA	AD	Vibrio	fluvialis	NA	NA	23	SUL	SMZ		26		CLSI 2002	76			CLSI	2002	South-eastern Asia	South-eastern Asia
1094	10.1111/j.1574-6941.2010.00846.x	Kitiyodom S	2010-07-02	THA	14.1527	99.6368	Ratchaburi, Nakhon Phathom, Kanchanaburi, and Suphanburi	Manual admin	60	Inland freshwater	2001-01-01	2003-12-31	2002-07-02	Shrimp	Shrimp	Cultured	NA	NA	NA	NA	AD	Vibrio	fluvialis	NA	NA	23	TET	TET		30		CLSI 2002	16			CLSI	2002	South-eastern Asia	South-eastern Asia
1095	10.1111/j.1574-6941.2010.00846.x	Kitiyodom S	2010-07-02	THA	14.1527	99.6368	Ratchaburi, Nakhon Phathom, Kanchanaburi, and Suphanburi	Manual admin	60	Inland freshwater	2001-01-01	2003-12-31	2002-07-02	Shrimp	Shrimp	Cultured	NA	NA	NA	NA	AD	Vibrio	fluvialis	NA	NA	23	SUL	TMP		26		CLSI 2002	4			CLSI	2002	South-eastern Asia	South-eastern Asia
1096	10.1111/j.1574-6941.2010.00846.x	Kitiyodom S	2010-07-02	THA	14.1527	99.6368	Ratchaburi, Nakhon Phathom, Kanchanaburi, and Suphanburi	Manual admin	60	Inland freshwater	2001-01-01	2003-12-31	2002-07-02	Shrimp	Shrimp	Cultured	NA	NA	NA	NA	AD	Vibrio	vulnificus	NA	NA	16	PEN	AMP		63		CLSI 2002	32			CLSI	2002	South-eastern Asia	South-eastern Asia
1097	10.1111/j.1574-6941.2010.00846.x	Kitiyodom S	2010-07-02	THA	14.1527	99.6368	Ratchaburi, Nakhon Phathom, Kanchanaburi, and Suphanburi	Manual admin	60	Inland freshwater	2001-01-01	2003-12-31	2002-07-02	Shrimp	Shrimp	Cultured	NA	NA	NA	NA	AD	Vibrio	vulnificus	NA	NA	16	AMP	CHL		0		CLSI 2002	32			CLSI	2002	South-eastern Asia	South-eastern Asia
1098	10.1111/j.1574-6941.2010.00846.x	Kitiyodom S	2010-07-02	THA	14.1527	99.6368	Ratchaburi, Nakhon Phathom, Kanchanaburi, and Suphanburi	Manual admin	60	Inland freshwater	2001-01-01	2003-12-31	2002-07-02	Shrimp	Shrimp	Cultured	NA	NA	NA	NA	AD	Vibrio	vulnificus	NA	NA	16	QUI	CIP		25		CLSI 2002	4			CLSI	2002	South-eastern Asia	South-eastern Asia
1099	10.1111/j.1574-6941.2010.00846.x	Kitiyodom S	2010-07-02	THA	14.1527	99.6368	Ratchaburi, Nakhon Phathom, Kanchanaburi, and Suphanburi	Manual admin	60	Inland freshwater	2001-01-01	2003-12-31	2002-07-02	Shrimp	Shrimp	Cultured	NA	NA	NA	NA	AD	Vibrio	vulnificus	NA	NA	16	MAC	ERY		44		CLSI 2002	8			CLSI	2002	South-eastern Asia	South-eastern Asia
1100	10.1111/j.1574-6941.2010.00846.x	Kitiyodom S	2010-07-02	THA	14.1527	99.6368	Ratchaburi, Nakhon Phathom, Kanchanaburi, and Suphanburi	Manual admin	60	Inland freshwater	2001-01-01	2003-12-31	2002-07-02	Shrimp	Shrimp	Cultured	NA	NA	NA	NA	AD	Vibrio	vulnificus	NA	NA	16	QUI	ENR		19		CLSI 2002	4			CLSI	2002	South-eastern Asia	South-eastern Asia
1101	10.1111/j.1574-6941.2010.00846.x	Kitiyodom S	2010-07-02	THA	14.1527	99.6368	Ratchaburi, Nakhon Phathom, Kanchanaburi, and Suphanburi	Manual admin	60	Inland freshwater	2001-01-01	2003-12-31	2002-07-02	Shrimp	Shrimp	Cultured	NA	NA	NA	NA	AD	Vibrio	vulnificus	NA	NA	16	AMI	KAN		0		CLSI 2002	64			CLSI	2002	South-eastern Asia	South-eastern Asia
1102	10.1111/j.1574-6941.2010.00846.x	Kitiyodom S	2010-07-02	THA	14.1527	99.6368	Ratchaburi, Nakhon Phathom, Kanchanaburi, and Suphanburi	Manual admin	60	Inland freshwater	2001-01-01	2003-12-31	2002-07-02	Shrimp	Shrimp	Cultured	NA	NA	NA	NA	AD	Vibrio	vulnificus	NA	NA	16	AMI	STR		0		CLSI 2002	64			CLSI	2002	South-eastern Asia	South-eastern Asia
1103	10.1111/j.1574-6941.2010.00846.x	Kitiyodom S	2010-07-02	THA	14.1527	99.6368	Ratchaburi, Nakhon Phathom, Kanchanaburi, and Suphanburi	Manual admin	60	Inland freshwater	2001-01-01	2003-12-31	2002-07-02	Shrimp	Shrimp	Cultured	NA	NA	NA	NA	AD	Vibrio	vulnificus	NA	NA	16	SUL	SMZ		25		CLSI 2002	76			CLSI	2002	South-eastern Asia	South-eastern Asia
1104	10.1111/j.1574-6941.2010.00846.x	Kitiyodom S	2010-07-02	THA	14.1527	99.6368	Ratchaburi, Nakhon Phathom, Kanchanaburi, and Suphanburi	Manual admin	60	Inland freshwater	2001-01-01	2003-12-31	2002-07-02	Shrimp	Shrimp	Cultured	NA	NA	NA	NA	AD	Vibrio	vulnificus	NA	NA	16	TET	TET		25		CLSI 2002	16			CLSI	2002	South-eastern Asia	South-eastern Asia
1105	10.1111/j.1574-6941.2010.00846.x	Kitiyodom S	2010-07-02	THA	14.1527	99.6368	Ratchaburi, Nakhon Phathom, Kanchanaburi, and Suphanburi	Manual admin	60	Inland freshwater	2001-01-01	2003-12-31	2002-07-02	Shrimp	Shrimp	Cultured	NA	NA	NA	NA	AD	Vibrio	vulnificus	NA	NA	16	SUL	TMP		25		CLSI 2002	4			CLSI	2002	South-eastern Asia	South-eastern Asia
1106	10.1016/S2222-1808(14)60498-9	Adikesavalu H	2014-07-02	IND	23.1756	88.1067	Memari, West Bengal, India	Given	0	Inland freshwater	2012-11-15	2012-11-15	2012-11-15	Carp	Freshwater Fish	Cultured	NA	Lesion swab	Living	Diseased	DD	Aeromonas	salmonicida	1	100	1	AMP	CHL		0	30	CLSI 2009 M2-A10	NA			CLSI	2009	Southern Asia	Western and Southern Asia
1107	10.1016/S2222-1808(14)60498-9	Adikesavalu H	2014-07-02	IND	23.1756	88.1067	Memari, West Bengal, India	Given	0	Inland freshwater	2012-11-15	2012-11-15	2012-11-15	Carp	Freshwater Fish	Cultured	NA	Lesion swab	Living	Diseased	DD	Aeromonas	salmonicida	1	100	1	QUI	CIP		0	5	CLSI 2009 M2-A10	NA			CLSI	2009	Southern Asia	Western and Southern Asia
1108	10.1016/S2222-1808(14)60498-9	Adikesavalu H	2014-07-02	IND	23.1756	88.1067	Memari, West Bengal, India	Given	0	Inland freshwater	2012-11-15	2012-11-15	2012-11-15	Carp	Freshwater Fish	Cultured	NA	Lesion swab	Living	Diseased	DD	Aeromonas	salmonicida	1	100	1	SUL	SXT		0	25	CLSI 2009 M2-A10	NA			CLSI	2009	Southern Asia	Western and Southern Asia
1109	10.1016/S2222-1808(14)60498-9	Adikesavalu H	2014-07-02	IND	23.1756	88.1067	Memari, West Bengal, India	Given	0	Inland freshwater	2012-11-15	2012-11-15	2012-11-15	Carp	Freshwater Fish	Cultured	NA	Lesion swab	Living	Diseased	DD	Aeromonas	salmonicida	1	100	1	AMI	GEN		0	10	CLSI 2009 M2-A10	NA			CLSI	2009	Southern Asia	Western and Southern Asia
1110	10.1016/S2222-1808(14)60498-9	Adikesavalu H	2014-07-02	IND	23.1756	88.1067	Memari, West Bengal, India	Given	0	Inland freshwater	2012-11-15	2012-11-15	2012-11-15	Carp	Freshwater Fish	Cultured	NA	Lesion swab	Living	Diseased	DD	Aeromonas	salmonicida	1	100	1	OTH	NIT		0	300	CLSI 2009 M2-A10	NA			CLSI	2009	Southern Asia	Western and Southern Asia
1111	10.1016/S2222-1808(14)60498-9	Adikesavalu H	2014-07-02	IND	23.1756	88.1067	Memari, West Bengal, India	Given	0	Inland freshwater	2012-11-15	2012-11-15	2012-11-15	Carp	Freshwater Fish	Cultured	NA	Lesion swab	Living	Diseased	DD	Aeromonas	salmonicida	1	100	1	TET	OXT		0	30	CLSI 2009 M2-A10	NA			CLSI	2009	Southern Asia	Western and Southern Asia
1112	10.1016/S2222-1808(14)60498-9	Adikesavalu H	2014-07-02	IND	23.1756	88.1067	Memari, West Bengal, India	Given	0	Inland freshwater	2012-11-15	2012-11-15	2012-11-15	Carp	Freshwater Fish	Cultured	NA	Lesion swab	Living	Diseased	DD	Aeromonas	hydrophila	1	100	4	AMP	CHL		0	30	CLSI 2009 M2-A10	NA			CLSI	2009	Southern Asia	Western and Southern Asia
1113	10.1016/S2222-1808(14)60498-9	Adikesavalu H	2014-07-02	IND	23.1756	88.1067	Memari, West Bengal, India	Given	0	Inland freshwater	2012-11-15	2012-11-15	2012-11-15	Carp	Freshwater Fish	Cultured	NA	Lesion swab	Living	Diseased	DD	Aeromonas	hydrophila	1	100	4	QUI	CIP		0	5	CLSI 2009 M2-A10	NA			CLSI	2009	Southern Asia	Western and Southern Asia
1114	10.1016/S2222-1808(14)60498-9	Adikesavalu H	2014-07-02	IND	23.1756	88.1067	Memari, West Bengal, India	Given	0	Inland freshwater	2012-11-15	2012-11-15	2012-11-15	Carp	Freshwater Fish	Cultured	NA	Lesion swab	Living	Diseased	DD	Aeromonas	hydrophila	1	100	4	SUL	SXT		100	25	CLSI 2009 M2-A10	NA			CLSI	2009	Southern Asia	Western and Southern Asia
1115	10.1016/S2222-1808(14)60498-9	Adikesavalu H	2014-07-02	IND	23.1756	88.1067	Memari, West Bengal, India	Given	0	Inland freshwater	2012-11-15	2012-11-15	2012-11-15	Carp	Freshwater Fish	Cultured	NA	Lesion swab	Living	Diseased	DD	Aeromonas	hydrophila	1	100	4	AMI	GEN		0	10	CLSI 2009 M2-A10	NA			CLSI	2009	Southern Asia	Western and Southern Asia
1116	10.1016/S2222-1808(14)60498-9	Adikesavalu H	2014-07-02	IND	23.1756	88.1067	Memari, West Bengal, India	Given	0	Inland freshwater	2012-11-15	2012-11-15	2012-11-15	Carp	Freshwater Fish	Cultured	NA	Lesion swab	Living	Diseased	DD	Aeromonas	hydrophila	1	100	4	OTH	NIT		0	300	CLSI 2009 M2-A10	NA			CLSI	2009	Southern Asia	Western and Southern Asia
1117	10.1016/S2222-1808(14)60498-9	Adikesavalu H	2014-07-02	IND	23.1756	88.1067	Memari, West Bengal, India	Given	0	Inland freshwater	2012-11-15	2012-11-15	2012-11-15	Carp	Freshwater Fish	Cultured	NA	Lesion swab	Living	Diseased	DD	Aeromonas	hydrophila	1	100	4	TET	OXT		0	30	CLSI 2009 M2-A10	NA			CLSI	2009	Southern Asia	Western and Southern Asia
1118	10.1016/S2222-1808(14)60498-9	Adikesavalu H	2014-07-02	IND	23.1756	88.1067	Memari, West Bengal, India	Given	0	Inland freshwater	2012-11-15	2012-11-15	2012-11-15	Carp	Freshwater Fish	Cultured	NA	Lesion swab	Living	Diseased	DD	Pseudomonas	alcaligenes	1	100	1	AMP	CHL		0	30	CLSI 2009 M2-A10	NA			CLSI	2009	Southern Asia	Western and Southern Asia
1119	10.1016/S2222-1808(14)60498-9	Adikesavalu H	2014-07-02	IND	23.1756	88.1067	Memari, West Bengal, India	Given	0	Inland freshwater	2012-11-15	2012-11-15	2012-11-15	Carp	Freshwater Fish	Cultured	NA	Lesion swab	Living	Diseased	DD	Pseudomonas	alcaligenes	1	100	1	QUI	CIP		0	5	CLSI 2009 M2-A10	NA			CLSI	2009	Southern Asia	Western and Southern Asia
1120	10.1016/S2222-1808(14)60498-9	Adikesavalu H	2014-07-02	IND	23.1756	88.1067	Memari, West Bengal, India	Given	0	Inland freshwater	2012-11-15	2012-11-15	2012-11-15	Carp	Freshwater Fish	Cultured	NA	Lesion swab	Living	Diseased	DD	Pseudomonas	alcaligenes	1	100	1	SUL	SXT		100	25	CLSI 2009 M2-A10	NA			CLSI	2009	Southern Asia	Western and Southern Asia
1121	10.1016/S2222-1808(14)60498-9	Adikesavalu H	2014-07-02	IND	23.1756	88.1067	Memari, West Bengal, India	Given	0	Inland freshwater	2012-11-15	2012-11-15	2012-11-15	Carp	Freshwater Fish	Cultured	NA	Lesion swab	Living	Diseased	DD	Pseudomonas	alcaligenes	1	100	1	AMI	GEN		0	10	CLSI 2009 M2-A10	NA			CLSI	2009	Southern Asia	Western and Southern Asia
1122	10.1016/S2222-1808(14)60498-9	Adikesavalu H	2014-07-02	IND	23.1756	88.1067	Memari, West Bengal, India	Given	0	Inland freshwater	2012-11-15	2012-11-15	2012-11-15	Carp	Freshwater Fish	Cultured	NA	Lesion swab	Living	Diseased	DD	Pseudomonas	alcaligenes	1	100	1	OTH	NIT		0	300	CLSI 2009 M2-A10	NA			CLSI	2009	Southern Asia	Western and Southern Asia
1123	10.1016/S2222-1808(14)60498-9	Adikesavalu H	2014-07-02	IND	23.1756	88.1067	Memari, West Bengal, India	Given	0	Inland freshwater	2012-11-15	2012-11-15	2012-11-15	Carp	Freshwater Fish	Cultured	NA	Lesion swab	Living	Diseased	DD	Pseudomonas	alcaligenes	1	100	1	TET	OXT		100	30	CLSI 2009 M2-A10	NA			CLSI	2009	Southern Asia	Western and Southern Asia
1124	Research Journal of Pharmaceutical, Biological and Chemical Sciences 4(3):325-334	Uddin SA	2013-07-02	BGD	21.6594	91.9968	Chakoria-Moheshkhali coastal area, Cox‚Äôs Bazar coast	Given	0	Coastal marine	2012-03-15	2012-08-15	2012-05-30	Crab	Other Pooled	Wild caught	NA	Tissue and intestinal contents	Living	Healthy	DD	Vibrio	alginolyticus	40	NA	9	PEN	AMP		100	25	NA	NA			NA	NA	Southern Asia	Western and Southern Asia
1125	Research Journal of Pharmaceutical, Biological and Chemical Sciences 4(3):325-334	Uddin SA	2013-07-02	BGD	21.6594	91.9968	Chakoria-Moheshkhali coastal area, Cox‚Äôs Bazar coast	Given	0	Coastal marine	2012-03-15	2012-08-15	2012-05-30	Crab	Other Pooled	Wild caught	NA	Tissue and intestinal contents	Living	Healthy	DD	Vibrio	alginolyticus	40	NA	9	AMP	CHL		0	30	NA	NA			NA	NA	Southern Asia	Western and Southern Asia
1126	Research Journal of Pharmaceutical, Biological and Chemical Sciences 4(3):325-334	Uddin SA	2013-07-02	BGD	21.6594	91.9968	Chakoria-Moheshkhali coastal area, Cox‚Äôs Bazar coast	Given	0	Coastal marine	2012-03-15	2012-08-15	2012-05-30	Crab	Other Pooled	Wild caught	NA	Tissue and intestinal contents	Living	Healthy	DD	Vibrio	alginolyticus	40	NA	9	QUI	CIP		0	5	NA	NA			NA	NA	Southern Asia	Western and Southern Asia
1127	Research Journal of Pharmaceutical, Biological and Chemical Sciences 4(3):325-334	Uddin SA	2013-07-02	BGD	21.6594	91.9968	Chakoria-Moheshkhali coastal area, Cox‚Äôs Bazar coast	Given	0	Coastal marine	2012-03-15	2012-08-15	2012-05-30	Crab	Other Pooled	Wild caught	NA	Tissue and intestinal contents	Living	Healthy	DD	Vibrio	alginolyticus	40	NA	9	MAC	ERY		22	15	NA	NA			NA	NA	Southern Asia	Western and Southern Asia
1128	Research Journal of Pharmaceutical, Biological and Chemical Sciences 4(3):325-334	Uddin SA	2013-07-02	BGD	21.6594	91.9968	Chakoria-Moheshkhali coastal area, Cox‚Äôs Bazar coast	Given	0	Coastal marine	2012-03-15	2012-08-15	2012-05-30	Crab	Other Pooled	Wild caught	NA	Tissue and intestinal contents	Living	Healthy	DD	Vibrio	alginolyticus	40	NA	9	AMI	KAN		44	30	NA	NA			NA	NA	Southern Asia	Western and Southern Asia
1129	Research Journal of Pharmaceutical, Biological and Chemical Sciences 4(3):325-334	Uddin SA	2013-07-02	BGD	21.6594	91.9968	Chakoria-Moheshkhali coastal area, Cox‚Äôs Bazar coast	Given	0	Coastal marine	2012-03-15	2012-08-15	2012-05-30	Crab	Other Pooled	Wild caught	NA	Tissue and intestinal contents	Living	Healthy	DD	Vibrio	alginolyticus	40	NA	9	QUI	NAL		33	30	NA	NA			NA	NA	Southern Asia	Western and Southern Asia
1130	Research Journal of Pharmaceutical, Biological and Chemical Sciences 4(3):325-334	Uddin SA	2013-07-02	BGD	21.6594	91.9968	Chakoria-Moheshkhali coastal area, Cox‚Äôs Bazar coast	Given	0	Coastal marine	2012-03-15	2012-08-15	2012-05-30	Crab	Other Pooled	Wild caught	NA	Tissue and intestinal contents	Living	Healthy	DD	Vibrio	alginolyticus	40	NA	9	AMI	NEO		56	10	NA	NA			NA	NA	Southern Asia	Western and Southern Asia
1131	Research Journal of Pharmaceutical, Biological and Chemical Sciences 4(3):325-334	Uddin SA	2013-07-02	BGD	21.6594	91.9968	Chakoria-Moheshkhali coastal area, Cox‚Äôs Bazar coast	Given	0	Coastal marine	2012-03-15	2012-08-15	2012-05-30	Crab	Other Pooled	Wild caught	NA	Tissue and intestinal contents	Living	Healthy	DD	Vibrio	alginolyticus	40	NA	9	QUI	NOR		0	10	NA	NA			NA	NA	Southern Asia	Western and Southern Asia
1132	Research Journal of Pharmaceutical, Biological and Chemical Sciences 4(3):325-334	Uddin SA	2013-07-02	BGD	21.6594	91.9968	Chakoria-Moheshkhali coastal area, Cox‚Äôs Bazar coast	Given	0	Coastal marine	2012-03-15	2012-08-15	2012-05-30	Crab	Other Pooled	Wild caught	NA	Tissue and intestinal contents	Living	Healthy	DD	Vibrio	alginolyticus	40	NA	9	TET	OXT		44	30	NA	NA			NA	NA	Southern Asia	Western and Southern Asia
1133	Research Journal of Pharmaceutical, Biological and Chemical Sciences 4(3):325-334	Uddin SA	2013-07-02	BGD	21.6594	91.9968	Chakoria-Moheshkhali coastal area, Cox‚Äôs Bazar coast	Given	0	Coastal marine	2012-03-15	2012-08-15	2012-05-30	Crab	Other Pooled	Wild caught	NA	Tissue and intestinal contents	Living	Healthy	DD	Vibrio	alginolyticus	40	NA	9	PEN	PEN		100	10 units	NA	NA			NA	NA	Southern Asia	Western and Southern Asia
1134	Research Journal of Pharmaceutical, Biological and Chemical Sciences 4(3):325-334	Uddin SA	2013-07-02	BGD	21.6594	91.9968	Chakoria-Moheshkhali coastal area, Cox‚Äôs Bazar coast	Given	0	Coastal marine	2012-03-15	2012-08-15	2012-05-30	Crab	Other Pooled	Wild caught	NA	Tissue and intestinal contents	Living	Healthy	DD	Vibrio	alginolyticus	40	NA	9	POL	PMB		33	300	NA	NA			NA	NA	Southern Asia	Western and Southern Asia
1135	Research Journal of Pharmaceutical, Biological and Chemical Sciences 4(3):325-334	Uddin SA	2013-07-02	BGD	21.6594	91.9968	Chakoria-Moheshkhali coastal area, Cox‚Äôs Bazar coast	Given	0	Coastal marine	2012-03-15	2012-08-15	2012-05-30	Crab	Other Pooled	Wild caught	NA	Tissue and intestinal contents	Living	Healthy	DD	Vibrio	alginolyticus	40	NA	9	AMI	STR		22	15	NA	NA			NA	NA	Southern Asia	Western and Southern Asia
1136	Research Journal of Pharmaceutical, Biological and Chemical Sciences 4(3):325-334	Uddin SA	2013-07-02	BGD	21.6594	91.9968	Chakoria-Moheshkhali coastal area, Cox‚Äôs Bazar coast	Given	0	Coastal marine	2012-03-15	2012-08-15	2012-05-30	Crab	Other Pooled	Wild caught	NA	Tissue and intestinal contents	Living	Healthy	DD	Vibrio	alginolyticus	40	NA	9	TET	TET		44	30	NA	NA			NA	NA	Southern Asia	Western and Southern Asia
1137	Research Journal of Pharmaceutical, Biological and Chemical Sciences 4(3):325-334	Uddin SA	2013-07-02	BGD	21.6594	91.9968	Chakoria-Moheshkhali coastal area, Cox‚Äôs Bazar coast	Given	0	Coastal marine	2012-03-15	2012-08-15	2012-05-30	Crab	Other Pooled	Wild caught	NA	Tissue and intestinal contents	Living	Healthy	DD	Vibrio	cholerae	40	NA	8	PEN	AMP		75	25	NA	NA			NA	NA	Southern Asia	Western and Southern Asia
1138	Research Journal of Pharmaceutical, Biological and Chemical Sciences 4(3):325-334	Uddin SA	2013-07-02	BGD	21.6594	91.9968	Chakoria-Moheshkhali coastal area, Cox‚Äôs Bazar coast	Given	0	Coastal marine	2012-03-15	2012-08-15	2012-05-30	Crab	Other Pooled	Wild caught	NA	Tissue and intestinal contents	Living	Healthy	DD	Vibrio	cholerae	40	NA	8	AMP	CHL		0	30	NA	NA			NA	NA	Southern Asia	Western and Southern Asia
1139	Research Journal of Pharmaceutical, Biological and Chemical Sciences 4(3):325-334	Uddin SA	2013-07-02	BGD	21.6594	91.9968	Chakoria-Moheshkhali coastal area, Cox‚Äôs Bazar coast	Given	0	Coastal marine	2012-03-15	2012-08-15	2012-05-30	Crab	Other Pooled	Wild caught	NA	Tissue and intestinal contents	Living	Healthy	DD	Vibrio	cholerae	40	NA	8	QUI	CIP		0	5	NA	NA			NA	NA	Southern Asia	Western and Southern Asia
1140	Research Journal of Pharmaceutical, Biological and Chemical Sciences 4(3):325-334	Uddin SA	2013-07-02	BGD	21.6594	91.9968	Chakoria-Moheshkhali coastal area, Cox‚Äôs Bazar coast	Given	0	Coastal marine	2012-03-15	2012-08-15	2012-05-30	Crab	Other Pooled	Wild caught	NA	Tissue and intestinal contents	Living	Healthy	DD	Vibrio	cholerae	40	NA	8	MAC	ERY		0	15	NA	NA			NA	NA	Southern Asia	Western and Southern Asia
1141	Research Journal of Pharmaceutical, Biological and Chemical Sciences 4(3):325-334	Uddin SA	2013-07-02	BGD	21.6594	91.9968	Chakoria-Moheshkhali coastal area, Cox‚Äôs Bazar coast	Given	0	Coastal marine	2012-03-15	2012-08-15	2012-05-30	Crab	Other Pooled	Wild caught	NA	Tissue and intestinal contents	Living	Healthy	DD	Vibrio	cholerae	40	NA	8	AMI	KAN		100	30	NA	NA			NA	NA	Southern Asia	Western and Southern Asia
1142	Research Journal of Pharmaceutical, Biological and Chemical Sciences 4(3):325-334	Uddin SA	2013-07-02	BGD	21.6594	91.9968	Chakoria-Moheshkhali coastal area, Cox‚Äôs Bazar coast	Given	0	Coastal marine	2012-03-15	2012-08-15	2012-05-30	Crab	Other Pooled	Wild caught	NA	Tissue and intestinal contents	Living	Healthy	DD	Vibrio	cholerae	40	NA	8	QUI	NAL		0	30	NA	NA			NA	NA	Southern Asia	Western and Southern Asia
1143	Research Journal of Pharmaceutical, Biological and Chemical Sciences 4(3):325-334	Uddin SA	2013-07-02	BGD	21.6594	91.9968	Chakoria-Moheshkhali coastal area, Cox‚Äôs Bazar coast	Given	0	Coastal marine	2012-03-15	2012-08-15	2012-05-30	Crab	Other Pooled	Wild caught	NA	Tissue and intestinal contents	Living	Healthy	DD	Vibrio	cholerae	40	NA	8	AMI	NEO		63	10	NA	NA			NA	NA	Southern Asia	Western and Southern Asia
1144	Research Journal of Pharmaceutical, Biological and Chemical Sciences 4(3):325-334	Uddin SA	2013-07-02	BGD	21.6594	91.9968	Chakoria-Moheshkhali coastal area, Cox‚Äôs Bazar coast	Given	0	Coastal marine	2012-03-15	2012-08-15	2012-05-30	Crab	Other Pooled	Wild caught	NA	Tissue and intestinal contents	Living	Healthy	DD	Vibrio	cholerae	40	NA	8	QUI	NOR		0	10	NA	NA			NA	NA	Southern Asia	Western and Southern Asia
1145	Research Journal of Pharmaceutical, Biological and Chemical Sciences 4(3):325-334	Uddin SA	2013-07-02	BGD	21.6594	91.9968	Chakoria-Moheshkhali coastal area, Cox‚Äôs Bazar coast	Given	0	Coastal marine	2012-03-15	2012-08-15	2012-05-30	Crab	Other Pooled	Wild caught	NA	Tissue and intestinal contents	Living	Healthy	DD	Vibrio	cholerae	40	NA	8	TET	OXT		0	30	NA	NA			NA	NA	Southern Asia	Western and Southern Asia
1146	Research Journal of Pharmaceutical, Biological and Chemical Sciences 4(3):325-334	Uddin SA	2013-07-02	BGD	21.6594	91.9968	Chakoria-Moheshkhali coastal area, Cox‚Äôs Bazar coast	Given	0	Coastal marine	2012-03-15	2012-08-15	2012-05-30	Crab	Other Pooled	Wild caught	NA	Tissue and intestinal contents	Living	Healthy	DD	Vibrio	cholerae	40	NA	8	PEN	PEN		100	10 units	NA	NA			NA	NA	Southern Asia	Western and Southern Asia
1147	Research Journal of Pharmaceutical, Biological and Chemical Sciences 4(3):325-334	Uddin SA	2013-07-02	BGD	21.6594	91.9968	Chakoria-Moheshkhali coastal area, Cox‚Äôs Bazar coast	Given	0	Coastal marine	2012-03-15	2012-08-15	2012-05-30	Crab	Other Pooled	Wild caught	NA	Tissue and intestinal contents	Living	Healthy	DD	Vibrio	cholerae	40	NA	8	POL	PMB		0	300	NA	NA			NA	NA	Southern Asia	Western and Southern Asia
1148	Research Journal of Pharmaceutical, Biological and Chemical Sciences 4(3):325-334	Uddin SA	2013-07-02	BGD	21.6594	91.9968	Chakoria-Moheshkhali coastal area, Cox‚Äôs Bazar coast	Given	0	Coastal marine	2012-03-15	2012-08-15	2012-05-30	Crab	Other Pooled	Wild caught	NA	Tissue and intestinal contents	Living	Healthy	DD	Vibrio	cholerae	40	NA	8	AMI	STR		0	15	NA	NA			NA	NA	Southern Asia	Western and Southern Asia
1149	Research Journal of Pharmaceutical, Biological and Chemical Sciences 4(3):325-334	Uddin SA	2013-07-02	BGD	21.6594	91.9968	Chakoria-Moheshkhali coastal area, Cox‚Äôs Bazar coast	Given	0	Coastal marine	2012-03-15	2012-08-15	2012-05-30	Crab	Other Pooled	Wild caught	NA	Tissue and intestinal contents	Living	Healthy	DD	Vibrio	cholerae	40	NA	8	TET	TET		13	30	NA	NA			NA	NA	Southern Asia	Western and Southern Asia
1150	Research Journal of Pharmaceutical, Biological and Chemical Sciences 4(3):325-334	Uddin SA	2013-07-02	BGD	21.6594	91.9968	Chakoria-Moheshkhali coastal area, Cox‚Äôs Bazar coast	Given	0	Coastal marine	2012-03-15	2012-08-15	2012-05-30	Crab	Other Pooled	Wild caught	NA	Tissue and intestinal contents	Living	Healthy	DD	Vibrio	fluvialis	40	NA	15	PEN	AMP		100	25	NA	NA			NA	NA	Southern Asia	Western and Southern Asia
1151	Research Journal of Pharmaceutical, Biological and Chemical Sciences 4(3):325-334	Uddin SA	2013-07-02	BGD	21.6594	91.9968	Chakoria-Moheshkhali coastal area, Cox‚Äôs Bazar coast	Given	0	Coastal marine	2012-03-15	2012-08-15	2012-05-30	Crab	Other Pooled	Wild caught	NA	Tissue and intestinal contents	Living	Healthy	DD	Vibrio	fluvialis	40	NA	15	AMP	CHL		0	30	NA	NA			NA	NA	Southern Asia	Western and Southern Asia
1152	Research Journal of Pharmaceutical, Biological and Chemical Sciences 4(3):325-334	Uddin SA	2013-07-02	BGD	21.6594	91.9968	Chakoria-Moheshkhali coastal area, Cox‚Äôs Bazar coast	Given	0	Coastal marine	2012-03-15	2012-08-15	2012-05-30	Crab	Other Pooled	Wild caught	NA	Tissue and intestinal contents	Living	Healthy	DD	Vibrio	fluvialis	40	NA	15	QUI	CIP		0	5	NA	NA			NA	NA	Southern Asia	Western and Southern Asia
1153	Research Journal of Pharmaceutical, Biological and Chemical Sciences 4(3):325-334	Uddin SA	2013-07-02	BGD	21.6594	91.9968	Chakoria-Moheshkhali coastal area, Cox‚Äôs Bazar coast	Given	0	Coastal marine	2012-03-15	2012-08-15	2012-05-30	Crab	Other Pooled	Wild caught	NA	Tissue and intestinal contents	Living	Healthy	DD	Vibrio	fluvialis	40	NA	15	MAC	ERY		13	15	NA	NA			NA	NA	Southern Asia	Western and Southern Asia
1154	Research Journal of Pharmaceutical, Biological and Chemical Sciences 4(3):325-334	Uddin SA	2013-07-02	BGD	21.6594	91.9968	Chakoria-Moheshkhali coastal area, Cox‚Äôs Bazar coast	Given	0	Coastal marine	2012-03-15	2012-08-15	2012-05-30	Crab	Other Pooled	Wild caught	NA	Tissue and intestinal contents	Living	Healthy	DD	Vibrio	fluvialis	40	NA	15	AMI	KAN		40	30	NA	NA			NA	NA	Southern Asia	Western and Southern Asia
1155	Research Journal of Pharmaceutical, Biological and Chemical Sciences 4(3):325-334	Uddin SA	2013-07-02	BGD	21.6594	91.9968	Chakoria-Moheshkhali coastal area, Cox‚Äôs Bazar coast	Given	0	Coastal marine	2012-03-15	2012-08-15	2012-05-30	Crab	Other Pooled	Wild caught	NA	Tissue and intestinal contents	Living	Healthy	DD	Vibrio	fluvialis	40	NA	15	QUI	NAL		40	30	NA	NA			NA	NA	Southern Asia	Western and Southern Asia
1156	Research Journal of Pharmaceutical, Biological and Chemical Sciences 4(3):325-334	Uddin SA	2013-07-02	BGD	21.6594	91.9968	Chakoria-Moheshkhali coastal area, Cox‚Äôs Bazar coast	Given	0	Coastal marine	2012-03-15	2012-08-15	2012-05-30	Crab	Other Pooled	Wild caught	NA	Tissue and intestinal contents	Living	Healthy	DD	Vibrio	fluvialis	40	NA	15	AMI	NEO		60	10	NA	NA			NA	NA	Southern Asia	Western and Southern Asia
[truncated: 11,542 more rows]

## Sheet: 2. AqAMR_PPS
DOI	PubDate	ISO3	YCoord	XCoord	LocationType	MidDate	Species	SpeciesAg	SpeciesOrig	HistoryAMU	HealthStatus	Pathogen	Strain	NIsolates	CombRegion	Mean	P50	P30
[truncated: 749 more rows]

## Sheet: 3. VibMeanDF
Compound	SpeciesAg	Region	Mean	NIsolates	CILow	CIHigh
AMC	Marine Fish	Eastern Asia	6	496	4	8
[truncated: 121 more rows]

## Sheet: 4. EcMeanDF
Compound	SpeciesAg	Region	Mean	NIsolates	CILow	CIHigh
[truncated: 51 more rows]

[truncated: 2 more sheets: 5. StrepMeanDF, 6. AeroMeanDF]
