# Supplementary material for: Twenty-year trends in antimicrobial resistance from aquaculture and fisheries in Asia
Source: Nat Commun. 2021 Sep 10;12:5384. doi: 10.1038/s41467-021-25655-8 (PMC8433129; doi:10.1038/s41467-021-25655-8)
Supplement: Supplementary file 5 — Supplementary Data 2 [file 41467_2021_25655_MOESM5_ESM.xls]

## Sheet: Included Records
Record Identifier	Author	PubDate
10.1186/s12917-019-1907-8	Mohamad N	2019
10.1128/AEM.00973-07	Van TTH	2007
10.3389/fmicb.2015.00033	Letchumanan V	2015
10.1016/j.vetmic.2008.10.002	Park YK	2008
10.3201/eid2501.180534	Nadimpalli M	2019
10.1016/S0044-8486(00)00570-6	Tendencia EA	2001
10.1111/j.1472-765X.2005.01690.x	Kawanishi M	2005
10.3147/jsfp.47.56	Tipmongkolsilp N	2012
10.1099/jmm.0.000213	Dangwetngam M	2016
10.1016/j.ijantimicag.2005.07.005	Vaseeharan B	2005
10.3147/jsfp.44.40	Meng F	2009
10.1186/s12866-016-0650-6	Xu X	2016
10.1093/jac/dkm539	Lau SKP	2008
10.4315/0362-028X.JFP-13-510	Changkaew K	2014
10.9775/kvfd.2012.7606	Altun S	2013
10.1111/jam.12104	Chiu TH	2012
Int Food Res J 20(3):1449-1452	Ye YW	2013
Iranian Journal Fisheries Science 15(1) 267-280	Ahmadpour S	2016
10.5455/javar.2015.b120	Lijon MB	2015
10.5897/AJMR11.1405	Zheng W	2012
African Journal of Microbiology Research Vol. 4(9), pp. 849-855	Jun JW	2010
10.1111/j.1574-6941.2010.00846.x	Kitiyodom S	2010
10.1016/S2222-1808(14)60498-9	Adikesavalu H	2014
Research Journal of Pharmaceutical, Biological and Chemical Sciences 4(3):325-334	Uddin SA	2013
10.3923/pjbs.2010.293.297	Najiah M	2010
Asian Jr. of Microbiol. Biotech. Env. Sc. 15(4): 31-36	Ahmed T	2013
Pakistan Journal of Biological Sciences 3 (12): 2185-2187	Al-Dughaym AM	2000
Asian Jr. of Microbiol. Biotech. Env. Sc. 16(3): 485-495	Ali MH	2014
10.1155/2016/2164761	Kathleen MM	2016
Pakistan J. Zool., 48(3): 899-901	Ali S	2016
10.1016/j.micpath.2016.10.026	Ali SS	2016
10.9775/kvfd.2012.7754	Altun S	2012
10.3923/jfas.2014.487.495	Amiri AA	2014
10.22159/ajpcr.2017.v10i6.17883	Angelo RU	2017
10.5897/AJMR11.1240	Ansari M	2011
10.1100/2012/130136	Banerjee S	2012
Indian J. Fish. 58(3): 135-138	Bharathkumar G	2011
10.9775/kvfd.2011.5254	Boyacioglu M	2012
10.3906/vet-1502-36	Boyacioglu M	2015
10.1016/j.aquaculture.2012.11.003	Budiati T	2013
10.1016/j.aquaculture.2006.03.007	Cai J	2006
10.1007/s10499-008-9215-5	Cai J	2009
Brazilian Journal of Microbiology 43(1): 382-388	Cai SH	2012
10.3354/dao02852	Capkin E	2015
10.3389/fmicb.2015.01026	Chen M	2015
10.1186/s12866-016-0794-4	Chu C	2016
10.1016/j.aquaculture.2008.10.015	Deng H	2009
10.2754/avb201887030269	Dincturk E	2018
Bioscience of Microbiota, Food and Health. 38(2): 41‚Äì48	Duman M	2019
10.1089/mdr.2008.0848	Dung TT	2008
Ankara √úniv Vet Fak Derg, 59, 141-146	Durmaz Y	2012
10.3389/fmicb.2016.00935	Deng Y	2016
Acta Hydrobiologica Sinica. 30(6): 742-746	Fan JF	2006
10.1089/fpd.2015.1976	Gashgari RM	2015
10.1016/j.aquaculture.2010.08.032	Geng Y	2010
10.1016/j.jgar.2018.09.005	Ghafur A	2019
10.1371/journal.pone.0153561	Guo Y	2016
10.1016/j.foodcont.2018.12.043	Guo S	2019
10.1016/j.resmic.2011.09.001	Han JE	2012
10.1016/j.marenvres.2006.03.010	Harakeh S	2006
10.1016/j.marpolbul.2005.12.008	Harakeh S	2006
10.1016/j.ijfoodmicro.2004.05.017	Hatha M	2005
10.3389/fmicb.2015.00707	He Y	2015
10.1186/1471-2180-13-214	Song Y	2013
10.1016/j.marpolbul.2015.10.062	He Y	2015
10.1007/s11356-016-6614-4	He Y	2016
10.3389/fmicb.2018.00222	Hossain ZZ	2018
10.4315/0362-028X.JFP-16-031	Hu Q	2016
10.3923/jm.2013.55.62	Hua LM	2013
10.1007/s12562-010-0302-y	Ismail TF	2011
10.1111/j.1365-2109.2005.01432.x	Jayaprakash NS	2006
Journal World Aquaculture Society 37(4): 523-532	Jayasree L	2006
The Israeli Journal of Aquaculture Bamidgeh 60(1): 46-56	Jayasree L	2008
10.1093/jac/dks250	Jiang HX	2012
10.1111/lam.12258	Jiang Y	2014
10.1016/j.ijfoodmicro.2018.10.005	Jiang Y	2019
10.5455/vetworld.2013.300-306	Joseph AV	2013
The Israeli Journal of Aquaculture Bamidgeh 56(3): 226-231	Karatas S	2004
The Israeli Journal of Aquaculture Bamidgeh 57(4): 255-263	Karatas S	2005
Bull Vet Inst Pulawy 52: 223-226	Kav K	2008
10.1111/j.1472-765X.2005.01820.x	Kawanishi M	2006
10.1111/j.1365-2672.2006.03257.x	Kijima-Tanaka M	2007
10.1016/j.aquaculture.2013.05.014	Kim DH	2013
Microbes and Environments 18(2):74-81	Kim SR	2003
Dis Aquat Org 75: 209‚Äì216	Kim YH	2007
10.1046/j.1439-0450.2003.00671.x	Kirkan S	2003
Turk. J. Vet. Anim. Sci. 30:337-341	Kirkan S	2006
Annals Academy of Medicine Singapore 46(2):74-75	Koh TH	2017
10.1111/jfd.12308	Kongrueng J	2014
10.2478/bvip-2013-0032	Korun J	2013
10.1577/H07-040.1	Kum C	2008
Biochem. Cell. Arch. 12(2): 415-420	Kumar D	2012
Roumanian Biotechnological Letters 13(6): 3984-3989	Kumar P	2008
Jpn J Infect Dis 62: 230-232	Kumar P	2009
10.1016/S1995-7645(11)60013-8	Kumaran S	2010
10.14202/vetworld.2017.101-111	Laith AA	2017
AACL Bioflux 11(2): 505-515	Langaoen AF	2018
10.1186/s40550-015-0023-1	Le HV	2015
10.3389/fmicb.2018.02513	Lee LH	2018
Annales Universitatis Mariae Curie-Sklodowska Lublin Polonia 64(2): 9-13	Lee SW	2009
Veterinarski Arhiv 82(2): 221-227	Lee SW	2012
10.1016/S0025-326X(99)00062-4	Li J	1999
10.1128/AAC.01749-16	Li R	2016
The Israeli Journal of Aquaculture Bamidgeh 68:1-8	Li S	2016
10.1007/s00284-010-9753-8	Li Y	2011
Indian J. Fish. 58(3) : 129-133	Lipton AP	2011
The Israeli Journal of Aquaculture Bamidgeh 68, 1225:1-8	Liu D	2016
Journal Health Science 55(5): 783-789	Liu F	2009
10.1016/j.foodcont.2015.04.039	Lou Y	2016
10.1016/j.micpath.2017.03.049	Luo X	2017
The Israeli Journal of Aquaculture - Bamidgeh, 67 1206	Luo Z	2015
10.1128/AAC.02378-17	Lv L	2018
Etlik Vet Mikrobiyol Derg, 23, 44-48	Metin S	2012
10.1002/aah.10055	Mohamad N	2019
National Institute of Coastal Aquaculture technical paper no. 8/2000	Muangyao P	2000
10.1016/S1671-2927(08)60338-7	Najiah M	2009
10.1155/2016/8182096	Nguyen DP	2016
10.1016/j.ijfoodmicro.2016.07.017	Nguyen DTA	2016
10.1016/j.vetmic.2014.01.028	Nguyen HNK	2014
Bangladesh J. Zool. 40(1): 77-88	Nilla SS	2012
10.1007/s12562-011-0332-0	Nishiki I	2011
10.1186/2193-1801-3-469	Noor R	2014
International Food Research Journal 18(4): 1523-1530	Noorlis A	2011
10.1016/j.sjbs.2015.09.016	Odeyemi OA	2015
10.4315/0362-028X.JFP-10-307	Oh EG	2011
10.1016/j.marpolbul.2014.10.046	Onmaz NE	2015
10.2376/0005-9366-124-320	Onuk EE	2011
Ankara √úniv Vet Fak Derg, 64: 69-73	Onuk EE	2017
10.1186/s12917-017-1289-8	Osman KM	2017
Turk. J. Vet. Anim. Sci. 32(2): 107-112	Ozer S	2008
Bull Vet Inst Pulawy 51, 361-364	Adanir DOR	2007
Etlik Vet Mikrobiyol Derg, 24:7-12	Ozturk T	2013
10.4315/0362-028X.JFP-13-161	Pan J	2013
10.14798/73.4.844	Paul P	2015
Food Sci Technol Res 13(4):362-365	Pinu FR	2007
Indian Vet J 85:712-715	Quintoil MN	2008
International Journal of Food Microbiology 81: 261‚Äì 266	Radu S	2003
10.1007/s10482-009-9348-1	Rahman M	2009
J Biol Sci 10(8):800-804	Rahman MM	2010
10.1080/08997659.2017.1360411	Rahmatullah M	2017
10.1016/j.micpath.2018.01.019	Ramesh D	2018
10.3354/dao02620	Rogge ML	2013
Journal Environmental Biology 35: 237-241	Roy RP	2014
10.2478/zoop-2013-0001	Roy RP	2013
International Food Research Journal 23(6): 2732-2736	Saifedden G	2016
Dis Aquat Org 57: 147‚Äì150	Selvin J	2003
Indian Journal Marine Sciences 32(4): 334-336	Sengupta T	2003
Bull. Eur. Ass. Fish Pathol. 34(2): 35	Shahzad A	2014
J Hellenic Vet Med Soc 68(1): 79-88	Shakerian A	2017
Current Science 88(12): 1897-1900	Shome R	2005
10.1007/s13213-016-1193-7	Simon SS	2016
10.1016/j.jmii.2014.11.004	Singh AS	2014
10.22438/jeb/38/4/MRN-366	Sivaraman GK	2017
Bull. Eur. Ass. Fish Pathol. 25(3): 95-106	Soltani M	2005
Songklanakarin J. Sci. Technol. 32(4): 341-348	Suanyuk N	2010
Veterinaria Italiana 48(3): 269‚Äê281	Sudha S	2012
Indian J Fish 53(2): 231-235	Sunder J	2006
Journal of Food Protection 73(1): 97-103	Surendraraj A	2010
J Anim Vet Adv 10(16):2106-2119	Talpur AD	2011
10.3389/fmicb.2017.01087	Tan CW	2017
J Anim Vet Adv 10(8):1019-1023	Tanrikul TT	2011
Open Veterinary Journal, Vol. 1: 39-45	Tee LW	2011
Indian Journal of Marine Sciences 32(1): 71-75	Thakur AB	2003
10.7324/JAPS.2019.90117	Thongkao K	2019
J Environ Biol 30(1): 23-31	Toroglu S	2009
10.1515/jvetres-2016-0020	Ture M	2016
10.1128/AEM.00972-07	Van TTH	2007
10.1016/j.ijfoodmicro.2008.03.029	Van TTH	2008
10.1111/j.1472-765X.2008.02441.x	Vaseeharan B	2008
Biomedical & Pharmacology Journal 4(1): 153-158	Vijayalakshmi P	2011
10.1016/S0168-1605(02)00009-0	Vivekanandhan G	2002
10.1016/j.marpolbul.2015.10.027	Wang RX	2015
10.21077/ijf.2018.65.1.71933-13	Wang RX	2018
J. Sustain. Sci. Manage. 6(1): 19-27	Lee SW	2011
10.4194/1303-2712-v19_2_06	Wimalasena S	2018
10.1111/j.1365-2109.2008.02101.x	Xiao J	2009
10.1093/femsle/fnv178	Xie T	2015
10.1016/j.foodcont.2016.06.046	Xie T	2017
10.1093/femsle/fnz103	Xie T	2019
J of Pure and Applied Microbiology 10(4): 2807-2814	Yadav JP	2016
10.1016/j.anaerobe.2017.05.009	Yadav JP	2017
10.1089/mdr.2015.0296	Yang Q	2016
10.1111/j.1365-2672.2010.04926.x	Yano Y	2011
10.1016/j.foodcont.2013.09.019	Yano Y	2014
10.1016/j.fm.2014.11.003	Yano Y	2015
10.17582/journal.pjz/2017.49.4.1353.1358	Yildirim YB	2017
10.1016/j.micpath.2018.05.053	Zhang Z	2018
10.1111/jfd.12758	Zhu ZM	2017
10.1016/j.micpath.2018.04.022	Saticioglu IB	2018
10.1016/j.aquaculture.2016.07.036	Al-Harbi AH	2016
10.1016/j.jip.2007.07.005	Cai J	2008
10.1007/s11274-008-9708-4	Chakraborty RD	2008
10.1016/j.aquaculture.2019.05.046	Deng L	2019
10.1111/1462-2920.14531	Du X	2019
Journal of Fish Diseases 27: 307‚Äì310	Duremdez R	2004
10.1016/j.aquaculture.2018.11.050	Gao X	2019
10.4142/jvs.2011.12.1.41	Kim JH	2011
J Venom Anim Toxins incl Trop Dis. 15(2): 353-358	Lee SW	2009
10.1016/j.jgar.2018.05.014	Mata W	2018
J Fd Hyg Safety 22(4): 294-299	Ham HJ	2007
Korean J. Food Sci. Technol. 42(4):508~513	Ryu SH	2010
J Kor Fish Soc 38(6): 365-371	Son KT	2005
Fish Pathology Special-Issue S75-S82	Hon NTN	2016
Fish Pathology 37(3): 152-153	Itano T	2002
Thai J. Vet. Med. 33(2): 72-78	Jarernporn N	2003
Ankara √úniv Vet Fak Derg, 64: 321-328	Balta F	2017
Ekoloji 15(59):32-36	Karayakar F	2006
Ankara √úniv Vet Fak Derg, 55: 107-110	Savasan S	2008
Yunus Arastƒ±rma B√ºlteni (1): 59-65	√ústunakin K	2015
10.1007/s11356-017-0945-7	Naik OA	2018
Fresenius Environmental Bulletin 18(11)	Omeroglu EE	2009
Indian J Exp Biol 48:383-393	Patra S	2010
Indian J Exp Biol 50:300-307	Patra S	2012
10.1080/19476337.2018.1479453	Pongsilp N	2018
Iranian Journal of Fisheries Sciences 15(1): 221-229	Raissy M	2016
Pakistan Journal of Biological Sciences 10(10): 1733-1737	Tanrikul TT	2007
Thai J Veterinary Medicine 36(2): 39-47	Tipmongkolsilp N	2006
10.9775/kvfd.2009.453	Korun J	2010
10.3389/fmicb.2017.02566	Yang Y	2017
Journal of Food Quality 28: 313‚Äì324	Yucel N	2005
International Journal of Microbiology and Immunology Research 3(6): 076-083	Indrajith S	2015
10.1292/jvms.11-0441	Lukkana M	2012
10.16446/j.cnki.1001-1994.2016.06.006	Fu Q	2016
10.3969/j.issn.1008-0589.201701029	Ren Y	2017
10.16768/j.issn.1004-874x.2012.22.071	Ren Y	2012
Report on the first time discovery of Vibrio cholerae O43 from quatic animals of Wuhan Dongxihuqu; Journal of Pub Health and Prev Med; Apr. 2016; Vol. 27 No. 2; p.116-118	Yu S	2016
Aetiology and pathomorphology of Bacterial septicemi in Channel catfish and Immunization of inactivated vaccine; Master thesis	Ni J	2009
Studies on the major outer membrane proteins of pathogenic Vibrio anguillarum isolated from diseased marine fish in Shandong Province; Master thesis	Gong Y	2006
10.13721/j.cnki.dsyy.2019.01.014	Feng Y	2019
Prevalence and characterization of class I integron in Aeromonasfrom integrated livestock-fish farm; Master thesis	Feng Y	2016
10.13721/j.cnki.dsyy.2015.01.016	Liu N	2015
10.11984/j.issn.1000Ôºç7083.20160018	Liu N	2016
Virulence gene detection of Vibrio parahaemolyticus from Lithopenaeus vannamei and cloning, expression of TLH gene, Master thesis	Liu J	2016
10.13233/j.cnki.mar.fish.2017.02.009	Liu D	2017
10.3724/SP.J.0000.2008.60824	Liu J	2008
Isolation and identification of Aeromonassalmonicida subsp Salmonicida from Brachymystax lenok; Chinese Journal of Veterinary Medicine; 2017; Vol. 53 No. 10; p.91-97	Shan X	2017
10.3724/SP.J.1035.2011.00796	Ke X	2011
10.3969/j.issn.1008-0589.201705047	Ye C	2018
Isolation and identification of pathogenic bacteria and pathomorphology of ulcer disease in Silurus meriodinalis Chen, Master thesis	Ji L	2008
Isolation and identification of the pathogenic bacteria from diseased turbot, and the histopathology and immunohistochemisry of turbot, Master thesis	Lv J	2008
10.13344/j.microbiol.china.190234	Wu J	2019
10.3969/j.issn.2095Ôºç1833.2019.01.003	Zhou Y	2019
10.3969/j.issn.2095-1191.2019.08.28	Zhou H	2019
The etiological identification of skin ulcer syndrome in cultured Apostichopus japonicus and the immune effects of inactivated pathigen Aeromonasveronii, Master thesis	Zhou X	2008
10.16378/j.cnki.1003-1111.2004.12.002	Zhou B	2004
Identification and pathogenicity of Aeromonasstrains associted with skin ucleration disease of Cynoglossus semilaevis G√ºnther, Master thesis	Zhou H	2017
Idenfication, detection and construction of green fluorescent protein marker strains of pathogenic Aeromonashydrophila isolated from Megalobrama amblycephala, Master thesis	Xia F	2012
Studies on the Pathogens and Inmmune Protection of Skin ulcer of Cynoglossus semilaevis, Master thesis	Yao Z	2012
10.3969/j.issn.1673-9159.2016.04.007	Yao H	2016
10.3969/j.issn.1004-2091.2016.04.010	Jiang G	2016
10.16378/j.cnki.1003-1111.2018.02.007	Kong J	2018
10.3969/j.issn.1004-2091.2014.10.002	Xuan Y	2014
10.3969/j.issn.1004-6755.2019.01.007	Shang K	2019
10.11964/jfc.20170410809	Zuo Z	2018
10.3969/j.issn.1004-2091.2017.04.003	Zhang W	2017
10.13343/j.cnki.wsxb.2010.03.018	Zhang F	2010
Studies on characterization of Aeromonassalmonicida subsp. flounderacida subsp. nov. from diseased stone flounder; Oceanologia et Limnologia Sinica; 2005; Vol. 36 No. 1; p.51-59	Zhang X	2005
Studies on the infection and pathogen of Edwardsiella tarda in flounder Paralichthys olivaceus; Acta Hydrobiologia Sinica; 2005; Vol. 29 No. 1; p.31-37	Zhang X	2005
10.13721/j.cnki.dsyy.2014.04.011	Peng Y	2014
10.13984/j.cnki.cn37-1141.2018.04.014	Peng B	2018
Isolation, identification and detection, analysis of virulence gene of Tilapia in Guangxi with Streptococcusagalactiae disease, Master thesis	Peng M	2014
10.12024/jsou.20150601483	Xu X	2016
10.16378/j.cnki.1003-1111.2018.04.014	Xu X	2018
Isolation and identification of bacterial pathogens from Epinephelus fuscoguttatus with scale-peeled syndrome disease; Marine Sciences; 2012; Vol. 36 No. 2; p.67-74	Xu X	2012
10.19720/j.cnki.issn.1005-9369.2015.03.011	Xu X	2015
Pathogenicity of two vibrio strains in South China Sea to Haliotis discus hannai Ino, Master thesis	Fang S	2003
10.3969/gab.029.000082	Wen Z	2010
10.11759/hykx20190115001	Shi L	2019
10.16175/j.cnki.1009-4229.2016.04.009	Zhu Z	2016
10.13610/j.cnki.1672-352x.20170419.022	Zhu R	2017
Investigation and study on the main etiology of partial turtle in Guilin; Master thesis	Li X	2018
10.3724/SP.J.1035.2011.00980	Li N	2011
10.16437/j.cnki.1007-5038.2001.01.028	Li H	2001
10.16441/ j.cnki.hdxb.2006.04.028	Li Y	2006
10.13610/ j.cnki.1672-352x.2010.02.038	Li Y	2010
Isolation and Identification of pathogen and histopathological observation of ulcer in Schizothorax Prenanti, Master thesis	Du Z	2007
Isolation and Identification of Bacterial Pathogen of Fulminant Haemorrhagic Disease in Hybrid Tilapia (T. niloticus‚ôÇ√ó T. aureus‚ôÄ)in Hainan; Natural Science Journal of Hainan University; 2009; Vol. 27 No.1; p.43-47	Yang N	2009
Study on the major bacterial diseases of cultured Turbot during larval stages, Master thesis	Yang S	2004
Isolation, Identification and Drug Susceptibility Test of Aeromonasveronii from Liobagrus marginatus G√ºnther; Chinese Animal Husbandry and Veterinary Medicine; 2012; Vol. 39 No. 2; p.92-95	Yang Z	2012
10.3969/j.issn.1004-1524.2017.06.07	Yang Y	2017
10.3969/j.issn.1004-1524.2019.08.04	Yang Y	2019
10.14012/j.cnki.fjsc.2014.06.001	Lin K	2014
Isolation and Identification of the Pathogens of the Skin Ulceration Disease in Lateolabrax japonicus; Chinese Agricultural Science Bulletin; 2013; Vol. 29 No. 32; p.100-104	Lin X	2013
10.13292/j.1000-4890.2013.0495	Liang L	2013
10.3969/j.issn.1008-0589.2013.05.08	Liang L	2013
Isolation and identification of bacteria pathogens from Epinephelus coioides with tail-rotted disease; Journal of Tropical Oceanography; 2010; Vol. 29 No. 6; p.118-124	Mei B	2010
10.16378/j.cnki.1003-1111.2018.06.014	Fan W	2018
Isolation, Identification and Drug Susceptibility of AeromonasVeronii in Pelteobagrus Fulvidraco; Guangdong Journal of Animal and Veternary Science; 2015; Vol. 40 No.6; p.39-41	Jiang M	2015
10.3969/cjz.j.issn.1002-2694.2013.05.020	Jiang Y	2013
The identification and drug-resistance to fluoroquinolone and florfenicol of Aeromonashydrophila from Pseudobagrus fulvidraco; Master thesis	Wen H	2012
Isolation, Identification and Drug Resistance Analysis of A. veronii from hybrid carp; Chinese Journal of Veterinary Medicine; 2019; Vol. 55 No.3; p.85-89	Pan J	2019
10.13344/j.microbiol.china.150567	Wang Y	2016
10.3969/j.issn.1008-0425.2016.11.09	Wang X	2016
10.13989/j.cnki.0517-6611.2015.19.041	Wang J	2015
Isolated, Identification and antibiotic resistance analysis of three Aeromonassalmonicida; Chinese Journal of Veterinary Medicine; 2017; Vol. 53 No. 2; p.78-80	Wang J	2017
10.16535/j.cnki.dlhyxb.2019.01.010	Wang Q	2019
10.11758/yykxjz.20160408003	Wang X	2017
Isolation, Identification and Drug Sensitivity Test of Streptococcusiniae from Sparus latus; Journal Anhui Agricultural Science; 2018; Vol. 46 No. 21; p.100-102	Wang H	2018
Isolation of Edwardsiella tarda from diseased turbot (Scophthalmus maximus) and vaccination against Edwardsiella tarda; Journal of Fishery Sciences of China; 2009; Vol. 16 No. 3; p.394-402	Wang Y	2009
10.13343/ j.cnki.wsxb.2007.05.017	Wang Y	2007
10.16431/ j.cnki.1671-7236.2018.03.031	Shi Z	2018
10.15889/j.issn.1002-1302.2010.01.127	Tai G	2010
10.15928/j.1674-3075.2008.06.019	Tai G	2008
The Aeromonashydrophila sepsis pathogen of Northern Pike (Esox lucius) isolation, identification and pathogenic resaerch, Master thesis	Qin L	2014
Studies on Edwardsiellosis in Carassus auratus gibelio, Master thesis	Cheng J	2017
Analysis of the Pathogenic Bacteria and Drug Sensitivity Test of the Tail-rot Pseudosciaena crocea Cultured in Marine Cage in Zhoushan; Journal of Zhejiang Ocean University (Natural Science); 2005; Vol. 24 No. 4; p.118-121	Tong G	2005
10.16535/j.cnki.dlhyxb.2009.06.003	Tong G	2009
Study on Pathogenicity and Biological Characteristics of Skin Fester Disease caused by Aeromonashydrophila (Trionyx sinensis), Master thesis	Luo F	2013
The analysis of the drug resistence and integrons of Aeromonashydrophila clinical isolated strains, Master thesis	Xiao G	2012
10.16431/j.cnki.1671-7236.2019.07.035	Hu A	2019
Isolation and identification of bacteria from soft-shelled turtle (Trionyx sinensis) associated with fulminant septicaemia; Journal of Fishery Sciences of China; 2010; Vol. 17 No. 4; p.859-867	Hu G	2010
Isolation and identification of the pathogenic bacteria from swollen abdomen in Cynoglossus semilaecis G√ºnther, and the histopathology of Cynoglossus semilaecis G√ºnther, Master thesis	Hu X	2014
Isolation and Identification of the Pathogen of Fulminant Septicaemia from Ictalurus punctatus; Freshwater Fisheries; 2006; Vol. 36 No. 5; p.37-41	Su Y	2006
Isolation and Identification of Vibrio harveyi in cultured Litopenaeus vannaimei and its prevention and treatment, Master thesis	Su H	2010
Isolation and Identification of Nocardia, a Pathogen of Nocardiosis in Largemouth Bass (Micropterus salmoides); Acta Scientiarum Naturalium Universitatis Sunyatseni; 2012; Vol. 51 No. 1, p.76-81	Jiang Y	2012
The research on fulminant bacterial disease prevention of channel catfish in cage culturing, Master thesis	Yuan K	2007
The pathogeny of ulcer disease in Epinephlus awoara; Journal of Fisheries of China; 2004; Vol. 28 No. 3; p.297-302	Tan Y	2004
10.15886/j.cnki.hdxbzkb.2018.0020	Xu Y	2018
The study on the Biological Characteristics and Drug Sensitivity of Aeromonas Sobria of Ictalurus punctatus, Master thesis	Xie X	2013
10.3969/J.ISSN.2095-4972.2013.03.015	Xie C	2013
10.13836/j.jjau.2015052	Lian H	2015
10.3969/j.issn.2095-0780.2015.04.011	Gu L	2015
10.3724/SP.J.1231.2015.59399	Deng M	2015
Isolation, identification and drug sensitivity of Streptococcus agalactiae from Nile tilapia; Animal Husbandry & Veterinary Medicine; 2017; Vol. 49 No. 9; p.62-66	Kuang W	2017
Identification, genotyping and whole genome sequencing of Edwardsiella tarda from asian swamp eel, Master thesis	Shao J	2016
10.16768/j.issn.1004-874x.2014.07.048	Chen S	2014
10. 3969/j.issn.1004-1524.2018.02.04	Zheng L	2018
The study of the epidemiology and drug-resistance of Aeromonas hydrophila isolated from Megalobrama amblycephala in Nanjing area, Master thesis	Jin C	2018
Study on the Pathogen of the Fulminant Infectious Disease in the Fry of Epinephelus lanceolatus in Southern Fujian; Journal of Xiamen University ( Natural Science); 2004; Vol. 43 No. 4; p.557-562	Chen X	2004
The study of the epidemiology inverstigation and pathogenity, drug-resistance characteristics of Aeromonas hydrophila isolated from Megalobrama amblycephala, Master thesis	Chen T	2014
10.11758/yykxjz.20160504001	Chen J	2017
10.3969/j.issn.1007-7146.2018.06.015	Chen H	2018
10.16378/j.cnki.1003-1111.2017.01.008	Chen Y	2017
10.3969/j.issn.2095-1191.2015.2.332	Chen Y	2015
10.16535/j.cnki.dlhyxb.2011.06.010	Chen Y	2011
10.11693/hyhz20150700200	Chen X	2015
10.16378/j.cnki.1003-1111.2019.01.017	Lei X	2019
Molecular Serotype, drug resistance and rapid detection of Streptococcus agalactiae isolated from Tilapia, Master thesis	Huo H	2013
Isolation and identification of bacterial pathogen of Trionyx sinensis Big neck disease, Master thesis	Yan D	2015
The identification of bacterial pathogen from turbot (Scophthalmus maximus) and clone of hemolysin gene from Vibrio harveyi, Master thesis	Yan X	2004
10.3969/j:issn.2095-1191.2016.08.1416	Rao Y	2016
10.13881/j.cnki.hljxmsy.20161230.001	Gao D	2017
Report about skin ulceration disease of cultured Micropterus salmoides; Guangxi Journal of Animal Husbandry & Veterinary Medicine; 2011; Vol. 27 No. 6; p.323-326	Huang J	2011

## Sheet: Exclude_Bivalve Mollusc
Key	Item Type	Publication Year	Author	Title	Publication Title	ISBN	ISSN	DOI	Url	Abstract Note	Date	Pages	Issue	Volume
5EPE2YY8	journalArticle	2019	Ashrafudoulia, Md; Miza, Md Furkanur Rahaman; Park, Heedae; Byun, Kye-Hwan; Lee, Nari; Park, Si Hong; Ha, Sang-Do; Ashrafudoulla, Md; Mizan, Md Furkanur Rahaman; Park, Heedae; Byun, Kye-Hwan; Lee, Nari; Park, Si Hong; Ha, Sang-Do; Ashrafudoulia, Md; Miza, Md Furkanur Rahaman; Park, Heedae; Byun, Kye-Hwan; Lee, Nari; Park, Si Hong; Ha, Sang-Do	Genetic Relationship, Virulence Factors, Drug Resistance Profile and Biofilm Formation Ability of Vibrio parahaemolyticus Isolated From Mussel	Frontiers in Microbiology			10.3389/fmicb.2019.00513		The objective of this study was to investigate the virulence factors, genetic relationship, antibiotic resistance profile and the biofilm formation ability of Vibrio parahaemolyticus isolates on shrimp and mussel surfaces at 30 degrees C. In this study, eight (n = 8) V. parahaemolyticus isolated from mussel were examined. We used the polymerase chain reaction (PCR) to examine the distribution of …	2019	513-513		10
4W4FSHEJ	journalArticle	2019	Ryu, A Ra; Mok, Jong Soo; Lee, Da Eun; Kwon, Ji Young; Park, Kunbawui	Occurrence, virulence, and antimicrobial resistance of Vibrio parahaemolyticus isolated from bivalve shellfish farms along the southern coast of Korea.	Environmental science and pollution research international			10.1007/s11356-019-05426-1		Vibrio parahaemolyticus is the most common pathogen causing seafood-borne illnesses in Korea. The present study evaluated the occurrence, virulence, and antimicrobial resistance of V. parahaemolyticus in seawater and bivalves obtained in 2016 from the southern coast of Korea, an important region for commercial aquaculture industries, especially the Korean raw seafood culture. V. parahaemolyticus …	2019-05
VUDQL95Z	journalArticle	2018	Al-Sarawi, Hanan A; Jha, Awadhesh N; Baker-Austin, Craig; Al-Sarawi, Mohammad A; Lyons, Brett P	Baseline screening for the presence of antimicrobial resistance in E. coli isolated from Kuwait's marine environment.	Marine pollution bulletin			10.1016/j.marpolbul.2017.10.044		Here we present the findings of a study where 598 isolates of Escherichia coli (351 derived from seawater; 247 derived from the Venus clam, Circenita callipyga) were obtained from Kuwait's marine environment. Isolates were screened for their potential resistance to an array of 23 commonly deployed frontline antibiotics. Results demonstrate the resistant was widespread across all sites with high-l…	2018-04	893-898	2	129
BM9CUU59	journalArticle	2019	De Silva, B C J; Hossain, S; Dahanayake, P S; Heo, G-J	Aeromonas spp. from marketed Yesso scallop (Patinopecten yessoensis): molecular characterization, phylogenetic analysis, virulence properties and antimicrobial susceptibility.	Journal of applied microbiology			10.1111/jam.14106		AIMS: Yesso scallop (Patinopecten yessoensis) is a popular seafood in Korea. Aeromonas spp., well-known pathogenic bacteria, has been reported in some molluscan shellfish, but it has not been studied in scallops so far. Therefore, we aimed to isolate, identify and characterize the Aeromonas spp. isolated from marketed Yesso scallops to estimate their potential risk to public health. METHODS AND R…	2019-01	288-299	1	126
BCHL7INY	journalArticle	2013	이태식; 박큰바위; 박준용; 조미라; 유홍식; 이희정; 김지회; 오은경; 신순범; 김연계	Antimicrobial Resistance in Escherichia coli Isolated from the Shellfish Farms in the Southern Coast of Korea TT - 남해안 패류양식장에서 분리된 대장균(Escherichia coli)의 항균제 내성	Korean Journal of Fisheries and Aquatic Sciences			10.5657/kfas.2013.0528		This study evaluated the impact of antimicrobial resistant bacteria produced by inland pollution sources on coastal areas, and investigates antimicrobial resistance profiles of bacteria isolated from marine filter feeders. A total of 107shellfish (short-necked clams Ruditapes philippinarum, ark shells Scapharca broughtonii, and oysters Crassostrea gigas) were collected from the southern coast of …	2013	528-533	5	46
YTCVXWCL	journalArticle	2014	Sahilah, A M; Laila, R A S; Sallehuddin, H Mohd; Osman, H; Aminah, A; Azuhairi, A Ahmad	Antibiotic resistance and molecular typing among cockle (Anadara granosa) strains of Vibrio parahaemolyticus by polymerase chain reaction (PCR)-based analysis	World Journal of Microbiology & Biotechnology			10.1007/s11274-013-1494-y		Genomic DNA of Vibrio parahaemolyticus were characterized by antibiotic resistance, enterobacterial repetitive intergenic consensus-polymerase chain reaction (ERIC-PCR) and random amplified polymorphic DNA-polymerase chain reaction (RAPD-PCR) analysis. These isolates originated from 3 distantly locations of Selangor, Negeri Sembilan and Melaka (East coastal areas), Malaysia. A total of 44 (n = 44…	2014	649-659	2	30
Q84ZL34S	journalArticle	2016	Kim, Ji Hoe; 박용수; 박큰바위; 권지영; 유홍식; 이희정; 이태식; 김풍호	Antimicrobial Resistance and Distribution of Virulence Factors of Vibrio parahaemolyticus Isolated from Shellfish Farms on the Southern Coast of Korea TT - 남해안 패류양식장에서 분리한 Vibrio parahaemolyticus의 병원인자분포 및 항균제내성	Korean Journal of Fisheries and Aquatic Sciences					From 2013 through 2015, we investigated the contamination status and antimicrobial resistance patterns of pathogenic Vibrio parahaemolyticus in commercially valuable seawater and shellfish (Oyster Crassostrea gigas, short-neck clam Venerupis philippinarum, ark shell Scapharca broughtonii and mussel Mytilus galloprovinciallis) from the southern coast of Korea. The detection rate of V. parahaemolyt…	2016	460-466	4	49
QZJ9FZRR	journalArticle	2018	Dahanayake, P S; De Silva, B C J; Hossain, Sabrina; Shin, Gee-Wook; Heo, Gang-Joon	Occurrence, virulence factors, and antimicrobial susceptibility patterns of Vibrio spp. isolated from live oyster (Crassostrea gigas) in Korea	Journal of Food Safety			10.1111/jfs.12490		This study determined the incidence, virulence factors, and antimicrobial susceptibility patterns of Vibrio spp. in live oysters (Crassostrea gigas) marketed in Korea. A total of 41 Vibrio spp. isolates including 23 Vibrio alginolyticus, 11 Vibrio fluvialis and 7 Vibrio antiquarius were isolated and identified. All Vibrio spp. isolates showed DNase, amylase, lipase, phospholipase, and gelatinase …	2018		5	38
JCVCCLCS	journalArticle	2012	Deekshit, V K; Kumar, B K; Rai, P; Srikumar, S; Karunasagar, I	Detection of class 1 integrons in Salmonella Weltevreden and silent antibiotic resistance genes in some seafood-associated nontyphoidal isolates of Salmonella in south-west coast of India	Journal of Applied Microbiology			10.1111/j.1365-2672.2012.05290.x		Aims: To study the antibiogram of 40 seafood isolates of Salmonella and use of PCR to detect the presence of integrons and genes coding for antibiotic resistance. Methods and Results: In this study, 40 isolates of Salmonella were used for antibiogram analysis. The multidrug-resistant isolates were analyzed for the presence of integron using integron-specific primers. Twenty-five percentage of the…	2012	1113-1122	6	112
E6T6JDJM	journalArticle	2014	Kim, Ji Hoe; 유홍식; 오은경; 신순범; 박용수; 이희정; 송기철	Distribution and Antimicrobial Resistance of Vibrio parahaemolyticus Isolated from Korean Shellfish TT - 한국 연안산 패류 중 Vibrio parahaemolyticus의 분포 및항생제내성 특성 비교	Korean Journal of Fisheries and Aquatic Sciences					The contamination status of Vibrio parahaemolyticus in commercially valuable shellfish from the south and westcoasts of Korea and the antimicrobial resistance patterns of isolated V. parahaemolyticus were investigated from Julythrough October, 2011. The range of V. parahaemolyticus concentrations in oysters Crassostrea gigas and short neckclams Venerupis philippinarum was <30~290 MPN/100 g and <3…	2014	508-515	5	47
B5EV3V4F	journalArticle	2009	Zulkifli, Y; Alitheen, N B; Raha, A R; Yeap, S K; Marlina; Son, R; Nishibuchi, M	Antibiotic resistance and plasmid profiling of Vibrio parahaemolyticus isolated from cockles in Padang, Indonesia	International Food Research Journal				https://www.scopus.com/inward/record.uri?eid=2-s2.0-59949089072&partnerID=40&md5=072291fb55917caa20ee9acfeafc8025	Vibrio parahaemolyticus is one of the most widely recognized pathogenic Vibrio species due to numerous outbreaks and its' wide occurrence in marine environment. In this study, 32 isolates of V. parahaemolyticus isolated from cockles were tested for sensitivity to 16 antibiotics and the presence of plasmids. All the isolates were multi-resistance, defined as resistant to atleast three different an…	2009		1	16
SBIUDQ97	journalArticle	2019	Li, N; Zhou, X; Song, Q; Zhou, M; Shi, X	Antimicrobial resistance, virulence, and molecular characterization of aquatic, clinical, and environmental Vibrio parahaemolyticus isolated from Ningbo, China	Journal of Food Safety			10.1111/jfs.12650	https://www.scopus.com/inward/record.uri?eid=2-s2.0-85065640861&doi=10.1111%2Fjfs.12650&partnerID=40&md5=19ac0dca6b6e603268cc91fcf4a3b40a	Vibrio parahaemolyticus is the leading cause of illness associated with seafood consumption globally. In this study, we examined 136 V. parahaemolyticus isolates from Ningbo, China for antimicrobial resistance phenotypes, genotypes, virulence factor genes (tdh, trh, T3SS) and molecular typing. Carbenicillin resistance (100.0%) was the most prevalent in all isolates followed by ampicillin with 46.…	2019
93KWYCVH	journalArticle	2019	Nayebpour, F; Rahimi, E	Prevalence, antibiotic resistance, and toxigenic gene profile of the Clostridium difficile isolated from molluscan shellfish	Journal of Food Safety			10.1111/jfs.12586	https://www.scopus.com/inward/record.uri?eid=2-s2.0-85057128616&doi=10.1111%2Fjfs.12586&partnerID=40&md5=76586f05dac2e5eb4912a757371b3b12	Clostridium difficile strains are considered as one of the newly borne foodborne pathogens regarding the consumption of seafood products. The present study was done to assess the antibiotic resistance pattern and toxigenic gene profile of the C. difficile strains isolated from shellfish samples. Eight-hundred and twenty oyster, mussel, cockle, and clam samples were collected and cultured. Clostri…	2019		1	39
38HVXBDG	journalArticle	2017	Thongkao, K; Sudjaroen, Y	Vibrio harveyi, V. parahaemolyticus, and V. vulnificus detection in Thai shellfishes by the triplex PCR method	Annals of Tropical Medicine and Public Health			10.4103/ATMPH.ATMPH_770_16	https://www.scopus.com/inward/record.uri?eid=2-s2.0-85021704643&doi=10.4103%2FATMPH.ATMPH_770_16&partnerID=40&md5=9cd028169c712ecbccce08b22af8868e	Context: Shellfish sold in Southeast Asian markets are highly contaminated. Uncooked seafood samples were collected from markets in Bangkok, Thailand, which were contaminated with Vibrio species (27%) and in which antibiotic resistance was relatively high. Aims: To simultaneously detect V. harveyi, V. parahaemolyticus, and V. vulnificus in shellfish samples including life mussel (Perna viridis), …	2017	417-422	2	10
XMSSZ8YZ	journalArticle	2013	Kang, C.-H.; Oh, S J; So, J.-S.	Antibiotic Susceptibility of Vibrio spp. Isolated from West Sea	Korean Journal of Microbiology			10.7845/kjm.2013.3028	https://www.scopus.com/inward/record.uri?eid=2-s2.0-84884331231&doi=10.7845%2Fkjm.2013.3028&partnerID=40&md5=c33c31f1834befa12ed6c5600da524e1	Bacteria of genus Vibrio are Gram-negative, curved, halophilic, nonspore-forming bacteria, autochthonous inhabitans of the marine and estuarine environments. Some of the Vibrio species such as V. parahaemolyticus, V. vulnificus, and V. cholerae are associated with human disease. Each year many people have been suffering from food-borne disease caused by the ingestion of seafood. In this study, we…	2013	146-149	2	49
HQ97DXM9	journalArticle	2013	Wei, Lee Seong; Wee, Wendy; Manan, Zalina Che; Amin, Md Ruhul; Hajisamae, Sukree	A study of Edwardsiella tarda colonizing live Asian clam, Corbicula fluminea, from Pasir Mas, Kelantan, Malaysia with the emphasis on its antibiogram, heavy metal tolerance and genetic diversity	Veterinarski Arhiv					This paper deals with the antibiogram, heavy metal tolerance and genetic properties of Edwardsiella tarda colonizing live Asian Clam, Corbicula fluminea from Pasir Mas, Kelantan, Malaysia. Asian Clam is a popular snack for Malaysians. An antibiotic susceptibility test was carried out using the disc diffusion method against 19 types of antibiotics, namely: oxolinic acid, ampicillin, erythromycin, …	2013	323-331	3	83
KF5RBP8V	journalArticle	2015	Deekshit, V K; Kumar, B K; Rai, P; Karunasagar, I	Differential expression of virulence genes and role of gyrA mutations in quinolone resistant and susceptible strains of Salmonella Weltevreden and Newport isolated from seafood	Journal of Applied Microbiology			10.1111/jam.12924		Aims: To investigate the differential expression of virulence genes and role of gyrA mutations in quinolone resistant and susceptible strains of Salmonella isolated from seafood. Methods and Results: Forty Salmonella isolates from seafood were tested for antibiotic sensitivity. Minimal inhibitory concentration (MIC) was determined and two nalidixic acid-resistant isolates, viz Salmonella Weltevre…	2015	970-980	4	119
JFNBJRA4	journalArticle	2014	Ahmad, Asmat; Mehat, Nur Diana; Hamid, Rahimi; Usup, Gires	Population Density and Antibiotic Resistant of Bacteria from Bivalve (Perna viridis and Anadara granosa)	Sains Malaysiana					This study was carried out to know the bacteria population density in the blood cockle (Anadara granosa) and green lipped mussel (Perna viridis), to analyse the bacteria resistance towards antibiotics and antimicrobial activity of isolates against selected pathogen. Samples of blood cockle and green lipped mussel were obtained from five areas in Kedah and Negeri Sembilan. Bacterial population den…	2014	543-550	4	43
86CNQS8F	journalArticle	2018	Kang, Chang-Ho; Shin, YuJin; Yu, HongSik; Kim, SuKyung; So, Jae-Seong	Antibiotic and heavy-metal resistance of Vibrio parahaemolyticus isolated Check for from oysters in Korea	MARINE POLLUTION BULLETIN			10.1016/j.marpolbul.2018.07.007		Vibrio parahaemolyticus, found frequently in oysters and other seafoods, is the most prevalent gastroenteritis-causing pathogen in Korea and other Asian countries. It is associated exclusively with the consumption of raw or improperly cooked contaminated seafood, especially oysters. In this study, we isolated and characterized 59 V. parahaemolyticus strains (toxR-positive) from May to October 201…	2018-10	69-74		135
9X926I5W	journalArticle	2016	Zhong, Lei; Xu, Baohong; Yan, Danfeng; Xiao, Tiaoyi; Liu, Qiaolin	Pathogen Isolation and Pathologic Observation on Explosive Epidemics of Hyriopsis cumingii Lea	TURKISH JOURNAL OF FISHERIES AND AQUATIC SCIENCES			10.4194/1303-2712-v16_4_21		To perform pathogenic and pathological investigations on explosive epidemics of Hyriopsis cumingii Lea in Hunan Province, China between 2005 and 2011. We isolated pathogenic bacteria SJ-2 from naturally infected Hyriopsis cumingii Lea, and the SJ-2 strain was artificial infected into the normal Hyriopsis cumingii Lea by axe foot injection method. The strain was identified according to conventiona…	2016-12	935-945	4	16
QTYP24RL	journalArticle	2014	Avsar, Cumhur; Berber, Ismet	Plasmid profiling and antibiotics resistance of Escherichia coli strains isolated from Mytilus galloprovincialis and seawater	Journal of Coastal Life Medicine					Objective: To investigate plasmid DNA profiles and the antibiotic resistance of a total of 41 strains of Escherichia coli (E. coli) isolated from seawater and mussel collected from 15 different sampling stations in Sinop, Turkey.Methods: Most probable number technique was used for detection of E. coli. Antibiotic susceptibilities of the isolates were determined by the disc diffusion method. Plasm…	2014	689-693	9	2
6Y8UFQ5F	journalArticle	2019	Lee, Yi-Hsuan; Tung, Kwong-Chung; Cheng, Jan-Fang; Wu, Zong-Yen; Chen, Shi-Yu; Hong, Yu-Kai; Huang, Yao-Ting; Liu, Po-Yu	Genomic characterization of carbapenem-resistant Shewanella algae isolated from Asian hard clam (Meretrix lusoria)	Aquaculture			10.1016/j.aquaculture.2018.10.028		Shewanella algae is an aquaculture pathogen and an emerging human pathogen. There are increasing reports of carbapenem resistance S. algae from different hosts. However, little is known about the carbapenem-resistant S. algae in aquaculture and the genetic basis of these resistant bacteria in the special niche remains largely unknown. With the progress of sequencing technologies, it became possib…	2019	300-304		500
26D6LBJY	journalArticle	2013	Maravic, Ana; Skocibusic, Mirjana; Samanic, Ivica; Fredotovic, Zeljana; Cvjetan, Svjetlana; Jutronic, Marinka; Puizina, Jasna	Aeromonas spp. simultaneously harbouring bla(CTX-M-15), bla(SHV-12), bla(PER-1) and bla(FOX-2), in wild-growing Mediterranean mussel (Mytilus galloprovincialis) from Adriatic Sea, Croatia	International Journal of Food Microbiology			10.1016/j.ijfoodmicro.2013.07.010		Aeromonas species are becoming renowned as emerging pathogens by increasingly giving rise to a wide spectrum of food and waterborne infections in humans. Another worrisome feature of aeromonads is the growing frequency of antibiotic resistance as a consequence of their prominent diversity in terms of resistance determinants. This study aimed at determining the antimicrobial resistance pattern, pr…	2013	301-308	2	166
SVTF7IVE	journalArticle	2017	Ryu, A Ra; Park, Kunbawui; Kim, Song Hee; Ham, In Tae; Kwon, Ji Young; Kim, Ji Hoe; Yu, Hong Sik; Lee, Hee Jung; Mok, Jong Soo	Antimicrobial Resistance Patterns of Escherichia coli and Vibrio parahaemolyticus Isolated from Shellfish from the West Coast of Korea	Korean Journal of Fisheries and Aquatic Sciences					This study investigated the antimicrobial resistance patterns of Escherichia coli and Vibrio parahaemolyticus isolated from oysters Crassostrea gigas, short-necked clams Ruditapes philippinarum and corb shells Cyclina sinensis from the West Coast of Korea from June through November 2013. The antimicrobial susceptibility patterns of the isolated strains of E. coli and V. parahaemolyticus to 12 ant…	2017	662-668	6	50
TTJM79UZ	journalArticle	2007	Marlina; Radu, Son; Kqueen, Cheah Yoke; Napis, Suhaimi; Zakaria, Zunita; Mutalib, Sahilah Abd; Nishibuchi, Mitsuaki	Detection of TDH and TRH genes in vibrio parahaemolyticus isolated from corbicula moltkiana prime in West Sumatera, Indonesia	Southeast Asian Journal of Tropical Medicine and Public Health					The occurrence of Vibrio parahaemolyticus in raw Corbicula moltkiana Prime from Lake Singkarak and Pasar Raya Padang market and in cooked samples in West Sumatera, Indonesia, was studied. Thirteen raw and seven cooked bivalve samples were positive using CHROMAgarTm Vibrio medium. All 47 V parahaemolyticus isolates were positive for toxR gene but negative for trh. However, 36% (17/47) of V parahae…	2007	349-355	2	38
XZZI6FY3	journalArticle	2016	Kim, Tae-Ok; Eom, In-Seon; Park, Kwang-Ho; Park, Kwon-Sam	Antimicrobial Resistance and the Presence of Virulence Genes in Escherichia coli Strains Isolated from Ruditapes philippinarum in Gomso Bay, Korea	Korean Journal of Fisheries and Aquatic Sciences					In total, 151 Escherichia coli isolates from Ruditapes philippinarum in Gomso Bay were analyzed for their susceptibility to 18 different antimicrobial agents and for genes associated with virulence. For virulence genes, each strain of the isolates was positive for the enterotoxigenic E. coli (ETEC)-specific heat-stable toxin (estA), enteroinvasive E. coli (EIEC)-specific invasion-associated locus…	2016	800-806	6	49
FF6KVH4F	journalArticle	2016	Yu, Qianqian; Niu, Mengya; Yu, Mengquan; Liu, Yanhong; Wang, Dapeng; Shi, Xianming	Prevalence and antimicrobial susceptibility of Vibrio parahaemolyticus isolated from retail shellfish in Shanghai	Food Control			10.1016/j.foodcont.2015.08.005		Vibrio parahaemolyticus is a marine and estuarine bacterium that poses the greatest threat to human health worldwide. It has been the leading bacterial cause of seafood-borne illness. This study investigated the prevalence and drug resistance of V parahaemolyticus isolated from retail shellfish in Shanghai. A total of 140 shellfish samples were collected from February 2014 to February 2015. The o…	2016	263-268		60
IQLVK6B4	journalArticle	2014	Mala, Wanida; Chomvarin, Chariya; Alam, Munirul; Rashed, Shah M; Faksri, Kiatichai; Angkititrakul, Sunpetch	MOLECULAR ANALYSIS OF VIBRIO VULNIFICUS ISOLATED FROM COCKLES AND PATIENTS IN THAILAND	Southeast Asian Journal of Tropical Medicine and Public Health					Vibrio vulnificus can cause septicemia, wound infection and gastroenteritis. The most severe infections are related to consumption of raw or undercooked seafood. Virulence genes, biomarkers, antimicrobial resistance, and genetic relationships among V vulnificus isolated from clinical and environmental sources in Thailand have not hitherto been investigated. ViuB encoding vulnibactin siderophore w…	2014	103-112	1	45
J9T2F7BM	journalArticle	2016	Kim, Ji Hoe; 조미라; 박용수; 박큰바위; 권지영; 유홍식; 송기철; 이희정; 오은경; 이태식; 김풍호	Antimicrobial Resistance in Escherichia coli Isolated from Shellfish Farms on the West Coast of Korea TT - 서해안 패류양식장에서 분리된 대장균의 항균제 내성	Korean Journal of Fisheries and Aquatic Sciences					A total of 423 shellfish (Oysters, Crassostrea gigas; short-necked clams, Ruditapes philippinarum and corb shells, Cyclina sinensis) were collected from the west coast of Korea, from which 277 Escherichia coli strains were isolated.The antimicrobial susceptibility patterns of isolated strains were analyzed for 22 antimicrobial agents used in Korea for clinical or veterinary therapy. The resistanc…	2016	13-19	1	49
W3LSHLKQ	journalArticle	2002	Beleneva, I A; Maslennikova, E F	[Opportunistic bacteria detected in cultivated mussels].	Zhurnal mikrobiologii, epidemiologii, i immunobiologii					As many as 8 Listeria monocytogenes strains, 12 Pseudomonas aeruginosa strains and 5 Staphylococcus aureus strains were isolated from mussels Mytilus edulis, grown on special installations in the Trinity Bay of the Gulf of Peter the Great, the Sea of Japan. The isolated cultures proved to be highly resistant to a number of antibiotics. Many strains displayed DNAase and haemolytic activity. The cu…	2002	81-83	2
AZA56NJW	journalArticle	2016	Kang, Chang-Ho; Shin, YuJin; Jang, SeokCheol; Jung, Yeojung; So, Jae-Seong	Antimicrobial susceptibility of Vibrio alginolyticus isolated from oyster in Korea.	Environmental science and pollution research international			10.1007/s11356-016-7426-2		Pathogenic Vibrio alginolyticus, a cause of severe infection in shellfish, as well as in humans, has been found at high frequency around all coastal areas of Korea. The aim of this study was to determine the occurrence of V. alginolyticus, to identify the strains isolated from oysters in West Sea, and to investigate their antimicrobial resistance profiles. Biochemical analyses of the 90 initially…	2016-10	21106-21112	20	23
BB65SKJQ	journalArticle	2016	Kang, Chang-Ho; Shin, YuJin; Kim, WooRi; Kim, YongGyeong; Song, KiCheol; Oh, Eun-Gyoung; Kim, SuKyung; Yu, HongSik; So, Jae-Seong	Prevalence and antimicrobial susceptibility of Vibrio parahaemolyticus isolated from oysters in Korea.	Environmental science and pollution research international			10.1007/s11356-015-5650-9		Vibrio parahaemolyticus is the most prevalent gastroenteritis-causing pathogen in Korea and in some other Asian countries. It is frequently found in oysters and other seafood. This study monitored changes in the prevalence of V. parahaemolyticus and environmental parameters in oyster aquaculture environments in Korea. From June to October 2014, we tested oysters (Crassostrea gigas) from shellfish…	2016-01	918-926	1	23
AVI7EABU	journalArticle	2018	Park, Kunbawui; Mok, Jong Soo; Ryu, A Ra; Kwon, Ji Young; Ham, In Tae; Shim, Kul Bo	Occurrence and virulence of Vibrio parahaemolyticus isolated from seawater and bivalve shellfish of the Gyeongnam coast, Korea, in 2004-2016	MARINE POLLUTION BULLETIN			10.1016/j.marpolbul.2018.10.033		We determined the abundance and virulence of Vibrio parahaemolyticus in seawater and bivalves from the Gyeongnam coast in Korea, a major area for the seafood industry, during 2004-2016. V. parahaemolyticus is one of the most common pathogen causing seafood-borne illnesses in Korea, and increases during the summer. Its occurrence in seawater and bivalve samples was seasonally dependent, with high …	2018-12	382-387		137
GTNKIHK2	journalArticle	2017	Lo, Yung-Tsun; Wang, Chia-Lan; Chen, Bai-Hsung; Hu, Chung-Wen; Chou, Chung-Hsi	Prevalence and Antimicrobial Resistance of Salmonella in Market Raw Oysters in Taiwan	JOURNAL OF FOOD PROTECTION			10.4315/0362-028X.JFP-16-336		We tested 137 samples of domestic shucked oysters and 114 samples of imported oysters collected from traditional retail markets and supermarkets during 2010 and 2011 in Taiwan for the presence of Salmonella. We obtained a total of 91 Salmonella isolates, representing nine serotypes, from 80 of the domestic samples. We did not find any Salmonella in the imported oysters. The presence of Salmonella…	2017-05	734-739	5	80
SH776QAQ	journalArticle	2017	Kang, Chang-Ho; Shin, YuJin; Jang, SeokCheol; Yu, HongSik; Kim, SuKyung; An, Sera; Park, Kunbawui; So, Jae-Seong	Characterization of Vibrio parahaemolyticus isolated from oysters in Korea: Resistance to various antibiotics and prevalence of virulence genes.	Marine pollution bulletin			10.1016/j.marpolbul.2017.02.070		Vibrio parahaemolyticus, found frequently in oysters, is the most prevalent gastroenteritis-causing pathogen in Korea and in several other Asian countries. This study monitored changes in the environmental parameters and occurrence of V. parahaemolyticus in oyster aquaculture sites. Of the 44 presumed V. parahaemolyticus isolates obtained, when tested against 16 antibiotics, 90.9, 86.4, and 75.0%…	2017-05	261-266	2021-01-02	118
AGRQW5PM	journalArticle	2013	Kang, Chang-Ho; Shin, YuJin; Jeon, HanEul; Choi, Jae-Ho; Jeong, SuYeon; So, Jae-Seong	Antibiotic resistance of Shewanella putrefaciens isolated from shellfish collected from the West Sea in Korea.	Marine pollution bulletin			10.1016/j.marpolbul.2013.09.025		In this study, we isolated and characterized Shewanella putrefaciens from shellfish harvested from the West Sea in Korea. For the initial isolation of S. putrefaciens, LB agar plates supplemented with ferrous sulfate and sodium thiosulfate were inoculated with shellfish homogenates, incubated for 24h, and then black colonies were selected. Gram-negative and catalase-positive colonies were subsequ…	2013-11	85-88	2021-01-02	76
KH3J7PLT	journalArticle	2009	Soonthornchaikul, Nantika; Garelick, Hemda	Antimicrobial resistance of Campylobacter species isolated from edible bivalve molluscs purchased from Bangkok markets, Thailand.	Foodborne pathogens and disease			10.1089/fpd.2008.0236		Campylobacter species have been recognized as the most commonly reported cause of bacterial gastroenteritis in humans. The increase of resistance rates to drugs of choice used for treatment in campylobacteriosis is becoming a public health concern. In parallel, the increased use of antimicrobials in aquaculture may lead to the emergence of resistant microorganisms and is likely to cause additiona…	2009-10	947-951	8	6
M6WKJ232	journalArticle	2012	Jun, Jin Woo; Kim, Ji Hyung; Choresca, Casiano H Jr; Shin, Sang Phil; Han, Jee Eun; Han, Sang Yoon; Chai, Ji Young; Park, Se Chang	Isolation, molecular characterization, and antibiotic susceptibility of Vibrio parahaemolyticus in Korean seafood.	Foodborne pathogens and disease			10.1089/fpd.2011.1018		The principal objective of this study was to investigate the incidence, risk assessment, antibiotic resistance, and genotyping of Vibrio parahaemolyticus in Korean seafood. The incidence of V. parahaemolyticus in seafood obtained from several fish markets in Korea was investigated from May to December of 2009, except between July and September. Two selective mediums (TCBS [thiosulfate, citrate, b…	2012-03	224-231	3	9

## Sheet: Exclude_Aquacult water envir
Key	Item Type	Publication Year	Author	Title	Publication Title	ISBN	ISSN	DOI	Url	Abstract Note	Date	Pages	Issue	Volume
ZMC3Q8FU	journalArticle	2011	Phan Thi Phuong, Hoa; Managaki, Satoshi; Nakada, Norihide; Takada, Hideshige; Shimizu, Akiko; Duong Hong, Anh; Pham Hung, Viet; Suzuki, Satoru; Hoa, Phan Thi Phuong; Managaki, Satoshi; Nakada, Norihide; Takada, Hideshige; Shimizu, Akiko; Anh, Duong Hong; Viet, Pham Hung; Suzuki, Satoru	Antibiotic contamination and occurrence of antibiotic-resistant bacteria in aquatic environments of northern Vietnam	Science of the Total Environment			10.1016/j.scitotenv.2011.04.030		The ubiquitous application and release of antibiotics to the environment can result in bacterial antibiotic resistance, which in turn can be a serious risk to humans and other animals. Southeast Asian countries commonly apply an integrated recycling farm system called VAC (Vegetable, Aquaculture and Caged animal). In the VAC environment, antibiotics are released from animal and human origins, whi…	2011-07	2894-2901	15	409
98QWCY5C	journalArticle	2011	Dang, Son Thi Thanh; Petersen, Andreas; Van Truong, Dung; Chu, Huong Thi Thanh; Dalsgaard, Anders; Son Thi Thanh, Dang; Petersen, Andreas; Dung Van, Truong; Huong Thi Thanh, Chu; Dalsgaard, Anders	Impact of Medicated Feed on the Development of Antimicrobial Resistance in Bacteria at Integrated Pig-Fish Farms in Vietnam	Applied and Environmental Microbiology			10.1128/aem.02975-10	http://aem.asm.org/content/77/13/4494.abstract	Integrated livestock-fish aquaculture utilizes animal excreta, urine, and feed leftovers as pond fertilizers to enhance the growth of plankton and other microorganisms eaten by the fish. However, antimicrobial-resistant bacteria may be transferred and develop in the pond due to selective pressure from antimicrobials present in animal feed, urine, and feces. In an experimental pig-fish farm locate…	2011-07	4494-4498	13	77
NSYW6E97	conferencePaper	2007	Wiangyos, Sawitri; Asawapaitoon, Isara; Vuthiphandchai, Verapong; Nimrat, Subuntith	Bacterial diversity and antimicrobial susceptibility of bacteria isolated from bottom soil in black tiger shrimp (Penaeus monodon) culture pond					http://agris.fao.org/agris-search/search.do?recordID=TH2008000222	Bacterial diversity and incidence of antibiotic susceptibility test was investigated in bacteria isolated from pond bottom soil collected from September to December cultured black tiger shrimp ponds. Results showed that Bacillus was the highest found bacterial diversity during the experiment. Isolated bacteria in this study could be classified into 2 groups as non pathogenic bacteria and pathogen…	2007	475-82
JK9IPXMT	journalArticle	2003	Lin, Fang-Lan; Cho, Chung-Lung; Hsu, Ching-Mei; Liu, Zin-Huang	Studies on antibiotics, heavy metal ions and agricultural chemicals resistance of Pseudomonas aeruginosa collected from environments					http://agris.fao.org/agris-search/search.do?recordID=AV20120142589	In the present work, in order to evaluate the seriousness of environmental pollution caused by antibiotics abuse, and by industrial and agricultural pollutants, different strains of Pseudomonas aeruginosa were collected from industrial area, abandoned metal hardware factory, fishery pool, vegetable garden and fruit farm, river mud, and different origins of water bodies in southern Taiwan. The org…	2003
PKY5V9PH	journalArticle	2018	Thi Thu Hang, Pham; Rossi, Pierre; Hoang Dang Khoa, Dinh; Ngoc Tu Anh, Pham; Phuong Anh, Tran; To Thi Khai Mui, Ho; Quoc Tuc, Dinh; De Alencastro, Luiz Felippe; Pham, Thi Thu Hang; Rossi, Pierre; Dinh, Hoang Dang Khoa; Pham, Ngoc Tu Anh; Tran, Phuong Anh; Ho, To Thi Khai Mui; Dinh, Quoc Tuc; De Alencastro, Luiz Felippe; Thi Thu Hang, Pham; Rossi, Pierre; Hoang Dang Khoa, Dinh; Ngoc Tu Anh, Pham; …	Analysis of antibiotic multi-resistant bacteria and resistance genes in the effluent of an intensive shrimp farm (Long An, Vietnam)	Journal of Environmental Management			10.1016/j.jenvman.2018.02.089		In Vietnam, intensive shrimp farms heavily rely on a wide variety of antibiotics (ABs) to treat animals or prevent disease outbreak. Potential for the emergence of multi-resistant bacteria is high, with the concomitant contamination of adjacent natural aquatic habitats used for irrigation and drinking water, impairing in turn human health system. In the present study, quantification of AB multi-r…	2018-05	149-156		214
KVJ6HFZA	journalArticle	2017	Kürekci, C; Aydin, Muhsin; Yipel, Mustafa; Katouli, Mohammad; Gündogdu, A; Kurekci, Cemil; Aydin, Muhsin; Yipel, Mustafa; Katouli, Mohammad; Gundogdu, Aycan	Characterization of extended spectrum β-lactamase (ESBL)-producing Escherichia coli in Asi (Orontes) River in Turkey	Journal of Water and Health			10.2166/wh.2017.257	https://www.scopus.com/inward/record.uri?eid=2-s2.0-85031709237&doi=10.2166%2Fwh.2017.257&partnerID=40&md5=81e0943a2001e35ec29a9ad8aa26095b	In this study, the presence of extended spectrum β-lactamase (ESBL)-producing Escherichia coli in aquatic environments (the Orontes River and an urban wastewater) was investigated. Fifty-four E. coli strains resistant to cefotaxime were isolated from the river waters and nearby waste water treatment plant and screened for ESBL gene variants, different classes of integrons and sulfonamide resistan…	2017-10	788-798	5	15
EV7Q27HU	journalArticle	2006	Dang, Hongyue; Song, Linsheng; Chen, Mingna; Chang, Yaqing	Concurrence of cat and tet genes in multiple antibiotic-resistant bacteria isolated from a sea cucumber and sea urchin mariculture farm in China.	Microbial ecology			10.1007/s00248-006-9091-3		A basic understanding of abundance and diversity of antibiotic-resistant microbes and their genetic determinants is necessary for finding a way to prevent and control the spread of antibiotic resistance. For this purpose, chloramphenicol and multiple antibiotic-resistant bacteria were screened from a mariculture farm in northern China. Both sea cucumber and sea urchin rearing ponds were populated…	2006-11	634-643	4	52
LDSVVSXT	journalArticle	2007	Neela, Farzana Ashrafi; Nonaka, Lisa; Suzuki, Satoru	The diversity of multi-drug resistance profiles in tetracycline-resistant Vibrio species isolated from coastal sediments and seawater.	Journal of microbiology (Seoul, Korea)					In this study we examined the multi-drug resistance profiles of the tetracycline (TC) resistant genus Vibrio to determine its susceptibility to two beta-lactams, ampicillin (ABPC), and mecillinam (MPC), as well as to macrolide, erythromycin (EM). The results showed various patterns of resistance among strains that were isolated from very close geographical areas during the same year, suggesting d…	2007-02	64-68	1	45
XJCK2RKZ	journalArticle	2007	Thavasi, R; Aparnadevi, K; Jayalakshmi, S; Balasubramanian, T	Plasmid mediated antibiotic resistance in marine bacteria.	Journal of environmental biology					This research work was conducted in Uppanar estuary to ascertain the role of plasmids in the antibiotic resistance of bacteria. Water and sediment samples were collected for a period of three months. When tested against 20 antibiotics 22 MAR strains were isolated from the samples, which were found resistant to 5-13 antibiotics. They belong to 7 genera and 10 species. Gram-negative bacteria namely…	2007-07	617-621	3	28
3SBY62BT	journalArticle	2006	Alam, Munirul; Nur-A-Hasan; Ahsan, Sunjukta; Pazhani, Gururaja Perumal; Tamura, Kazumichi; Ramamurthy, Thadavarayan; Gomes, Donald James; Rahman, Sabita R; Islam, Atiqul; Akhtar, Fahmina; Shinoda, Sumio; Watanabe, Haruo; Faruque, Shah M; Nair, Gopinath Balakrish	Phenotypic and molecular characteristics of Escherichia coli isolated from aquatic environment of Bangladesh.	Microbiology and immunology					Pathogenic Escherichia coli remains important etiological agent of infantile diarrhea in Bangladesh. Previous studies have focused mostly on clinical strains, but very little is known about their presence in aquatic environments. The present study was designed to characterize potentially pathogenic E. coli isolated between November 2001 and December 2003 from aquatic environments of 13 districts …	2006	359-370	5	50
VZ9SMA49	journalArticle	2005	Le, Tuan Xuan; Munekage, Yukihiro; Kato, Shin-ichiro	Antibiotic resistance in bacteria from shrimp farming in mangrove areas.	The Science of the total environment			10.1016/j.scitotenv.2005.01.006		Shrimp farming is a sufficiently large and mature industry to have an effective range of antimicrobial agents for most bacterial diseases in shrimp culture. However, at present, there exists great concern over the widespread use of antibiotics in aquaculture, which may result in residue of antibiotics in water and mud, and subsequently, the development of antibiotic resistance in bacteria in the …	2005-10	95-105	2021-01-03	349
P9CUN5XT	journalArticle	2006	Dang, Hongyue; Zhang, Xiaoxia; Song, Linsheng; Chang, Yaqing; Yang, Guanpin	Molecular characterizations of oxytetracycline resistant bacteria and their resistance genes from mariculture waters of China.	Marine pollution bulletin			10.1016/j.marpolbul.2006.05.011		Oxytetracycline-resistant bacteria were isolated from a mariculture farm in China, and accounted for 32.23% and 5.63% of the total culturable microbes of the sea cucumber and the sea urchin rearing waters respectively. Marine vibrios, especially strains related to Vibrio splendidus or V. tasmaniensis, were the most abundant resistant isolates. For oxytetracycline resistance, tet(A), tet(B) and te…	2006-11	1494-1503	11	52
QUWCH6IM	journalArticle	2019	Wu, Jinjun; Su, Youlu; Deng, Yiqin; Guo, Zhixun; Cheng, Changhong; Ma, Hongling; Liu, Guangfeng; Xu, Liwen; Feng, Juan	Spatial and temporal variation of antibiotic resistance in marine fish cage-culture area of Guangdong, China.	Environmental pollution (Barking, Essex : 1987)			10.1016/j.envpol.2018.12.024		The rapid emergence and dissemination of antibiotic resistance poses a threat to human health and to the marine environment. We have investigated the abundance and diversity of antibiotic resistance genes (ARGs) and of antibiotic-resistant bacteria (ARB), during the seedling period, rearing period, and harvesting period in seven marine fish cage-culture areas in Guangdong. Spatial and temporal va…	2019-03	463-471		246
HCETUWPF	journalArticle	2019	Peng, Tao; Chen, Qing-Kun; Lun, Jing-Sheng; Pratush, Amit; Xiong, Guang-Ming; Huang, Tong-Wang; Hu, Zhong	Isolation and characterization of a marine testosterone-degrading bacterium: Vibrio sp. N3.	Revista Argentina de microbiologia			10.1016/j.ram.2018.05.005		Steroids, including testosterone, estrone, 17beta-estradiol, estriol and 17beta-ethinyl estradiol, are harmful not only to the population dynamics of aquatic life forms but also to public health. In this study, a marine testosterone-degrading bacterium (strain N3) was isolated from Nanao Island in the South China Sea. In addition, the strain could also use 17beta-estradiol (E2), 17beta-ethinyl es…	2019-04	170-178	2	51
XIXEYMIB	journalArticle	2019	Liew, Siew Mun; Rajasekaram, Ganeswrei; Puthucheary, Sd Ampalam; Chua, Kek Heng	Antimicrobial susceptibility and virulence genes of clinical and environmental isolates of Pseudomonas aeruginosa.	PeerJ			10.7717/peerj.6217		Background: Pseudomonas aeruginosa is ubiquitous, has intrinsic antibiotic resistance mechanisms, and is associated with serious hospital-associated infections. It has evolved from being a burn wound infection into a major nosocomial threat. In this study, we compared and correlated the antimicrobial resistance, virulence traits and clonal relatedness between clinical and fresh water environmenta…	2019	e6217-e6217		7
MRBFBH69	journalArticle	2019	Wu, Jinjun; Mao, Can; Deng, Yiqin; Guo, Zhixun; Liu, Guangfeng; Xu, Liwen; Bei, Lei; Su, Youlu; Feng, Juan	Diversity and abundance of antibiotic resistance of bacteria during the seedling period in marine fish cage-culture areas of Hainan, China.	Marine pollution bulletin			10.1016/j.marpolbul.2019.02.069		Antibiotic resistance has become an important focus of research in the aquaculture environment. However, few studies have evaluated antibiotic resistance during the seedling period in marine fish cage-culture areas. In this study, culture-dependent methods and quantitative polymerase chain reaction were used to identify and detect cultivable heterotrophic antibiotic-resistant bacteria (ARB) and a…	2019-04	343-349		141
34U3DSIC	journalArticle	2018	Ng, Charmaine; Chen, Hongjie; Goh, Shin Giek; Haller, Laurence; Wu, Zhixin; Charles, Francis Rathinam; Trottet, Aurore; Gin, Karina	Microbial water quality and the detection of multidrug resistant E. coli and antibiotic resistance genes in aquaculture sites of Singapore.	Marine pollution bulletin			10.1016/j.marpolbul.2018.07.055		Poor microbial water quality jeopardizes the health and safety of food produced by aquaculture farms. Three fish farms and transect sites in Singapore were assessed for microbial water quality and antimicrobial resistance determinants. Of the 33 multidrug resistant E. coli isolated from surface waters of the Johor Straits, 81.8% were ESBL producers. The relative abundance of sul1, qnrA and intI1 …	2018-10	475-480		135
GAF2HA5B	journalArticle	2016	Stalin, Nattan; Srinivasan, Pappu	Molecular characterization of antibiotic resistant Vibrio harveyi isolated from shrimp aquaculture environment in the south east coast of India.	Microbial pathogenesis			10.1016/j.micpath.2016.05.021		Vibrio harveyi is a strategic human pathogen that occurs naturally in marine and estuarine environments. The pathogen is believed to cause acute septicemia, gastroenteritis, severe necrotizing soft-tissue infection, and high rate of lethality through ingestion of V. harveyi contaminated seafood. In this study, we isolated and characterized V. harveyi from water suspended sediment samples of black…	2016-08	110-118		97
TZA48NBC	journalArticle	2018	Zhao, Shu; Ma, Licai; Wang, Yuan; Fu, Guihong; Zhou, Junfang; Li, Xincang; Fang, Wenhong	Antimicrobial resistance and pulsed-field gel electrophoresis typing of Vibrio parahaemolyticus isolated from shrimp mariculture environment along the east coast of China.	Marine pollution bulletin			10.1016/j.marpolbul.2018.09.017		Environmental antimicrobial resistance (AMR) has drawn increasing attention due to its great risk to human health. The aim of this study was to investigate AMR and genotyping of Vibrio parahaemolyticus isolates (n=114) recovered from shrimp mariculture environment in China. The isolates exhibited a high rate of resistance to streptomycin (78.9%), ampicillin (64.9%) and gentamicin (53.5%). Further…	2018-11	164-170		136
ZI9AMI3L	journalArticle	2010	Wei, Lee S; Musa, Najiah; Wee, Wendy	Bacterial flora from a healthy freshwater Asian sea bass (Lates calcarifer) fingerling hatchery with emphasis on their antimicrobial and heavy metal resistance pattern	Veterinarski Arhiv					This paper describes bacterial flora, the antimicrobial and heavy metal resistance pattern of bacteria isolated from a commercial freshwater Asian sea bass (Lates calcarifier) fingerling hatchery in Terengganu, Malaysia. This study was carried out to provide information on bacterial flora which can be isolated from water samples of freshwater Asian sea bass as well as its antimicrobial and heavy …	2010	411-420	3	80
I7LI5XNM	journalArticle	2016	Stalin, Nattan; Srinivasan, Pappu	Characterization of Vibrio parahaemolyticus and its specific phage from shrimp pond in Palk Strait, South East coast of India	Biologicals			10.1016/j.biologicals.2016.08.003		Phage therapy is an alternative and eco-friendly biocontrol agent to prevent and control multidrug resistant bacteria in the aquatic system. The aim of this study is to isolate and characterize the Vibrio parahaemolyticus and its potential lytic phage from Penaeus monodon growing-out by rearing in shrimp ponds in Palk Strait, South East coast of India. The conventional phenotypic characteristics …	2016	526-533	6	44
RSRYUJIY	journalArticle	2012	Neela, Farzana Ashrafi; Rahman, Md Atiquer; Banu, Mst Nasrin Akhter; Rahman, M Habibur; Ohta, Hiroyuki; Alam, M Firoz	OCCURRENCE OF ANTIBIOTIC RESISTANT BACTERIA IN SOME SHRIMP FARMS OF BANGLADESH	Bangladesh Journal of Botany					Tetracycline (TC) and ampicillin (AMP) resistant bacteria were identified from both fresh and brackish water shrimp farming system, in Bangladesh. Among 78 isolates from freshwater samples, 14.10, 17.95 and 23.8% were found resistant to TC, AMP and TC plus AMP, respectively. On the other hand, isolates from the brackish water samples, the percentages of TC, AMP and TC plus AMP resistant isolates …	2012	197-200	2	41
RAJG2BJG	journalArticle	2007	Agerso, Yvonne; Petersen, Andreas	The tetracycline resistance determinant Tet 39 and the sulphonamide resistance gene sulII are common among resistant Acinetobacter spp. isolated from integrated fish farms in Thailand	Journal of Antimicrobial Chemotherapy			10.1093/jac/dkl419		Objectives: To determine the genetic basis for tetracycline and sulphonamide resistance and the prevalence of class I and II integrons in oxytetracycline-resistant Acinetobacter spp. from integrated fish farms in Thailand. Methods: A total of 222 isolates were screened for tetracycline resistance genes [tet(A), tet(B), tet(H), tet(M) and tet(39)] and class II integrons by PCR. One hundred and thi…	2007	23-27	1	59
U4C94RVK	journalArticle	2012	Matyar, Fatih	Antibiotic and Heavy Metal Resistance in Bacteria Isolated from the Eastern Mediterranean Sea Coast	Bulletin of Environmental Contamination and Toxicology			10.1007/s00128-012-0726-4		In this study it aimed to determine the microbial diversity, level of antibiotic resistance patterns and distribution of heavy metal resistance of bacterial isolates from the Eastern Mediterranean Sea coast. The resistance of 255 Gram-negative bacterial isolates to 16 different antibiotics and to 5 heavy metals was investigated. The most common strains isolated from all samples were Citrobacter k…	2012	551-556	3	89
SL5L86W3	journalArticle	2018	Sivaraman, G K; Vanik, D; Prasad, M M; Visnuvinayagam, S; Basha, K A; Nadella, R K; Jha, A K; Vaja, C	Detection of Chromosomal AmpC, bla CTX-M in Extended Spectrum Beta Lactamase Producing Escherichia coli in Seafood Processing Effluent	Proceedings of the National Academy of Sciences India Section B - Biological Sciences			10.1007/s40011-017-0868-6	https://www.scopus.com/inward/record.uri?eid=2-s2.0-85052220810&doi=10.1007%2Fs40011-017-0868-6&partnerID=40&md5=dba873bcd08602bd8657e8dc58a6e528	The higher incidence of extended spectrum of beta lactamase (ESBL) producing Escherichia coli (E. coli) in various community triggers to investigate the ESBL prevalence in seafood and its environment. A total of 24 fish processing effluent samples were collected fortnightly during January 2015–Dec 2015 and screened for ESBL producing E. coli. Twenty-eight E. coli strains were subjected to antibio…	2018	1265-1273	3	88
VKJ7A8LB	journalArticle	2017	Andayani, S; Yuniarti, A	Characteristic and patogenicity of Vibrio indigenous shrimp ponds	Asian Journal of Microbiology, Biotechnology and Environmental Sciences				https://www.scopus.com/inward/record.uri?eid=2-s2.0-85025471950&partnerID=40&md5=4696645edf6e0174f39a06cc5e0c5d19	Vibriosis remains a significant problem in the shrimp farming industry in Indonesia. We had isolated four Vibrio indigenous from the shrimp ponds in Java and Bali. This study was intended to characterize those vibrios including their antibiotics resistance, growth character, production of extracellular enzyme and in vivo pathogenity on shrimp. By morphological, biochemical and molecular studies, …	2017	274-283	2	19
3XEKDNGR	journalArticle	2017	Yuan, K; Wu, J; Zhu, C	Analysis of microbial antibiotic resistance genes in sediment of aquaculture pond	Huanjing Kexue Xuebao/Acta Scientiae Circumstantiae			10.13671/j.hjkxxb.2017.0158	https://www.scopus.com/inward/record.uri?eid=2-s2.0-85047859332&doi=10.13671%2Fj.hjkxxb.2017.0158&partnerID=40&md5=a56ff3e7d3127cfeb9d02d3501c1ef71	Antibiotics abuse in aquaculture industry has been promoting the spread of antibiotic resistance genes (ARGs). The aim of the study presented here was to investigate the ARGs pollution status in the aquaculture environment of Hangzhou area. Sediment samples were collected from the fish pond. The concentrations of sulfonamide, tetracycline, quinolone and chloramphenicol were checked initially and …	2017	3649-3655	10	37
9MG9IKWL	journalArticle	2016	Sivaraman, G K; Visnuvinayagam, S; Jha, A K; Renuka, V; Remya, S; Vanik, D	Assessment of microbial quality of fish processing industrial effluent in bar-month at Bhidia landing site, Veraval, Gujarat, India	Journal of Environmental Biology				https://www.scopus.com/inward/record.uri?eid=2-s2.0-84984573034&partnerID=40&md5=7cf4a42105fd48559b0a2655ffec1c65	The present study was carried out to assess the microbial quality of fish processing industries effluent at Bhidia bar- mouth, Veraval, Gujarat during April, 2012 to March 2013. The total viable bacterial count (TVBC), total Enterobacteriaceae count, E. coli count (EC), Staphylococcus aureus and Fecal Streptococcal count in effluent ranged from 3.0 × 10 1 to 6.8 × 10 6 , 9.0 × 10 1 to 2.9 × 10 4 …	2016	537-541	4	37
7MXS9MS3	journalArticle	2000	Teo, J W P; Suwanto, A; Poh, C L	Novel β-lactamase genes from two environmental isolates of Vibrio harveyi	Antimicrobial Agents and Chemotherapy			10.1128/AAC.44.5.1309-1314.2000	https://www.scopus.com/inward/record.uri?eid=2-s2.0-0034007453&doi=10.1128%2FAAC.44.5.1309-1314.2000&partnerID=40&md5=e701486bf04dd960e623908075f595a5	Two ampicillin-resistant (Amp(r)) isolates of Vibrio harveyi, W3B and HB3, were obtained from the coastal waters of the Indonesian island of Java. Strain W3B was isolated from marine water near a shrimp farm in North Java white HB3 was from pristine seawater in South Java. In this study, novel β- lactamase genes from W3B (bla(VHW-1)) and HB3 (bla(VHH-1)) were cloned and their nucleotide sequences…	2000	1309-1314	5	44
UR49A8KH	journalArticle	2006	Rauoof Chalkoo, S	A comparative study on growth, survival and antibiotic resistance of Aeromonas salmonicida collected from Wular lake and River Jhelum in Kashmir Valley (India)	Biosciences Biotechnology Research Asia				https://www.scopus.com/inward/record.uri?eid=2-s2.0-33947721207&partnerID=40&md5=51251838c3374787b79e8c3055a00883	A. salmonicida is a gram negative bacterium, which is found in natural conditions in all strata of water and mud. Quantitative estimation of bacteria collected from diseased fish, bottom mud and water gave different results. Bacterial samples were collected from Wular Lake and River Jhelum and ascertained for growth patterns, survival in differential media, and finally antibiotic resistance. The …	2006	189-196	1899-12-31 01:00:00	3
5XBGANR9	journalArticle	2014	Khanom, U S; Sharmeen, S; Ferdouse, J; Shumi, W; Abdu, A; Hamid, H A; Hossain, M A	Determination of pond water quality for aquaculture and ecosystem management	Journal of Food, Agriculture and Environment				https://www.scopus.com/inward/record.uri?eid=2-s2.0-84908674168&partnerID=40&md5=204a98f562e925bbb15fab0ed7d9c119	Fish is the main source of animal protein for the common people of Bangladesh. About 37% of the inland fishes are obtained from the closed water fish culture where ponds play vital roles in the production system. The present study was carried out to determine the water quality (physicochemical and biological factors) of five uncultivated or under cultivated ponds in the Chittagong University camp…	2014	389-394	2021-03-04	12
FA6SAHCW	journalArticle	2011	Parvathi, A; Mendez, D; Anto, C	Distribution of Putative Virulence Genes and Antimicrobial Drug Resistance in Vibrio harveyi	Indian Journal of Microbiology			10.1007/s12088-011-0128-z	https://www.scopus.com/inward/record.uri?eid=2-s2.0-79960053050&doi=10.1007%2Fs12088-011-0128-z&partnerID=40&md5=4a9140a04e7ab84e59145fb9e8b25bd9	The marine-estuarine bacterium Vibrio harveyi is an important pathogen of invertebrates, most significantly, the larvae of commercially important shrimp Penaeus monodon. In this study, we analyzed V. harveyi isolated from shrimp hatchery environments for understanding the distribution of putative virulence genes and antimicrobial drug resistance. The putative genes targeted for PCR detection incl…	2011	332-337	3	51
MXXEWT4Q	journalArticle	2011	Su, Hao-Chang; Ying, Guang-Guo; Tao, Ran; Zhang, Rui-Quan; Fogarty, Lisa Reynolds; Kolpin, Dana W	Occurrence of antibiotic resistance and characterization of resistance genes and integrons in Enterobacteriaceae isolated from integrated fish farms in south China	Journal of Environmental Monitoring			10.1039/c1em10634a		Antibiotics are still widely applied in animal husbandry to prevent diseases and used as feed additives to promote animal growth. This could result in antibiotic resistance to bacteria and antibiotic residues in animals. In this paper, Enterobacteriaceae isolated from four integrated fish farms in Zhongshan, South China were tested for antibiotic resistance, tetracycline resistance genes, sulfona…	2011	3229-3236	11	13
TVDQU8Y2	journalArticle	2001	Otta, S K; Karunasagar, I	Bacteriological study of shrimp, Penaeus monodon Fabricius, hatcheries in India	Journal of Applied Ichthyology					Shrimp hatcheries often face problems of mortality caused by diseases. To understand the bacteriological status of shrimp Penaeus monodon Fabricius, hatcheries in India, a study of hatchery water at different points was conducted in several hatcheries located along the cast and west coast of India. The species composition of the bacterial flora was also determined. The total plate counts of raw s…	2001	59-63	2	17
4LZRZG32	journalArticle	2017	Mishra, Rupesh Kumar; Verma, Dev Kumar; Ravindra; Yadav, Manoj Kumar; Pradhan, Pravata Kumar; Swaminathan, T Raja; Sood, Neeraj	Bacterial diversity and antibiotic resistance in a wetland of Lakhimpur-Kheri, Uttar Pradesh, India	JOURNAL OF ENVIRONMENTAL BIOLOGY			10.22438/jeb/38/1/MS-117		Aim : Knowledge about the structure of microbial community is essential to assess the risks of exposure of farmed fish to pathogens and studying the antibiotic resistance. The present study was carried out to assess the bacterial diversity in a freshwater ecosystem. Methodology: In the present study, microbial composition of a wetland in Lakhimpur-Kheri (N 27 degrees 90.25' and E 80 degrees 79.80…	2017-01	55-66	1	38
3K79W3NW	journalArticle	2015	Neela, Farzana Ashrafi; Banu, Mst Nasrin Akhter; Rahman, Md. Atiqur; Rahman, M Habibur; Alam, M Firoz	Occurrence of Antibiotic Resistant Bacteria in Pond Water Associated with Integrated Poultry-Fish Farming in Bangladesh	SAINS MALAYSIANA			10.17576/jsm-2015-4403-08		The use of antibiotics in poultry feed can cause antibiotic resistance in integrated poultry-fish farming pond environment. Therefore, the goal of this study was to monitor the prevalence of drug-resistant bacteria in pond water associated with poultry-fish farming in Bangladesh. The results showed that the prevalence rate of tetracycline (TC) and ampicillin (AMP) resistant bacteria were 0.24 to …	2015-03	371-377	3	44
LR7DWDH7	journalArticle	2017	Silvester, Reshma; Alexander, Deborah; George, Maya; Hatha, A A M	Prevalence and multiple antibiotic resistance of Vibrio coralliilyticus, along the southwest coast of India	CURRENT SCIENCE			10.18520/cs/v112/i08/1749-1755		Samples from two different estuaries (Cochin and Kumarakom) and a shrimp farm located along the southwest coast of India were analysed for the presence of Vibrio species. V. coralliilyticus, a global marine pathogen had high prevalence in all the three sources. The incidence of V. coralliilyticus was very high in the Cochin estuary (40%) when compared to the shrimp pond (20%) and Kumarakom estuar…	2017-04	1749-1755	8	112
UJNP2XMD	journalArticle		Divyashree, M; Kumar, Deekshit Vijaya; Ballamoole, Krishna Kumar; Shetty, Veena A; Chakraborty, Anirban; Karunasagar, Indrani	Occurrence of antibiotic resistance among gram-negative bacteria isolated from effluents of fish processing plants in and around Mangalore	INTERNATIONAL JOURNAL OF ENVIRONMENTAL HEALTH RESEARCH			10.1080/09603123.2019.1618799		The presence of antibiotic-resistant bacteria in seafood not only poses a serious health risk for the consumers but also contributes to the spread of these antibiotic-resistant bacteria in the natural environments through the effluents discharged from the fish processing plants. The aims of this study were to isolate Gram-negative bacteria from the effluents of fish processing plants in and aroun…
G7GM5UNV	journalArticle	2017	Huang, Lu; Xu, Yan-Bin; Xu, Jia-Xin; Ling, Jia-Yin; Chen, Jin-Liang; Zhou, Jia-Le; Zheng, Li; Du, Qing-Ping	Antibiotic resistance genes (ARGs) in duck and fish production ponds with integrated or non-integrated mode	CHEMOSPHERE			10.1016/j.chemosphere.2016.10.096		Antibiotic resistance genes (ARGs) are emerging micropollutants with environmental persistence. Aquaculture environments are considered as potential reservoirs for ARGs pollution and horizontal gene transfer (HGT). This study analyzed water and sediment from eight culture ponds (integrated culture: duck-fish pond; monoculture: duck pond and fish pond) and a control pond (without any aquaculture a…	2017-02	1107-1114		168
NYNV4QCJ	journalArticle	2014	Zhang, Wanru; Na, Guangshui; Lu, Zihao; Gao, Hui; Li, Ruijing; Wu, Xian; Zu, Guoren; Yao, Ziwei	Distribution of sulfonamides and sulfonamide-resistant Escherichia coli in the coastal marine environment of northern Yellow Sea, China	Chinese Journal of Applied and Environmental Biology			10.3724/sp.j.1145.2014.11039		This study was to investigate the source and distribution of sulfonamide-resistant E. coil, and to determine the relationship between the sulfonamide concentration and the resistant level of E. coli. The water and sediment samples were collected from the coastal area of northern Yellow Sea, including outfall, tourist area, aquaculture area, etc. HPLC-MS/MS was applied to analyze 14 kinds of sulfo…	2014	401-406	3	20
PPAYELJI	journalArticle	2018	Ying, Chingwen; Chang, Man-Jung; Hu, Chia-Hsin; Chang, Yi-Tang; Chao, Wei-Liang; Yeh, Shinn-Lih; Chang, Su-Jung; Hsu, Jih-Tay	The effects of marine farm-scale sequentially integrated multi-trophic aquaculture systems on microbial community composition, prevalence of sulfonamide-resistant bacteria and sulfonamide resistance gene sul1	SCIENCE OF THE TOTAL ENVIRONMENT			10.1016/j.scitotenv.2018.06.204		Aquaculture, one of the most important food production practices worldwide, faces serious challenges of mitigating the detrimental impacts of intensive farming on the environment and increased prevalence of antibiotic resistance. To develop an environment-friendly aquaculture system, a land-based and farm-scale sequentially integrated multi-trophic aquaculture (IMTA) system was established for fa…	2018-12	681-691		643
2UIV5RC6	journalArticle	2011	Zhang, Yu Bin; Li, Yuan; Sun, Xing Li	Antibiotic resistance of bacteria isolated from shrimp hatcheries and cultural ponds on Donghai Island, China	Marine Pollution Bulletin			10.1016/j.marpolbul.2011.08.048		The resistance of bacteria to 12 different antibiotics was investigated in shrimp farms on Donghai Island, China. Antibiotic-resistant bacteria were found to be widespread in shrimp farms, indicating a high environmental risk. Further, significant differences were found in bacterial strains among farms (ANOVA, p < 0.05), showing resistance to antibiotics such as ampicillin, trimethoprim, compound…	2011	2299-2307	11	62
UW9FTGK8	journalArticle	2007	Matyar, Fatih; Kaya, Ayenur; Dincer, Sadik	Distribution and antibacterial drug resistance of Aeromonas spp. from fresh and brackish waters in Southern Turkey	Annals of Microbiology			10.1007/bf03175087		The frequency of antibiotic resistance was compared in Aeromonas spp. isolated from fresh and brackish water in Southern Turkey. A total of 97 Aeromonas spp. strains were isolated from four zones (three from fresh and one from brackish water). Most of the strains isolated from all samples were Aeromonas hydrophila (79.4%), while the amount of Aeromonas sobria and Aeromonas caviae, were rather low…	2007	443-447	3	57
J6LH2NM3	journalArticle	2019	Visnuvinayagam, S; Murthy, L N; Parvathy, U; Jeyakumari, A; Adiga, Thriveni G; Sivaraman, G K	Detection of Multi Drug Resistant Bacteria in Retail Fish Market Water Samples of Vashi, Navi Mumbai	Proceedings of the Indian National Science Academy Part B Biological Sciences			10.1007/s40011-018-0970-4		Occurrence of faecal indicator bacteria (FIB) is being reported regularly by various researchers. But there is no information about the microbiological quality of the water used in the retail fish markets. Hence to understand the hygienic status of the water used in retail outlets, about 51 water samples were collected from the retail outlets of Navi Mumbai region and microbiological parameters s…	2019	559-564	2	89
VJDBIXPJ	journalArticle	2008	Hoa, Phan Thi Phuong; Nonaka, Lisa; Pham Hung, Viet; Suzuki, Satoru	Detection of the sul1, sul2, and sul3 genes in sulfonamide-resistant bacteria from wastewater and shrimp ponds of north Vietnam	Science of the Total Environment			10.1016/j.scitotenv.2008.06.023		To assess the presence and distribution of the sul genes (sul1, sul2, and sul3) and plasmids in human-mediated environments of north Vietnam, we examined a total of 127 sulfonamide-resistant (SR) bacterial isolates from four shrimp ponds (HNAQs), a city canal (HNCs) and three fish ponds that received wastewater directly from swine farms (HNPs). Results from the SR isolates revealed that sul genes…	2008	377-384	2021-01-03	405
NY7328GQ	journalArticle	2018	Farooq, Adeel; Unno, Tatsuya	Plasmid profiling of multi-drug resistant Vibrio sp. isolated from influent and effluent water samples of fish farms in Jeju, South Korea	Korean Journal of Microbiology			10.7845/kjm.2018.7095		The objective of this study was to investigate the plasmid profiling of multi-drug resistant (MDR) Vibrio in influent (inflow) and effluent (discharged) water samples of fish farms in Jeju, South Korea. MDR isolates identified through disc diffusion susceptibility tests, were subjected to plasmid profiling. One hundred fifty Vibrio isolates were obtained from each influent and effluent water samp…	2018	53-59	1	54
PTKLD23D	journalArticle	2013	Lim, Seung J; Jang, Eunhee; Lee, Sang-Hun; Yoo, Byeong-Hak; Kim, Sun-Kyoung; Kim, Tak-Hyun	Antibiotic resistance in bacteria isolated from freshwater aquacultures and prediction of the persistence and toxicity of antimicrobials in the aquatic environment.	Journal of environmental science and health. Part. B, Pesticides, food contaminants, and agricultural wastes			10.1080/03601234.2013.761911		The occurrence of antibiotic-resistant bacteria isolated from freshwater aquaculture effluents was investigated. The bacterial strains were collected from four different freshwater aquaculture effluents (catfish, trout, eel, and loach). Based on sequence of 16S rRNA, a total of 20 bacterial strains was isolated and one half of the isolated bacteria were Aeromonas sp. The antimicrobial sensitivity…	2013	495-504	6	48
WDDZIYGM	journalArticle	2014	Kang, Chang-Ho; Kim, YongGyeong; Oh, Soo Ji; Mok, Jong-Soo; Cho, Myung-Hwan; So, Jae-Seong	Antibiotic resistance of Vibrio harveyi isolated from seawater in Korea.	Marine pollution bulletin			10.1016/j.marpolbul.2014.07.008		Vibrio harveyi is an opportunistic human pathogen that may cause gastroenteritis, severe necrotizing soft-tissue infections, and primary septicemia, with a potentially high rate of lethality. In this study, we isolated and characterized V. harveyi from seawater collected from the West Sea in Korea, including sites located near shellfish farms. For the initial isolation of putative V. harveyi, iso…	2014-09	261-265	2021-01-02	86
3H4LNC79	journalArticle	2003	Karunasagar, Indrani; Rivera, I; Joseph, B; Kennedy, B; Shetty, V R; Huq, A; Karunasagar, Iddya; Colwell, R R	ompU genes in non-toxigenic Vibrio cholerae associated with aquaculture.	Journal of applied microbiology					AIMS: The study was undertaken with the objective of understanding the virulence-associated genes of the CTX and TCP gene clusters in environmental isolates of Vibrio cholerae, an important human pathogen, isolated from the aquaculture environment. The involvement of the ompU gene in conferring bile resistance in these isolates was also evaluated. METHODS AND RESULTS: The V. cholerae isolates wer…	2003	338-343	2	95
S3LA5HJ8	journalArticle	2013	Zhang, Rui-Quan; Ying, Guang-Guo; Su, Hao-Chang; Zhou, Li-Jun; Liu, You-Sheng	Antibiotic resistance and genetic diversity of Escherichia coli isolates from traditional and integrated aquaculture in South China.	Journal of environmental science and health. Part. B, Pesticides, food contaminants, and agricultural wastes			10.1080/03601234.2013.816611		This study investigated antibiotic resistance profiles including antibiotic resistance frequencies, resistance genes and resistance patterns in Escherichia coli strains isolated from traditional and integrated aquaculture systems in South China by using antibiotic susceptibility testing and real time polymerase chain reaction (PCR) technique. The E. coli isolates were found to be resistant to at …	2013	999-1013	11	48
YNLCM33A	journalArticle	2015	Tajbakhsh, Elahe; Khamesipour, Faham; Ranjbar, Reza; Ugwu, Ifeoma Chinyere	Prevalence of class 1 and 2 integrons in multi-drug resistant Escherichia coli isolated from aquaculture water in Chaharmahal Va Bakhtiari province, Iran.	Annals of clinical microbiology and antimicrobials			10.1186/s12941-015-0096-y		BACKGROUND: Integrons play important role in the spread and maintenance of antimicrobial resistance among strains of Escherichia coli (E. coli) and other species of Enterobacteriaceae. This study investigated the prevalence of class 1 and 2 integrons among E. coli strains isolated from aquaculture water of fish fields in Iran. METHODS: One hundred and fifty water samples from different geographic…	2015-07	37-37		14
ZZLM9R4T	journalArticle	2016	Usui, Masaru; Tagaki, Chie; Fukuda, Akira; Okubo, Torahiko; Boonla, Chanchai; Suzuki, Satoru; Seki, Kanako; Takada, Hideshige; Tamura, Yutaka	Use of Aeromonas spp. as General Indicators of Antimicrobial Susceptibility among Bacteria in Aquatic Environments in Thailand.	Frontiers in microbiology			10.3389/fmicb.2016.00710		Antimicrobials are widely used, not only for treating human infections, but also for treatment of livestock and in fish farms. Human habitats in Southeastern Asian countries are located in close proximity to aquatic environments. As such, the human populations within these regions are at risk of exposure to antimicrobial resistant bacteria, and thereby disseminating antimicrobial resistance genes…	2016	710-710		7
KRGJUPLC	journalArticle	2015	Ghaderpour, Aziz; Ho, Wing Sze; Chew, Li-Lee; Bong, Chui Wei; Chong, Ving Ching; Thong, Kwai-Lin; Chai, Lay Ching	Diverse and abundant multi-drug resistant E. coli in Matang mangrove estuaries, Malaysia.	Frontiers in microbiology			10.3389/fmicb.2015.00977		E.coli, an important vector distributing antimicrobial resistance in the environment, was found to be multi-drug resistant, abundant, and genetically diverse in the Matang mangrove estuaries, Malaysia. One-third (34%) of the estuarine E. coli was multi-drug resistant. The highest antibiotic resistance prevalence was observed for aminoglycosides (83%) and beta-lactams (37%). Phylogenetic groups A …	2015	977-977		6
KLFUU5FZ	journalArticle	2016	Wen, Yanping; Pu, Xiaoying; Zheng, Wei; Hu, Guang	High Prevalence of Plasmid-Mediated Quinolone Resistance and IncQ Plasmids Carrying qnrS2 Gene in Bacteria from Rivers near Hospitals and Aquaculture in China.	PloS one			10.1371/journal.pone.0159418		Effluents from hospital and aquaculture are considered important sources of quinolone resistance. However, little information is available on the impact of this effluent on nearby rivers. In this study, 188 ciprofloxacin-resistant bacterial isolates obtained from rivers near hospitals and aquaculture were screened for plasmid-mediated quinolone resistance (PMQR) genes. Species identification, ant…	2016	e0159418-e0159418	7	11
4ZWBB9VH	journalArticle	2016	You, K G; Bong, C W; Lee, C W	Antibiotic resistance and plasmid profiling of Vibrio spp. in tropical waters of Peninsular Malaysia.	Environmental monitoring and assessment			10.1007/s10661-016-5163-0		Vibrio species isolated from four different sampling stations in the west coast of Peninsular Malaysia were screened for their antimicrobial resistance and plasmid profiles. A total of 138 isolates belonging to 15 different species were identified. Vibrio campbellii, V. parahaemolyticus, V. harveyi, and V. tubiashii were found to predominance species at all stations. High incidence of erythromyci…	2016-03	171-171	3	188
DSFBDXGM	journalArticle	2015	Germond, Arno; Kim, Soo-Jin	Genetic diversity of oxytetracycline-resistant bacteria and tet(M) genes in two major coastal areas of South Korea.	Journal of global antimicrobial resistance			10.1016/j.jgar.2015.04.005		This study aimed to analyse the prevalence and genetic diversity of the tet(M) resistance gene as well as the species composition of oxytetracycline-resistant bacteria in coastal areas of South Korea. Both culturable and non-culturable bacterial communities were sampled in 2010 and 2011 within two coastal areas (Wando and Geoje). tet(M) and 16S rRNA gene sequences were obtained by PCR and sequenc…	2015-09	166-173	3	3
SAFAJF4D	journalArticle	2019	Fang, Hao; Huang, Kailong; Yu, Junnan; Ding, Chengcheng; Wang, Zhifeng; Zhao, Cheng; Yuan, Hezhong; Wang, Zhuang; Wang, Se; Hu, Jianlin; Cui, Yibin	Metagenomic analysis of bacterial communities and antibiotic resistance genes in the Eriocheir sinensis freshwater aquaculture environment	CHEMOSPHERE			10.1016/j.chemosphere.2019.02.068		Aquaculture has attracted significant attention as an environmental gateway to the development of antibiotic resistance. The industry of Chinese mitten crab Eriocheir sinensis contributes significantly to the freshwater aquaculture industry in China. However, the situation of antibiotic resistance in the E. sinensis aquaculture environment is not known. In this study, high-throughput sequencing b…	2019-06	202-211		224
P4UUZK7J	journalArticle	2011	Chen, Bin; Zheng, Weiwen; Yu, Ying; Huang, Wenwen; Zheng, Siping; Zhang, Yun; Guan, Xiong; Zhuang, Yiting; Chen, Ning; Topp, Edward	Class 1 integrons, selected virulence genes, and antibiotic resistance in Escherichia coli isolates from the Minjiang River, Fujian Province, China.	Applied and environmental microbiology			10.1128/AEM.01676-10		Widespread fecal pollution of surface waters in developing countries is a threat to public health and may represent a significant pathway for the global dissemination of antibiotic resistance. The Minjiang River drainage basin in Fujian Province is one of China's most intensive livestock and poultry production areas and is home to several million people. In the study reported here, Escherichia co…	2011-01	148-155	1	77
7Q9QL9EF	journalArticle	2012	Vignesh, Sivanandham; Muthukumar, Krishnan; James, Rathinam Arthur	Antibiotic resistant pathogens versus human impacts: a study from three eco-regions of the Chennai coast, southern India.	Marine pollution bulletin			10.1016/j.marpolbul.2012.01.015		We assessed the occurrence of pollution indicators and antibiotic resistant bacterial isolates from water and sediment samples of three different eco-regions of the Chennai coast between March - May of 2010. Total of 960 bacterial strains belonging to four genera were isolated which show the highest frequencies of resistance to vancomycin (53.6%) and penicillin (52.6%) (except Enterococcus sp., w…	2012-04	790-800	4	64
5H93PRAW	journalArticle	2012	Jun, Lyu Jin; Kim, Jae Hoon; Jin, Ji Woong; Jeong, Hyun Do	Characterization of a new beta-lactamase gene from isolates of Vibrio spp. in Korea.	Journal of microbiology and biotechnology					PCR was performed to analyze the beta-lactamase genes carried by ampicillin-resistant Vibrio spp. strains isolated from marine environments in Korea between 2006 and 2009. All 36 strains tested showed negative results in PCR with the primers designed from the nucleotide sequences of various known beta-lactamase genes. This prompted us to screen new beta-lactamase genes. A novel beta-lactamase gen…	2012-04	555-562	4	22
XQCQCAUL	journalArticle	2015	Silvester, Reshma; Alexander, Deborah; Ammanamveetil, Mohamed Hatha Abdulla	Prevalence, antibiotic resistance, virulence and plasmid profiles of Vibrio parahaemolyticus from a tropical estuary and adjoining traditional prawn farm along the southwest coast of India	ANNALS OF MICROBIOLOGY			10.1007/s13213-015-1053-x		Vibrio parahaemolyticus, autochthonous to estuarine, marine, and coastal environments throughout the world, is a leading cause of foodborne gastroenteritis in Asia as well as in other countries. Considering their role in disease outbreaks, water and sediment samples from two different environments along the southwest coast of India, such as the Cochin estuary, which is a tourist hot spot and a tr…	2015-12	2141-2149	4	65
J2FQ5RLN	journalArticle	2016	Patil, Hemant J; Benet-Perelberg, Ayana; Naor, Alon; Smirnov, Margarita; Ofek, Tamir; Nasser, Ahmed; Minz, Dror; Cytryn, Eddie	Evidence of Increased Antibiotic Resistance in Phylogenetically-Diverse Aeromonas Isolates from Semi-Intensive Fish Ponds Treated with Antibiotics	FRONTIERS IN MICROBIOLOGY			10.3389/fmicb.2016.01875		The genus Aeromonas is ubiquitous in aquatic environments encompassing a broad range of fish and human pathogens. Aeromonas strains are known for their enhanced capacity to acquire and exchange antibiotic resistance genes and therefore, are frequently targeted as indicator bacteria for monitoring antimicrobial resistance in aquatic environments. This study evaluated temporal trends in Aeromonas d…	2016-11			7
ICFX35BL	conferencePaper	2016	Drais, Ashraf Abbas; Usup, Gires; Ahmad, Asmat	Antibiotic Resistance of Vibrio parahaemolyticus Isolated from Coastal Seawater and Sediment in Malaysia		978-0-7354-1446-4		10.1063/1.4966722		Vibrio parahaemolyticus is widely recognized pathogenic Vibrio species due to numerous outbreaks and its wide occurrence in the marine environment. A total of 50 Vibrio parahaemolyticus isolates were isolated from seawater and sediments in Malaysia were tested for sensitivity to 19 antibiotics using disc diffusion method. It was found that all isolates were resistant towards ampicillin (10 mu g),…	2016			1784
GG8M6DV2	journalArticle	2014	Ng, K H; Samuel, L; Kathleen, M M; Leong, S S; Felecia, C	Distribution and prevalence of chloramphenicol-resistance gene in Escherichia coli isolated from aquaculture and other environment	International Food Research Journal				https://www.scopus.com/inward/record.uri?eid=2-s2.0-84906954055&partnerID=40&md5=26e998d6179fd6b638894ce21a90efe5	In Malaysia, the aquaculture industry, particularly the production of freshwater aquaculture fish, is growing rapidly. Nevertheless, the illegal use of banned antimicrobial agents such as chloramphenicol in aquaculture has become a major concern in relation to the safety of consumers and also the development of drug-resistant strains in bacteria. Driven by those factors, the main intention of thi…	2014	1321-1325	4	21
RVK79TL5	journalArticle	2007	Dang, H; Zhang, X; Song, L; Chang, Y; Yang, G	Molecular determination of oxytetracycline-resistant bacteria and their resistance genes from mariculture environments of China	Journal of Applied Microbiology			10.1111/j.1365-2672.2007.03494.x	https://doi.org/10.1111/j.1365-2672.2007.03494.x	Abstract Aims:? To assess the diversity of antibiotic-resistant bacteria and their resistance genes in typical maricultural environments. Methods and Results:? Multidrug-resistant bacteria and resistance genes from a mariculture farm of China were analysed via cultivation and polymerase chain reaction (PCR) methods. Oxytetracycline (OTC)-resistant bacteria were abundant in both abalone and turbot…	2007-12	2580-2592	6	103
VGJRTJJ8	journalArticle	2007	Nonaka, Lisa; Ikeno, Kinuyo; Suzuki, Satoru	Distribution of Tetracycline Resistance Gene, tet(M), in Gram-Positive and Gram-Negative Bacteria Isolated from Sediment and Seawater at a Coastal Aquaculture Site in Japan	Microbes and Environments			10.1264/jsme2.22.355		We found increased numbers of oxytetracycline (OTC)-resistant bacteria in sediment and seawater around a marine aquaculture site after OTC therapy. Samples were collected at an aquaculture site along the coast of the Seto Inland Sea, Japan in 2004. In April, the percentage of bacteria resistant to 60 μg mL-1 OTC in the surface sediment was 6.8%-20.0%. The percentages increased during OTC therapy …	2007	355-364	4	22
K9QUDP7Q	journalArticle	2014	Boonyasiri, Adhiratha; Tangkoskul, Teerawit; Seenama, Chrakrapong; Saiyarin, Jatuporn; Tiengrim, Surapee; Thamlikitkul, Visanu	Prevalence of antibiotic resistant bacteria in healthy adults, foods, food animals, and the environment in selected areas in Thailand.	Pathogens and global health			10.1179/2047773214Y.0000000148		OBJECTIVES: The aim of this study was to determine the prevalence of antibiotic-resistant bacteria, especially extended-spectrum beta-lactamase (ESBL) producing Escherichia coli, in samples from healthy adults, foods, food animals, and the environment in selected areas of Thailand. METHODS: Samples were collected from stool specimens from adult food factory and food animal farm workers, fresh and…	2014-07	235-245	5	108

## Sheet: Exclude_Experimental protocol
Key	Item Type	Publication Year	Author	Title	Publication Title	ISBN	ISSN	DOI	Url	Abstract Note	Date	Pages	Issue	Volume
NHU8BCXV	journalArticle	2019	Karmakar, Sutanu; Abraham, T J; Kumar, Saurav; Kumar, Sanath; Shukla, S P; Roy, Utsa; Kumar, Kundan	Triclosan exposure induces varying extent of reversible antimicrobial resistance in Aeromonas hydrophila and Edwardsiella tarda.	Ecotoxicology and environmental safety			10.1016/j.ecoenv.2019.05.010		Triclosan (TCS) is a biocide commonly used in household and personal care items to prevent the microbial growth and is currently considered as an emerging pollutant. It has a ubiquitous distribution which can substantially contribute towards antimicrobial resistance. The present study was designed to evaluate the effect of different concentrations of TCS exposure on the antibiotic sensitivity of …	2019-05	309-316		180
HJ3FWV29	journalArticle	2017	Fu, Jialun; Yang, Dong; Jin, Min; Liu, Weili; Zhao, Xin; Li, Chenyu; Zhao, Tianyu; Wang, Jingfeng; Gao, Zhixian; Shen, Zhiqiang; Qiu, Zhigang; Li, Jun-Wen	Aquatic animals promote antibiotic resistance gene dissemination in water via conjugation: Role of different regions within the zebra fish intestinal tract, and impact on fish intestinal microbiota.	Molecular ecology			10.1111/mec.14255		The aqueous environment is one of many reservoirs of antibiotic resistance genes (ARGs). Fish, as important aquatic animals which possess ideal intestinal niches for bacteria to grow and multiply, may ingest antibiotic resistance bacteria from aqueous environment. The fish gut would be a suitable environment for conjugal gene transfer including those encoding antibiotic resistance. However, littl…	2017-10	5318-5333	19	26
4VEVWE4G	journalArticle	2011	Zheng, Beiwen; Tan, Shuguang; Gao, Jia; Han, Huiming; Liu, Jun; Lu, Guangwen; Liu, Di; Yi, Yong; Zhu, Baoli; Gao, George F	An unexpected similarity between antibiotic-resistant NDM-1 and beta-lactamase II from Erythrobacter litoralis.	Protein & cell			10.1007/s13238-011-1027-0		NDM-1 (New Delhi metallo-beta-lactamase) gene encodes a metallo-beta-lactamase (MBL) with high carbapenemase activity, which makes the host bacterial strain easily dispatch the last-resort antibiotics known as carbapenems and cause global concern. Here we present the bioinformatics data showing an unexpected similarity between NDM-1 and beta-lactamase II from Erythrobacter litoralis, a marine mic…	2011-03	250-258	3	2

## Sheet: Exclude_Imported or No Subnatl
Key	Item Type	Publication Year	Author	Title	Publication Title	ISBN	ISSN	DOI	Url	Abstract Note	Date	Pages	Issue	Volume
5BE4LSXN	journalArticle	2011	Wang, Fei; Jiang, Lin; Yang, Qianru; Han, Feifei; Chen, Siyi; Pu, Shuaihua; Vance, Amanda; Ge, Beilei	Prevalence and antimicrobial susceptibility of major foodborne pathogens in imported seafood.	Journal of food protection			10.4315/0362-028X.JFP-11-146		Seafood is a leading commodity implicated in foodborne disease outbreaks in the United States. Seafood importation rose dramatically in the past 3 decades and now contributes to more than 80% of the total U.S. seafood supply. However, limited data are available on the microbiological safety of imported seafood. In this study, we obtained a total of 171 salmon, shrimp, and tilapia samples imported…	2011-09	1451-1461	9	74
23SFBD3B	journalArticle	2017	Obaidat, Mohammad M; Salman, Alaa E Bani; Roess, Amira A	Virulence and Antibiotic Resistance of Vibrio parahaemolyticus Isolates from Seafood from Three Developing Countries and of Worldwide Environmental, Seafood, and Clinical Isolates from 2000 to 2017.	Journal of food protection			10.4315/0362-028X.JFP-17-156		Vibrio parahaemolyticus is a leading cause of seafood-associated illness. This study investigated the prevalence, virulence, and antibiotic resistance of V. parahaemolyticus in three low- and middle-income countries. Freshly caught fish samples (n = 330) imported to Jordan from Yemen, India, and Egypt were tested. The overall prevalence of V. parahaemolyticus was 15% (95% confidence interval: 11 …	2017-12	2060-2067	12	80
VSXTT39L	journalArticle	2018	De Silva, Benthotage C J; Hossain, Sabrina; Dahanayake, Pasan S; Heo, Gang-Joon	Frozen White-Leg Shrimp (Litopenaeus vannamei) in Korean Markets as a Source of Aeromonas spp. Harboring Antibiotic and Heavy Metal Resistance Genes.	Microbial drug resistance (Larchmont, N.Y.)			10.1089/mdr.2018.0035		As the most consumed shrimp variety, white-leg shrimp (Litopenaeus vannamei) owns a high market demand in Korea. This study sought to screen the frozen white-leg shrimp for Aeromonas spp. harboring antimicrobial and heavy metal resistance characteristics. A total of 44 Aeromonas spp. strains were isolated and tested for antibiotic susceptibility and heavy metal tolerance followed by PCR-based det…	2018-05
9GQEY85D	journalArticle	2014	Rubin, Joseph E; Ekanayake, Samantha; Fernando, Champika	Carbapenemase-producing Organism in Food, 2014	Emerging Infectious Diseases			10.3201/eid2007.140534			2014	1264-1265	7	20
WSZ62QED	journalArticle	2006	Khan, Ashraf A; Cheng, Chorng-Ming; Van, Khanh T; West, Christine Summage; Nawaz, M S; Khan, S A	Characterization of class 1 integron resistance gene cassettes in Salmonella enterica serovars Oslo and Bareily from imported seafood	Journal of Antimicrobial Chemotherapy			10.1093/jac/dkl416			2006	1308-1310	6	58
5L7I8QKR	journalArticle	2008	Ponce, Elizabeth; Khan, Ashraf A; Cheng, Chorng-Ming; Summage-West, Christine; Cerniglia, Carl E	Prevalence and characterization of Salmonella enterica serovar Weltevreden from imported seafood	Food Microbiology			10.1016/j.fm.2007.09.001		During 2001-2005, 2 10 Sahnonella enterica strains were isolated from seafood samples imported into US. Strains of S. enterica serovar Weltevreden were the most predominantly found among the 64 different serovars isolated. A total of 37 Sahnonella Weltevreden isolates were characterized by pulsed-field gel clectrophoresis (PFGE), plasmid profiles and antibiotic susceptibility to assess genetic di…	2008	29-35	1	25
IPEZZ264	journalArticle	2016	Janecko, Nicol; Martz, Sarah-Lynn; Avery, Brent P; Daignault, Danielle; Desruisseau, Andrea; Boyd, David; Irwin, Rebecca J; Mulvey, Michael R; Reid-Smith, Richard J	Carbapenem-Resistant Enterobacter spp. in. Retail Seafood Imported from Southeast Asia to Canada	Emerging Infectious Diseases			10.3201/eid2209.160305			2016	1675-1677	9	22
6UKLRFSM	journalArticle	1996	Dalsgaard, A; Bjergskov, T; Jeppesen, V F; Jorgensen, L B; Echeverria, P; Dalsgaard, I	Prevalence and characterization of Vibrio cholerae isolated from shrimp products imported into Denmark	Journal of Food Protection			10.4315/0362-028x-59.7.694		A total of 3,555 metric tonnes of warm water shrimp were imported into Denmark from December 1994 to July 1995. V. cholerae O1 was not detected in any of the 748 samples analyzed. Non-Ol V. cholerae was found in a single (0.1%) cooked frozen shrimp product and in five (0.7%) raw frozen products, all originating from shrimp produced in aquaculture. Six isolated strains agglutinated in polyvalent O…	1996	694-697	7	59
MSE24ITP	journalArticle	2018	De Silva, B C J; Hossain, Sabrina; Wimalasena, S H M P; Pathirana, H N K S; Heo, Gang-Joon	Putative virulence traits and antibiogram profile of Aeromonas spp. isolated from frozen white-leg shrimp (Litopenaeus vannamei) marketed in Korea	JOURNAL OF FOOD SAFETY			10.1111/jfs.12470		We evaluated 44 strains of Aeromonas spp. consisting of five species; A. hydrophila, A. veronii, A. caviae, A. enteropelogenes, and A. media isolated from frozen white-leg shrimp marketed in Korea. All the isolates were positive in DNase, protease, gelatinase, and lipase tests whereas 29 isolates (66%) were positive for slime production. Ten virulence genes were detected by PCR in which the preva…	2018-08		4	38
N6339LE5	journalArticle	2016	Elhadi, N; Aljeldah, M; Aljindan, R	Microbiological contamination of imported frozen fish marketed in Eastern Province of Saudi Arabia	INTERNATIONAL FOOD RESEARCH JOURNAL					The present study was conducted to determine the bacterial contamination and prevalence of foodborne pathogens in imported frozen fish. A total of 450 imported fish samples {[} 65 catfish (Pangasius pangasius), 45 mirgal (Cirrhinus mrigala), 135 tilapia (Oreochromis niloticus), 50 carfoo (Cyprinus carpio), 75 Rohu (Labeo rohita), 35 milk fish (Chanos chanos) and 45 Mackerel (Rastrelliger brachyso…	2016-12	2723-2731	6	23
DM2BYD5C	journalArticle	2006	Nakayama, T; Ito, E; Nomura, N; Matsumura, M	Comparison of Vibrio harveyi strains isolated from shrimp farms and from culture collection in terms of toxicity and antibiotic resistance	Fems Microbiology Letters			10.1111/j.1574-6968.2006.00225.x		Vibrio harveyi strains isolated from shrimp farms (wild strains) were compared with those from culture collections in terms of minimum inhibitory concentration (MIC) and toxicity. Wild strains had higher MIC values for four antibiotics (kanamycin, carbenicillin, oxytetracycline and ampicillin) and also showed higher toxicity compared with culture collection strains. Vibrio harveyi with the lowest…	2006	194-199	2	258
J4JHAQQN	journalArticle	2015	Morrison, Beverly J; Rubin, Joseph E	Carbapenemase Producing Bacteria in the Food Supply Escaping Detection	Plos One			10.1371/journal.pone.0126717		Carbapenem antimicrobials are critically important to human health and they are often the only remaining effective antibiotics for treating serious infections. Resistance to these drugs mediated by acquired carbapenemase enzymes is increasingly encountered in gramnegative bacteria and is considered a public health emergency. Animal origin food products are recognized as a potential source of resi…	2015		5	10
TRJXMQZK	journalArticle	2016	Boss, Renate; Overesch, Gudrun; Baumgartner, Andreas	Antimicrobial Resistance of Escherichia coli, Enterococci, Pseudomonas aeruginosa, and Staphylococcus aureus from Raw Fish and Seafood Imported into Switzerland	JOURNAL OF FOOD PROTECTION			10.4315/0362-028X.JFP-15-463		A total of 44 samples of salmon, pangasius (shark catfish), shrimps, and oysters were tested for the presence of Escherichia coli, enterococci, Pseudomonas aeruginosa, and Staphylococcus aureus, which are indicator organisms commonly used in programs to monitor antibiotic resistance. The isolated bacterial strains, confirmed by matrix-assisted laser desorption ionization time-of-flight mass spect…	2016-07	1240-1246	7	79

## Sheet: Exclude_No datasource_phenotyp
Key	Item Type	Publication Year	Author	Title	Publication Title	ISBN	ISSN	DOI	Url	Abstract Note	Date	Pages	Issue	Volume
3QJ8TNCQ	journalArticle	2013	Ma, Cong; Hao, Xiu-hong X.-H. Xiu-hong; Ma, X.-B. Xue-bin; Li, Dan-dan; Jiang, Xue-bing X.-B. Xue-bing; Li, Yan-jun Y.-J.; Qian, Yanghui; Guo, J.-W. Jian-Wei J.-W.; Cong, M; Hao, Xiu-hong X.-H. Xiu-hong; Ma, X.-B. Xue-bin; Dan-Dan, L; Jiang, Xue-bing X.-B. Xue-bing; Li, Yan-jun Y.-J.; Yanghui, Q; Guo, J.-W. Jian-Wei J.-W.	Antibiotic sensitivity analysis of China marine bacteria	Zhongguo Kangshengsu Zazhi				https://www.scopus.com/inward/record.uri?eid=2-s2.0-84887563253&partnerID=40&md5=28fe8aeaeff2dad1ad4bc28583de1f1e	Objective To learn about the antibiotic sensitivity of China marine bacteria, provide the reference for infection relative to marine. Methods Marine bacteria from 203 sample collecting points of the China Sea were identified. Antimicrobial susceptibility testings were conducted by using BIOMIC drug sensitivity system. The data were analyzed by WHONET5.4 software. Results Total of 222 strains Vibr…	2013	53-58	1	38
SPX4TMH8	journalArticle	2017	Ramírez-Paredes, J G; Thompson, Kim D; Metselaar, Matthijs; Shahin, Khalid; Soto, Esteban; Richards, Randolph H; Penman, David J; Colquhoun, Duncan J; Adams, Alexandra; Ramirez-Paredes, Jose G; Thompson, Kim D; Metselaar, Matthijs; Shahin, Khalid; Soto, Esteban; Richards, Randolph H; Penman, David J; Colquhoun, Duncan J; Adams, Alexandra; Ramírez-Paredes, J G; Thompson, Kim D; Metselaar, Matthijs…	A polyphasic approach for phenotypic and genetic characterization of the fastidious aquatic pathogen Francisella noatunensis subsp. orientalis	Frontiers in Microbiology			10.3389/fmicb.2017.02324	https://www.scopus.com/inward/record.uri?eid=2-s2.0-85037726850&doi=10.3389%2Ffmicb.2017.02324&partnerID=40&md5=443e7b73a858e576c47f8d6065a7cf18	Francisella noatunensis subsp. orientalis (Fno) is the causative agent of piscine francisellosis, an emerging infectious disease in Asia and Latin America. In this study two outbreaks of francisellosis were diagnosed in the UK on the basis of histopathology, electron microscopy, PCR, bacterial isolation and fulfillment of Koch's postulates. Furthermore, a phenotypic fingerprint based on biochemic…	2017	2324-2324	DEC	8
9Z2HU7YR	journalArticle	2017	Kahraman, Beren Basaran; Dumen, Emek; Issa, Ghassan; Kahraman, Tolga; Ikiz, Serkan	Incidence of Aeromonas hydrophila and Plesiomonas shigelloides in Seafoods	TURKISH JOURNAL OF FISHERIES AND AQUATIC SCIENCES			10.4194/1303-2712-v17_6_24		The present study was conducted to investigate the incidence of the pathogens Aeromonas hydrophila and Plesiomonas shigelloides in 700 seafoods (400 raw fish, 100 raw shrimps and 200 raw mollusks) collected from retailers. Isolations were performed by conventional culture methods. The isolates were also confirmed by polymerase chain reaction (PCR) assays. A. hydrophila and P. shigelloides were de…	2017-11	1309-1312	6	17
D39HW5UD	journalArticle	2004	Kinoshita, Chie; Horita, Rie; Hashimoto, Kouji; Kondo, Masaharu; Matsueda, Tomoko; Sagawa, Kimitaka	[Seasonal change of Vibrio vulnificus in the slime of tidal flats, seawater, and fishes collected along Ariake Sea, Japan].	Rinsho byori. The Japanese journal of clinical pathology					To investigate the seasonal change of Vibrio vulnificus in Ariake Sea, Japan, we attempted to isolate V. vulnificus from the slime of tidal flats, seawater, and fishes obtained from three harbors along Ariake Sea. The sample were collected twice a month from January to December, 2001. Also, we determined the biological characteristics of the individual isolates. V. vulnificus were isolated throug…	2004-07	580-586	7	52
T2VCT45T	journalArticle	2009	Dang, Hongyue; Zhao, Jingyi; Song, Linsheng; Chen, Mingna; Chang, Yaqing	Molecular characterizations of chloramphenicol- and oxytetracycline-resistant bacteria and resistance genes in mariculture waters of China.	Marine pollution bulletin			10.1016/j.marpolbul.2009.02.016		In order to gain an understanding of the diversity and distribution of antimicrobial-resistant bacteria and their resistance genes in maricultural environments, multidrug-resistant bacteria were screened for the rearing waters from a mariculture farm of China. Both abalone Haliotis discushannai and turbot Scophthalmus maximus rearing waters were populated with abundant chloramphenicol-resistant b…	2009-07	987-994	7	58
G7FYFBCI	journalArticle	2005	Asai, Tetsuo; Kojima, Akemi; Harada, Kazuki; Ishihara, Kanako; Takahashi, Toshio; Tamura, Yutaka	Correlation between the usage volume of veterinary therapeutic antimicrobials and resistance in Escherichia coli isolated from the feces of food-producing animals in Japan.	Japanese journal of infectious diseases					We compared the overall usage of veterinary therapeutic antimicrobials in Japan to the proportion of antimicrobial-resistant. Escherichia coli isolated from the feces of apparently healthy food-producing animals in 2001. The annual sales volume of veterinary antimicrobials, which is published and accumulated information, was subdivided according to the target animal species (cattle, pigs, broiler…	2005-12	369-372	6	58
LJE82LKA	journalArticle	2008	Ram, S; Vajpayee, P; Tripathi, U; Singh, R L; Seth, P K; Shanker, R	Determination of antimicrobial resistance and virulence gene signatures in surface water isolates of Escherichia coli.	Journal of applied microbiology			10.1111/j.1365-2672.2008.03879.x		AIMS: To determine the occurrence of Escherichia coli harbouring virulence markers of shiga- or entero-toxins and resistance to antimicrobials in surface waters. METHODS AND RESULTS: Surface water samples were collected at six locations of the river Gomti. E. coli isolates (n = 90) were characterized for their pathogenic potential using polymerase chain reaction to detect virulence genes as well …	2008-12	1899-1908	6	105
MMGS8M6E	journalArticle	2008	Kumar, Praveen; Peter, Wilson A; Thomas, Sabu	Detection of virulence genes in Vibrio cholerae isolated from aquatic environment in Kerala, Southern India.	Applied biochemistry and biotechnology			10.1007/s12010-008-8184-5		Vibrio cholerae is the etiologic agent of cholera. It is an autochthonous inhabitant of all aquatic environments. The virulence of V. cholerae is maintained by the CTX genetic element and tcpA gene. In the present investigation, environmental strains of V. cholerae isolated from different aquatic biotopes in Kerala were identified and serotyped. The antibiotic resistance pattern and presence of v…	2008-12	256-262	2021-02-03	151
SLRJBHQF	journalArticle	2019	Zhang, Dong-Xing; Kang, Yuan-Huan; Song, Ming-Fang; Shu, Hui-Ping; Guo, Song-Ning; Jia, Jun-Peng; Tao, Luo-Tao; Zhao, Ze-Lin; Zhang, Lei; Wang, Chun-Feng; Wang, Gui-Qin; Qian, Ai-Dong; Shan, Xiao-Feng	Identity and virulence properties of Aeromonas isolates from healthy Northern snakehead (Channa argus) in China.	Letters in applied microbiology			10.1111/lam.13172		Members of the genus Aeromonas are opportunistic pathogen of a variety of aquatic animals that exhibits multi-drug resistance, phenotypes, virulence genes, and virulence. The present study described the species distribution and the potential pathogenicity of Aeromonas isolated from healthy Northern snakehead (Channa argus) in China. Molecular identification revealed that A. veronii biovar veronii…	2019-05
B9GS349K	journalArticle	2019	Zhang, Zheng; Yu, Yong-Xiang; Jiang, Yong; Wang, Yin-Geng; Liao, Mei-Jie; Rong, Xiao-Jun; Wang, Kai; Zhang, Hao; Chen, Jing	First report of isolation and complete genome of Vibrio rotiferianus strain SSVR1601 from cage-cultured black rockfish (Sebastes schlegelii) associated with skin ulcer.	Journal of fish diseases			10.1111/jfd.12963		Vibrio rotiferianus is an important marine pathogen of various aquatic organisms and can be found widely distributed in the marine environment. To further characterize this pathogen, the pathogenic properties and genome of V. rotiferianus SSVR1601 isolated from Sebastes schlegelii with skin ulcer were analysed. SSVR1601 was shown to be short rod-shaped cell with a single polar flagellum. Differen…	2019-05	623-630	5	42
2QECTH88	journalArticle	2019	Tyagi, Anuj; Singh, Balwinder; Billekallu Thammegowda, Naveen K; Singh, Niraj K	Shotgun metagenomics offers novel insights into taxonomic compositions, metabolic pathways and antibiotic resistance genes in fish gut microbiome.	Archives of microbiology			10.1007/s00203-018-1615-y		Gut microbiota of freshwater carp (Labeo rohita) was investigated by shotgun metagenomics to understand its taxonomic composition and functional capabilities. With the presence of 36 phyla, 326 families and 985 genera, the fish gut microbiota was found to be quite diverse in nature. However, at the phylum level, more than three-fourths of gut microbes belonged to Proteobacteria. Very low prevalen…	2019-04	295-303	3	201
8XLPEVHG	journalArticle	2019	Klase, Gary; Lee, Seungjun; Liang, Song; Kim, Jinnam; Zo, Young-Gun; Lee, Jiyoung	The microbiome and antibiotic resistance in integrated fishfarm water: Implications of environmental public health.	The Science of the total environment			10.1016/j.scitotenv.2018.08.288		Aquaculture, the production of farm-raised fish, is a major industry that employs and feeds millions of individuals across the globe, but which may also be a nexus of emerging public health threats. This study examined potential health risks associated with integrated aquaculture operations by with One Health approach using a suite of tools to study water contamination sources, pathogens, antibio…	2019-02	1491-1501		649
CC23HN6A	journalArticle	2019	Lopez-Perez, Mario; Jayakumar, Jane M; Haro-Moreno, Jose M; Zaragoza-Solas, Asier; Reddi, Geethika; Rodriguez-Valera, Francisco; Shapiro, Orr H; Alam, Munirul; Almagro-Moreno, Salvador	Evolutionary Model of Cluster Divergence of the Emergent Marine Pathogen Vibrio vulnificus: From Genotype to Ecotype.	mBio			10.1128/mBio.02852-18		Vibrio vulnificus, an opportunistic pathogen, is the causative agent of a life-threatening septicemia and a rising problem for aquaculture worldwide. The genetic factors that differentiate its clinical and environmental strains remain enigmatic. Furthermore, clinical strains have emerged from every clade of V. vulnificus In this work, we investigated the underlying genomic properties and populati…	2019-02		1	10
ZSV2QC8X	journalArticle	2019	Zhou, Renjun; Zeng, Shenzheng; Hou, Dongwei; Liu, Jian; Weng, Shaoping; He, Jianguo; Huang, Zhijian	Occurrence of human pathogenic bacteria carrying antibiotic resistance genes revealed by metagenomic approach: A case study from an aquatic environment.	Journal of environmental sciences (China)			10.1016/j.jes.2019.01.001		Antibiotic resistance genes (ARGs), human pathogenic bacteria (HPB), and HPB carrying ARGs are public issues that pose a high risk to aquatic environments and public health. Their diversity and abundance in water, intestine, and sediments of shrimp culture pond were investigated using metagenomic approach. A total of 19 classes of ARGs, 52 HPB species, and 7 species of HPB carrying ARGs were foun…	2019-06	248-256		80
YH5EG2RV	journalArticle	2019	Keisam, Santosh; Tuikhar, Ngangyola; Ahmed, Giasuddin; Jeyaram, Kumaraswamy	Toxigenic and pathogenic potential of enteric bacterial pathogens prevalent in the traditional fermented foods marketed in the Northeast region of India.	International journal of food microbiology			10.1016/j.ijfoodmicro.2019.02.012		The microbial risk involved with natural food fermentation is largely unknown. Here, we report the prevalence of enteric bacterial pathogens in the traditional fermented foods marketed in Northeast region of India. A total of 682 samples of 39 food types (broadly categorized into fermented soybean, bamboo shoot, fish, milk and pork products) collected over four different seasons from seven states…	2019-05	21-30		296
NRJJU8RM	journalArticle	2018	Devadas, Sridevi; Bhassu, Subha; Christie Soo, Tze Chiew; Mohamed Iqbal, Suhaina Nashath; Yusoff, Fatimah M; Shariff, Mohamed	Draft Genome Sequence of a Vibrio parahaemolyticus Strain, KS17.S5-1, with Multiple Antibiotic Resistance Genes, Which Causes Acute Hepatopancreatic Necrosis Disease in Penaeus monodon in the West Coast of Peninsular Malaysia.	Microbiology resource announcements			10.1128/MRA.00829-18		We report the first draft genome sequence of a Vibrio parahaemolyticus strain (Vp AHPND), which causes acute hepatopancreatic necrosis disease (AHPND) in Penaeus monodon. The strain has a pVA1-like plasmid carrying pirAvp and pirBvp genes. Whole-genome comparisons revealed >98% similarity to Vp AHPND isolates from Thailand, Mexico, and Vietnam.	2018-07		2	7
VIXF9LMD	journalArticle	2019	Tan, Chun K; Natrah, Ikhsan; Suyub, Iswan B; Edward, Marilyn J; Kaman, Nazrien; Samsudin, Anjas A	Comparative study of gut microbiota in wild and captive Malaysian Mahseer (Tor tambroides).	MicrobiologyOpen			10.1002/mbo3.734		AIMS: The aim of this study was to identify and compare the gut microbial community of wild and captive Tor tambroides through 16S rDNA metagenetic sequencing followed by functions prediction. METHODS AND RESULTS: The library of 16S rDNA V3-V4 hypervariable regions of gut microbiota was amplified and sequenced using Illumina MiSeq. The sequencing data were analyzed using Quantitative Insights int…	2019-05	e00734-e00734	5	8
JLQZ3BCB	journalArticle	2019	Zhou, Qin; Wang, Mianzhi; Zhong, Xiaoxia; Liu, Peng; Xie, Xiying; Wangxiao, Junyi; Sun, Yongxue	Dissemination of resistance genes in duck/fish polyculture ponds in Guangdong Province: correlations between Cu and Zn and antibiotic resistance genes.	Environmental science and pollution research international			10.1007/s11356-018-04065-2		Duck/fish polyculture farming is a typical farming model in the Pearl River delta in southern China. We examined soil, water, and sediment samples from three duck-fish farms in Guangdong Province in September and December 2014. We determined the abundance of three metal resistance genes, 16S rDNA, and 23 antibiotic resistance genes encoding resistance to tetracycline, sulfonamides, quinolones, ch…	2019-03	8182-8193	8	26
MNPHCKNX	journalArticle	2017	Yang, Ji Hye; Mok, Jong Soo; Jung, Yeoun Joong; Lee, Ka Jeong; Kwon, Ji Young; Park, Kunbawui; Moon, Seong Yong; Kwon, Soon Jae; Ryu, A Ra; Lee, Tea Seek	Distribution and antimicrobial susceptibility of Vibrio species associated with zooplankton in coastal area of Korea.	Marine pollution bulletin			10.1016/j.marpolbul.2017.07.054		Vibrio parahaemolyticus and V. vulnificus are the most common pathogens causing seafood-borne illnesses in Korea. This study determines the abundance and antimicrobial resistance of pathogenic Vibrio species in seawater and zooplankton samples from the Geoje Island coast in Korea, which is an important area for coastal fisheries, the fishing industry, and tourism. The two Vibrio species were dete…	2017-12	39-44	2021-01-02	125
IDXAL84P	journalArticle	2017	Yang, Dong; Qiu, Zhigang; Shen, Zhiqiang; Zhao, Hong; Jin, Min; Li, Huaying; Liu, Weili; Li, Jun-Wen	The Occurrence of the Colistin Resistance Gene mcr-1 in the Haihe River (China).	International journal of environmental research and public health			10.3390/ijerph14060576		Antibiotic failure is occurring worldwide. In a routine surveillance study on antibioticresistance genes (ARGs) in natural water bodies, we noted the detection of colistin-resistance gene mcr-1, previously identified in Escherichia coli and Klebsiella pneumoniae isolates from human beings and animals in several countries. The mcr-1 gene might be present in water environments, because aquatic ecos…	2017-05		6	14
S4W25MM5	journalArticle	2017	Zhang, Yulei; Zhao, Lijuan; Chen, Wenjie; Huang, Yunmao; Yang, Ling; Sarathbabu, V; Wu, Zaohe; Li, Jun; Nie, Pin; Lin, Li	Complete genome sequence analysis of the fish pathogen Flavobacterium columnare provides insights into antibiotic resistance and pathogenicity related genes.	Microbial pathogenesis			10.1016/j.micpath.2017.08.035		We analyzed here the complete genome sequences of a highly virulent Flavobacterium columnare Pf1 strain isolated in our laboratory. The complete genome consists of a 3,171,081 bp circular DNA with 2784 predicted protein-coding genes. Among these, 286 genes were predicted as antibiotic resistance genes, including 32 RND-type efflux pump related genes which were associated with the export of aminog…	2017-10	203-211		111
A49SMYFG	journalArticle	2018	Ngo, T P H; Smith, P; Bartie, K L; Thompson, K D; Verner-Jeffreys, D W; Hoare, R; Adams, A	Antimicrobial susceptibility of Flavobacterium psychrophilum isolates from the United Kingdom.	Journal of fish diseases			10.1111/jfd.12730		Routine application of antimicrobials is the current treatment of choice for rainbow trout fry syndrome (RTFS) or bacterial coldwater disease (BCWD) caused by Flavobacterium psychrophilum. In this study, the antimicrobial susceptibilities of 133 F. psychrophilum isolates, 118 of which were from the UK, were evaluated by broth microdilution and disc diffusion methods following VET04-A2 and VET03-A…	2018-02	309-320	2	41
TSVJLLHR	journalArticle	2017	Singh, Santosh Kumar; Ekka, Roseleen; Mishra, Mitali; Mohapatra, Harapriya	Association study of multiple antibiotic resistance and virulence: a strategy to assess the extent of risk posed by bacterial population in aquatic environment.	Environmental monitoring and assessment			10.1007/s10661-017-6005-4		The present study explored the association between multiple antibiotic resistance (MAR) index and virulence index to determine what percent of environmental antibiotic-resistant (eARB) bacteria could pose threat as potential pathogen. 16srRNA-based sequencing of 113 non-duplicate isolates identified majority of them to be gram negative belonging to Enterobacter, Pseudomonas, Aeromonas, Proteus, A…	2017-07	320-320	7	189
Q6D6JST3	journalArticle	2016	Ceccarelli, Daniela; Alam, Munirul; Huq, Anwar; Colwell, Rita R	Reduced Susceptibility to Extended-Spectrum beta-Lactams in Vibrio cholerae Isolated in Bangladesh.	Frontiers in public health			10.3389/fpubh.2016.00231		beta-lactams are antibiotic molecules able to inhibit cell wall biosynthesis. Among other mechanisms, resistance in Gram-negative bacteria is mostly associated with production of beta-lactamase enzymes able to bind and hydrolyze the beta-lactam ring. Extended-spectrum beta-lactamases extend this ability also to third- and fourth-generation cephalosporins, as well as to carbapenems and monobactams…	2016	231-231		4
YVNMYAK8	journalArticle	2018	Eichhorn, Inga; Feudi, Claudia; Wang, Yang; Kaspar, Heike; Fessler, Andrea T; Lubke-Becker, Antina; Michael, Geovana Brenner; Shen, Jianzhong; Schwarz, Stefan	Identification of novel variants of the colistin resistance gene mcr-3 in Aeromonas spp. from the national resistance monitoring programme GERM-Vet and from diagnostic submissions.	The Journal of antimicrobial chemotherapy			10.1093/jac/dkx538		Objectives: To investigate Aeromonas spp. isolates for the presence of the novel resistance gene mcr-3 or variants thereof and to characterize the positive isolates by whole genome sequence analysis. Methods: A total of 479 unrelated Aeromonas isolates were investigated by PCR for the genes mcr-1, mcr-2 and mcr-3. Positive isolates were investigated for their colistin MICs. Species assignment was…	2018-05	1217-1221	5	73
KPFNIRCH	journalArticle	2018	Zheng, Chun-Li; Cotner, James B; Sato, Chikashi; Li, Gang; Xu, Yao-Yang	Global development of the studies focused on antibiotics in aquatic systems from 1945 to 2017.	Environmental science and pollution research international			10.1007/s11356-018-2331-5		Antibiotics are used to fight diseases in humans and farm animals. Their residues, however, can enter aquatic environments and affect the resistance of non-target microbial strains, and the prevalence of antibiotic resistance genes (ARGs) potentially poses negative impacts on human health. In order to better understand how the studies of antibiotics have been conducted, we analyzed the publicatio…	2018-08	22023-22034	22	25
ZW7F8YPQ	journalArticle	2019	Sanchez-Diaz, Ricardo; Molina-Garza, Zinnia Judith; Cruz-Suarez, Lucia Elizabeth; Selvin, Joseph; Kiran, George Seghal; Ibarra-Gamez, Jose Cuauhtemoc; Gomez-Gil, Bruno; Galaviz-Silva, Lucio	Draft genome sequence of Pseudoalteromonas piscicida strain 36Y_RITHPW, a hypersaline seawater isolate from the south coast of Sonora, Mexico.	Journal of global antimicrobial resistance			10.1016/j.jgar.2018.09.003		OBJECTIVES: This study reports the draft genome sequence of Pseudoalteromonas piscicida strain 36Y_RITHPW, a marine Gammaproteobacteria that synthesises bioactive compounds with antagonistic activity against Vibrio parahaemolyticus, a multidrug-resistant strain that is the causative agent of acute hepatopancreatic necrosis disease (AHPND), reported in shrimp farm outbreaks from Asia to Mexico wit…	2019-03	83-86		16
BFP3P5AA	journalArticle	2017	Santhosh, Kogaluru Shivakumaraswamy; Deekshit, Vijaya Kumar; Venugopal, Moleyuru Nagarajappa; Karunasagar, Iddya; Karunasagar, Indrani	Multiple Antimicrobial Resistance and Novel Point Mutation in Fluoroquinolone-Resistant Escherichia coli Isolates from Mangalore, India.	Microbial drug resistance (Larchmont, N.Y.)			10.1089/mdr.2016.0142		Fluoroquinolone resistance in bacteria is usually associated with mutations in the topoisomerase regions. We report a novel point mutation in fluoroquinolone-resistant Escherichia coli strains. E. coli isolated from the environment in and around Mangalore, India, were examined for their antimicrobial resistance profile to 12 antibiotics and for the antibiotic resistance genes by polymerase chain …	2017-12	994-1001	8	23
YQ49P5Q7	journalArticle	2016	Suhartono, Suhartono; Savin, Mary	Conjugative transmission of antibiotic-resistance from stream water Escherichia coli as related to number of sulfamethoxazole but not class 1 and 2 integrase genes.	Mobile genetic elements			10.1080/2159256X.2016.1256851		A conjugation assay was used to determine the effects of phenotypic resistance to one to up to 5 antibiotics, sampling site of origin, presence or absence of class 1 and/or class 2 integrase (intI) genes (intI1 and intI2), and the number of sulfamethoxazole resistance (sul) and trimethoprim resistance (dfr) genes on the transfer frequencies of plasmids from environmental, antibiotic-resistant Esc…	2016	e1256851-e1256851	6	6
9S9AYRMM	journalArticle	2018	Zhao, Yanting; Zhang, Xu-Xiang; Zhao, Zhonghua; Duan, Cuilan; Chen, Huangen; Wang, Miaomiao; Ren, Hongqiang; Yin, Ying; Ye, Lin	Metagenomic analysis revealed the prevalence of antibiotic resistance genes in the gut and living environment of freshwater shrimp.	Journal of hazardous materials			10.1016/j.jhazmat.2018.02.004		Antibiotic resistance disseminating from animals and their environments is a public issue that poses significant threats to human health. In the present study, the diversity and abundance of antibiotic resistance genes (ARGs) in 15 samples from the guts and related aquaculture environments (water and sediment) of shrimp were investigated. In total, 60 ARGs, 102 ARGs and 67 ARGs primarily belongin…	2018-05	2021-10-18		350
483PK36J	journalArticle	2018	Shen, Yingbo; Xu, Chunyan; Sun, Qiaoling; Schwarz, Stefan; Ou, Yanran; Yang, Lu; Huang, Zixian; Eichhorn, Inga; Walsh, Timothy R; Wang, Yang; Zhang, Rong; Shen, Jianzhong	Prevalence and Genetic Analysis of mcr-3-Positive Aeromonas Species from Humans, Retail Meat, and Environmental Water Samples.	Antimicrobial agents and chemotherapy			10.1128/AAC.00404-18		The mobile colistin resistance gene mcr-3 is globally disseminated in both Enterobacteriaceae and Aeromonas species, with the latter potentially serving as a reservoir for this gene. Here, we investigated the prevalence of mcr-3 in rectal swabs from humans, in food-producing animals and their products, and in the aquatic environment, and we investigated the genetic relationships between the mcr-3…	2018-09		9	62
QZUWA7ZY	journalArticle	2019	Han, Hyun-Ja; Kwak, Min-Jung; Ha, Sung-Min; Yang, Seung-Jo; Kim, Jin Do; Cho, Kyoung-Hee; Kim, Tae-Wook; Cho, Mi Young; Kim, Byung-Yong; Jung, Sung-Hee; Chun, Jongsik	Genomic characterization of Nocardia seriolae strains isolated from diseased fish.	MicrobiologyOpen			10.1002/mbo3.656		Members of the genus Nocardia are widespread in diverse environments; a wide range of Nocardia species are known to cause nocardiosis in several animals, including cat, dog, fish, and humans. Of the pathogenic Nocardia species, N. seriolae is known to cause disease in cultured fish, resulting in major economic loss. We isolated two N. seriolae strains, CK-14008 and EM15050, from diseased fish and…	2019-03	e00656-e00656	3	8
HRN8DYJ9	journalArticle	2009	Zahid, Hasan M; Mahal, Zinat; Chowdhury, Mamun R	Prevalence of multiple antibiotic resistant bacteria and chromosomal determinants in surface water of Bangladesh	African Journal of Biotechnology					A total of 210 different bacteria were isolated from water samples collected in different surveillance sites in Bangladesh between May and July 2004. Of these, 147 isolates were analyzed and 103 were identified by different biochemical tests as well as stereotyped with specific antiserum. Sixty five percent of these isolates were identified as Escherichia coli which were resistant to multiple dru…	2009	148-154	2	8
43NA2KYD	journalArticle	2012	Kumar, P; Thomas, S	Molecular characterization of Vibrio cholerae isolated from the aquatic sources in Southern Kerala, India	International Journal of Infectious Diseases			10.1016/j.ijid.2012.05.864			2012	E241-E241		16
J46NTXXR	journalArticle	2007	Jouini, Ahlem; Vinue, Laura; Ben Slama, Karim; Saenz, Yolanda; Klibi, Naouel; Hammami, Salah; Boudabous, Abdellatif; Torres, Carmen	Characterization of CTX-M and SHV extended-spectrum beta-lactamases and associated resistance genes in Escherichia coli strains of food samples in Tunisia	Journal of Antimicrobial Chemotherapy			10.1093/jac/dkm316		Objectives: To assess the occurrence of extended-spectrum beta-lactamases (ESBLs) in Escherichia coli isolates of faecal samples of animals (n = 40) and food samples (n = 38) obtained in Tunisia in 2006, and to characterize the type of ESBLs, their genetic environments and the associated resistance genes. Methods: Samples were inoculated in supplemented media (2 mg/L cefotaxime) for isolation of …	2007	1137-1141	5	60
3F5RVV3A	journalArticle	2012	Gao, Panpan; Mao, Daqing; Luo, Yi; Wang, Limei; Xu, Bingjie; Xu, Lin	Occurrence of sulfonamide and tetracycline-resistant bacteria and resistance genes in aquaculture environment	Water Research			10.1016/j.watres.2012.02.004		The occurrence of sulfonamide and tetracycline resistance and their pollution profile in the aquaculture environment of Tianjin, northern China, were investigated. The presence of antibiotic-resistant bacteria was identified and the corresponding antibiotic resistance genes (ARGs) were quantified at 6 aquaculture farms in Tianjin. Sulfonamide-resistance genes were prevalent and their concentratio…	2012	2355-2364	7	46
X8JWBWYV	journalArticle	2017	Raeisi, Mojtaba; Khoshbakht, Rahem; Ghaemi, Ezzat Allah; Bayani, Mahsan; Hashemi, Mohammad; Seyedghasemi, Navisa Sadat; Shirzad-Aski, Hesamaddin	Antimicrobial Resistance and Virulence-Associated Genes of Campylobacter spp. Isolated from Raw Milk, Fish, Poultry, and Red Meat	Microbial Drug Resistance			10.1089/mdr.2016.0183		This study was designed and conducted to evaluate the frequency, antimicrobial resistance, and presence of six virulence-associated genes among thermophilic Campylobacters isolated from raw milk, poultry (chicken, turkey, and duck), fish, cattle, and sheep meat. Out of 590 samples, which were recovered from different origins, 141 (23.9%) samples were positive for Campylobacters. Campylobacter spp…	2017	925-933	7	23
D343NJ3E	journalArticle	2017	Kannika, K; Pisuttharachai, D; Srisapoome, P; Wongtavatchai, J; Kondo, H; Hirono, I; Unajak, S; Areechon, N	Molecular serotyping, virulence gene profiling and pathogenicity of Streptococcus agalactiae isolated from tilapia farms in Thailand by multiplex PCR	Journal of Applied Microbiology			10.1111/jam.13447		Aims: This study aimed to biotype Streptococcus agalactiae isolated from tilapia farms in Thailand based on molecular biotyping methods and to determine the correlation between the serotype and virulence of bacteria. In addition to a biotyping (serotyping) technique based on multiplex PCR of cps genes, in this study, we developed multiplex PCR typing of Group B streptococcus (GBS) virulence genes…	2017	1497-1507	6	122
73BA5ZKG	journalArticle	2014	Tacao, Marta; Moura, Alexandra; Correia, Antonio; Henriques, Isabel	Co-resistance to different classes of antibiotics among ESBL-producers from aquatic systems	Water Research			10.1016/j.watres.2013.09.021		In this study we investigated the co-occurrence of resistance to non-beta-lactams among cefotaxime-resistant extended-spectrum beta-lactamase (ESBL) producers (ESBL+) versus non-ESBL producers (ESBI-), from aquatic environments. Higher prevalence of resistance to tetracycline, fluoroquinolones and aminoglycosides were observed in ESBL+. Among ESBL+ resistant to tetracycline (n = 18), tet(A) was d…	2014	100-107		48
2PN3IE6E	journalArticle	2013	Odeyemi, Olumide Adedokun; Ahmad, Asmat	Anti-biogram and resistogram profiling of Aeromonas species isolated from Malaysian aquatic sources	Journal of Coastal Life Medicine			10.12980/jclm.1.2013c1091		Objective: To investigate antibiotics and heavy metals resistance profile of Aeromonas species isolated from Kuala Gula and Kuala Sepetang, Perak.Methods: Isolated Aeromonas species were subjected to 12 antibiotics: penicillin G 10 units, tetracycline 30 mu g, novobiocin 5 mu g, nitrofurantoin 100 mu g, ampicillin 10 mu g, chloramphenicol 10 mu g, fluconazole 25 mu g, gentamicin 10 mu g, streptom…	2013	108-112	2	1
VXHUSHY9	journalArticle	2014	Shah, S Q A; Sorum, H	Genetic localization of a TetR-like transcriptional regulator gene in Pseudomonas fluorescens isolated from farmed fish	Journal of Applied Genetics			10.1007/s13353-014-0221-1		Pseudomonas fluorescens isolates from Tanzanian tilapia ponds were found to possess a gene encoding a TetR-like transcriptional regulator protein. Phylogenetic analysis revealed close similarity to five previously reported GeneBank sequences which cluster separately from the other 70 members of this family. It is assumed that this TetR-like protein belongs to a new family of TetR-like proteins th…	2014	541-544	4	55
HT8CREKE	journalArticle	2010	Harnisz, M; Tucholski, S	Microbial quality of common carp and pikeperch fingerlings cultured in a pond fed with treated wastewater	Ecological Engineering			10.1016/j.ecoleng.2009.11.015		A pond with a surface area of 0.94 ha and a maximum depth of 1.6 m, situated on land owned by a wastewater treatment plant in Olsztynek (Poland), was filled with water from underground springs in the pond bottom. Twice during the production season, the pond was fed with sewage which had been biologically treated in sequencing batch reactors (SBR). No commercial feed or medicinal products were app…	2010	466-470	4	36
57W5P3J7	journalArticle	2018	Yu, Limei; Song, Chao; Zhang, Cong; Fan, Limin; Qiu, Liping; Wu, Wei; Meng, Shunlong; Hu, Gengdong; Chen, Jiazhang	Occurrence of sulfonamides in fish in the lower reaches of Yangtze River, China and estimated daily intake for understanding human dietary exposure	Aquaculture			10.1016/j.aquaculture.2018.06.033		The occurrence and human dietary exposure to 12 sulfonamides in fish samples along the lower reaches of the Yangtze River, China, were investigated in this study. The sulfonamides residue levels of 82 collected samples (21 caught and 61 aquacultured) were analyzed. Although 12 selected sulfonamides were detected in all fish samples along the lower reaches of the Yangtze River, the residual levels…	2018	538-544		495
TQ5YTYWS	journalArticle	2015	Joseph, Toms C; Murugadas, V; Reghunathan, Dinesh; Shaheer, P; Akhilnath, P G; Lalitha, K V	Isolation and characterization of Vibrio cholerae O139 associated with mass mortality in Penaeus monodon and experimental challenge in postlarvae of three species of shrimp	Aquaculture			10.1016/j.aquaculture.2015.02.020		Mass mortality in cultured postlarvae of Penaeus monodon from a farm in Ernakulam District, Kerala, India was reported. Yellow colonies from TCBS plates were randomly picked and were confirmed as Vibrio cholerae by conventional biochemical tests and 16S rRNA sequencing. The isolates were confirmed as belonging to the V. cholerae O139 serogroup, generally considered as the causative agent of chole…	2015	44-47		442
2HSGZEBQ	journalArticle	2016	Ceccarelli, D; Alam, M; Huq, A; Colwell, R R	Reduced susceptibility to extended-spectrum βlactams in Vibrio Cholerae isolated in bangladesh	Frontiers in Public Health			10.3389/FPUBH.2016.00231	https://www.scopus.com/inward/record.uri?eid=2-s2.0-85015336377&doi=10.3389%2FFPUBH.2016.00231&partnerID=40&md5=30ccd7e1fa1d8d96f639918ea94c8831	β-lactams are antibiotic molecules able to inhibit cell wall biosynthesis. Among other mechanisms, resistance in Gram-negative bacteria is mostly associated with production of β-lactamase enzymes able to bind and hydrolyze the β-lactam ring. Extended-spectrum β-lactamases extend this ability also to third- and fourth-generation cephalosporins, as well as to carbapenems and monobactams. Vibrio cho…	2016		OCT	4
ASS5BGP7	journalArticle	2018	Gokul, M S; Dahms, H.-U.; Muthukumar, K; Henciya, S; Kaviarasan, T; James, R A	Multivariate drug resistance and microbial risk assessment in tropical coastal communities	Human and Ecological Risk Assessment		10807039 (ISSN)	10.1080/10807039.2018.1447361	https://www.scopus.com/inward/record.uri?eid=2-s2.0-85044275071&doi=10.1080%2F10807039.2018.1447361&partnerID=40&md5=d133b123e3107299b4e40cb9f25274cd	Multivariate water quality parameters and statistical analysis were used to evaluate the factors controlling coastal drinking water quality and associated health risks among fisherfolks. Multidrug-resistant strains noticed in 400 isolates show 62% Salmonella; 53% Shigella sp.; 48% E. coli; and 36% Vibrio sp. in groundwater sample. In component analysis seawater intrusion, redox reaction, anthropo…	2018	2021-01-23
T2LEX8Q8	journalArticle	2016	Fadaeifard, F; Nahid, Sh.; Momeni Shahraki, M	Molecular detection of quinolone resistance gene (gyrA) in Yersinia ruckeri isolates by PCR test	Journal of Veterinary Research				https://www.scopus.com/inward/record.uri?eid=2-s2.0-84969246423&partnerID=40&md5=6a9d272407abb9f12dbe1259a5fecd7b	BACKGROUND: Yersinia ruckeri is the etiological agent of enteric red mouth (ERM) or yersinioisis disease, one of the important bacterial diseases in the cultured salmonids. OBJECTIVES: The purpose of present study was detection of gyrA gene (quinolone resistance) in the Y. ruckeri bacterium. METHODS: In this study fish were evaluated in average size 8-12 cm from six rainbow trout farms in Chahar …	2016	49-55	1	71
5N9R84ZS	journalArticle	2016	Yu, L; Xiong, L.-N.; Shi, L; Ye, L	Tetracycline-resistant bacteria and tetracycline-resistant genes from fish, shrimp, and clams in Guangzhou	Modern Food Science and Technology			10.13982/j.mfst.1673-9078.2016.10.036	https://www.scopus.com/inward/record.uri?eid=2-s2.0-85013001175&doi=10.13982%2Fj.mfst.1673-9078.2016.10.036&partnerID=40&md5=0d544996af0e0fc2c46984360ec8614c	Aquatic products (fish, shrimps, and clams) from markets in Guangzhou (Guangdong Province) were tested to determine the presence and distribution of tetracycline (Tet)-resistant (Tetr) genes and bacterial species. The plate-spread method was employed to isolate Tet-resistant bacterial species, allowing detection of 102 CFU to 106 CFU/g Tetr bacteria, with the highest number of Tetr-bacteria count…	2016	239-245	10	32
RGHMK4K3	journalArticle	2007	Oh, B Y; Kim, J H; Gong, Y W; Jegal, S; Kim, H Y; Lee, M Y; Hwang, K W; Koh, Y J; Lee, J M; Go, J M; Kim, Y H	Characteristics of Vibrio vulnificus isolated in Incheon	Korean Journal of Microbiology				https://www.scopus.com/inward/record.uri?eid=2-s2.0-38049126110&partnerID=40&md5=1ec078a5ae8f0e7b18bf012c1be39392	We performed the biochemical characteristics, molecular epidemiologocal analysis, and drug susceptibility test on V. vulnificus isolated from environmental sources in Incheon. For this study, 233 strains were isolated from seawater, sediment, shellfish. V. vulnificus isolates were divided into 15 biochemical groups, which were positive for ONPG and Amygdalin test. Among the 209 strains, 206 (98.6…	2007	256-263	4	43
5GR82AQ3	journalArticle	2012	Huang, Z; Chen, X; Lu, X; Zhong, L; He, J	Identification and antibiotic resistance genes detection of bacteria in aquaculture organisms and aquatic environment	Zhongshan Daxue Xuebao/Acta Scientiarum Natralium Universitatis Sunyatseni				https://www.scopus.com/inward/record.uri?eid=2-s2.0-84871909951&partnerID=40&md5=603e77249f13459094c4c98400f97119	Antibiotic resistance genes (ARGs) greatly limit the aquaculture development in China. In this study, 194 strains of bacteria were identified with an improved boiling method for DNA extraction. Polymerase chain reaction (PCR) assay was applied to detect the antibiotic resistance genes of florfenicol (floR), two sulfonamide (sul1 and sul2), streptomycin (str), trimethoprim (dfrA20) in 139 bacteria…	2012	92-96	6	51
ME3QMQAA	journalArticle	2005	Agarwal, M; Chandra, M; Sharma, G; Singh, B R	A study on virulence markers as epidemiological tool for strains of Salmonella enterica subsp enterica serovar Paratyphi B from animal origin foods	Journal of Food Science and Technology-Mysore					A study on 22 Salmonella enterica serovar Paratyphi B (S. paratyphi B) var 'Java' (SPVJ) and 13 classical S. enterica serovar Paratyphi B (CSPB) strains isolated from poultry meat (12 SPVJ), fish (9 SPVJ, 11 CSPB), milk products (1 CSPB, 1 SPVJ) and pork (I CSPB) revealed that all strains except one CSPB strain of fish origin, were lethal to mice on intraperitoneal inoculation with 10(8) organism…	2005	46-52	1	42
2MW2RWGM	book	2011	Khaitsa, Margaret L; Doetkott, Dawn	Antimicrobial Drug Resistance and Molecular Characterization of Salmonella Isolated from Domestic Animals, Humans and Meat Products		978-953-307-782-6					2011
NV2TBG58	journalArticle	2016	Sirikaew, Siriwan; Sukkua, Kannika; Rattanachuay, Pattamarat; Khianngam, Saowapar; Sukhumungoon, Pharanai	HIGH LEVEL OF SHIGA TOXIN-PRODUCING ESCHERICHIA COLI AND OCCURRENCE OF STX-NEGATIVE E-COLI O157 FROM RAW MEATS: CHARACTERIZATION OF VIRULENCE PROFILE AND GENETIC RELATEDNESS	Southeast Asian Journal of Tropical Medicine and Public Health					Raw meats, especially beef, are particularly prone to Shiga toxin producing Escherichia coli (STEC)/enterohemorrhagicE. coli (EHEC) contamination. However, data regarding their quantity in raw meats are seldom reported in Thailand. Among four common meat types, beef possessed highest value of stx(1)-producing E. coli (STEC1) contamination in February 2015 [> 1,100 most probable number (MPN)/g] an…	2016	1008-1019	5	47
NPMBTFLV	journalArticle	2010	Kumagai, Akira; Nawata, Akatsuki; Taniai, Yuichi	Monitoring of Outbreaks of Bacterial Cold Water Disease among Ayu in a River Where Asymptomatic Carriers of Flavobacterium psychrophilum Were Released	Fish Pathology			10.3147/jsfp.45.115		Occurrences of bacterial cold-water disease (BCWD) caused by Flavobacterium psychrophilum were monitored among released and wild ayu Plecoglossus altivelis in Hirose River in 2006 and 2007 in order to clarify the infection source. When hatchery-reared juvenile ayu were examined immediately prior to release, F psychrophilum was not isolated. However, when fish from the same lots were reared until …	2010	115-120	3	45
YRC9WHE2	journalArticle	2006	Figueiredo, H C P; Carneiro, D O; Faria, F C; Costa, G M	Streptococcus agalactie associated to meningoencefalitis and systemic infection from tilapia (Oreochromis niloticus) in Brazil	Arquivo Brasileiro De Medicina Veterinaria E Zootecnia			10.1590/s0102-09352006000400036		Streptococcus agalactiae was isolated from cultured tilapia in Brasil. All isolates reacted similarly in API 20 STREP system (bioMerieux, France) and Slidex strepto grouping Latex Aglutination test (bioMerieux, France). Bacterial isolates were submitted to the disc diffusion technique for the antimicrobial susceptibility test. Among nine tested drugs S. agalactiae samples were resistant to three-…	2006	678-680	4	58
4UW5TB9C	journalArticle	2017	Chen, C Q; Zheng, L; Zhou, J L; Zhao, H	Persistence and risk of antibiotic residues and antibiotic resistance genes in major mariculture sites in Southeast China	SCIENCE OF THE TOTAL ENVIRONMENT			10.1016/j.scitotenv.2016.12.075		Antibiotics are widely used in mariculture industry, and this study attempts to determine the extent of water and sediment pollution by aritibiotic residues in 13 major mariculture sites in China. Through chemical and molecular biology analysis, the results showed that the total concentrations of sulfonamides and tetracyclines were in the range 62.0-373.8 ng L-1 and 0.2-259.1 ng L-1 respectively …	2017-02	1175-1184		580
N54IBDZ6	journalArticle	2015	Kim, Kyoo-Tae; Lee, Seung-Hun; Kwak, Dongmi	PREVALENCE, BIOCHEMICAL CHARACTERISTICS, AND ANTIBIOTIC SUSCEPTIBILITY OF AEROMONADS, VIBRIOS, AND PLESIOMONADS ISOLATED FROM DIFFERENT SOURCES AT A ZOO	JOURNAL OF ZOO AND WILDLIFE MEDICINE			10.1638/2014-0194R.1		Aeromonas spp., Vibrio parahaemolyticus, and Plesiomonas shigelloides are commonly implicated in foodborne and waterborne diarrheal illnesses of humans and other animals. The present study assessed the prevalence, biochemical characteristics, and antibiotic susceptibility of Aeromonas spp., V. parahaemolyticus, and P. shigelloides by analyzing samples from 729 sources at a zoo, including animal f…	2015-06	298-305	2	46
ZTHVNTPG	journalArticle	2019	Suzuki, Satoru; Nakanishi, Sayoko; Tamminen, Manu; Yokokawa, Taichi; Sato-Takabe, Yuki; Ohta, Kohei; Chou, Hsin-Yiu; Muziasari, Windi I; Virta, Marko	Occurrence of sul and tet(M) genes in bacterial community in Japanese marine aquaculture environment throughout the year: Profile comparison with Taiwanese and Finnish aquaculture waters	SCIENCE OF THE TOTAL ENVIRONMENT			10.1016/j.scitotenv.2019.03.111		The use of antibiotics in aquaculture causes selection pressure for antibiotic-resistant bacteria (ARB). Antibiotic resistance genes (ARGs) may persist in ARB and the environment for long time even after stopping drug administration. Here we show monthly differences in the occurrences of genes conferring resistance to sulfonamides (i.e. sul1, sul2, sul3), and tetracyclines (tet(M)) in Japanese aq…	2019-06	649-656		669
HGWRBKSM	journalArticle	2017	Su, Haochang; Liu, Shan; Hu, Xiaojuan; Xu, Xiangrong; Xu, Wujie; Xu, Yu; Li, Zhuojia; Wen, Guoliang; Liu, Yousheng; Cao, Yucheng	Occurrence and temporal variation of antibiotic resistance genes (ARGs) in shrimp aquaculture: ARGs dissemination from farming source to reared organisms	SCIENCE OF THE TOTAL ENVIRONMENT			10.1016/j.scitotenv.2017.07.040		Considerable attention has been paid to the occurrence and abundance of antibiotic resistance genes (ARGs) in aquatic environments. However, the temporal variation and dissemination of ARGs in aquaculture environments and reared organisms need further study. This study investigated the abundance and diversity of ARGs and bacterial community in water source, shrimp pond water, sediment, and shrimp…	2017-12	357-366		607
558KXNCW	journalArticle	2014	Raissy, M; Khamesipour, F; Rahimi, E; Khodadoostan, A	Occurrence of Vibrio spp., Aeromonas hydrophila, Escherichia coli and Campylobacter spp. in crayfish (Astacus leptodactylus) from Iran	IRANIAN JOURNAL OF FISHERIES SCIENCES					The aim of this research was to study the occurrence of Vibrio spp., Aeromonas hydrophila, Escherichia coli and Campylobacter spp. in crayfish from Azerbaijan Province using culture method and PCR assay. A total of 55 isolates were collected from 97 studied samples. Vibrio spp., Aeromonas hydrophila, Escherichia coli and Campylobacter spp. were detected in 26 samples (26.8%), 12 samples (12.3%), …	2014-10	944-954	4	13
8E6GVA5P	journalArticle	2018	Shahi, N; Mallik, S K; Sahoo, M; Chandra, S; Singh, A K	First report on characterization and pathogenicity study of emerging Lactococcus garvieae infection in farmed rainbow trout, Oncorhynchus mykiss (Walbaum), from India	TRANSBOUNDARY AND EMERGING DISEASES			10.1111/tbed.12843		Warm water lactococcosis in farm-reared rainbow trout, Oncorhynchus mykiss (Walbaum) in the northern Himalayan region of India, caused by bacterium Lactococcus garvieae is described in this study. Nine bacterial isolates were recovered from the organs of haemorrhagic septicaemia rainbow trout and were subjected to biochemical and molecular identification. Cell surface characteristics and virulenc…	2018-08	1039-1048	4	65
CETHBEAU	journalArticle	2014	Rahimi, Ebrahim; Raissy, Mehdi; Razzaghimanesh, Morteza; Ahmadi Dastgerdi, Asiye; Momeni Shahraki, Manouchehr	Occurrence of Aeromonas hydrophila in Fish, Shrimp, Lobster and Crab in Iran	KAFKAS UNIVERSITESI VETERINER FAKULTESI DERGISI			10.9775/kvfd.2014.10892		This study was conducted to determine the prevalence rate and antimicrobial resistance of Aeromonas hydrophila in fish, shrimp, lobster and crab caught off the south coast of Iran. A total of 541 samples including, 133 freshly caught fish of 4 different types including Otollithes ruber, Pamous argenteus, Parastromateus niger and Psettodes erumel, 240 shrimp of 4 different species including Penaeu…	2014	691-696	5	20
TVK5B6VW	journalArticle	2018	Saticioglu, I B; Duman, M; Wiklund, T; Altun, S	Serological and genetic characterization of Flavobacterium psychrophilum isolated from farmed salmonids in Turkey	JOURNAL OF FISH DISEASES			10.1111/jfd.12901		Turkey was the largest rainbow trout producer of the European countries in 2016, and the reason for this production is mainly attributed to its egg and fry production. Flavobacterium psychrophilum cause the highest rates of mortality in the starting to feeding stages of the fish. In the present study, twenty-five F. psychrophilum isolates recovered from rainbow trout, coruh trout and brook trout …	2018-12	1899-1908	12	41
U9W56GLL	journalArticle	2017	Yan, Lei; Liu, Dan; Wang, Xin-Hua; Wang, Yunkun; Zhang, Bo; Wang, Mingyu; Xu, Hai	Bacterial plasmid-mediated quinolone resistance genes in aquatic environments in China	SCIENTIFIC REPORTS			10.1038/srep40610		Emerging antimicrobial resistance is a major threat to human's health in the 21st century. Understanding and combating this issue requires a full and unbiased assessment of the current status on the prevalence of antimicrobial resistance genes and their correlation with each other and bacterial groups. In aquatic environments that are known reservoirs for antimicrobial resistance genes, we were a…	2017-01			7
T729VRET	journalArticle	2017	Silvester, Reshma; Madhavan, Ajin; Antony, Ally; Alexander, Deborah; Santha, Sudha; Francis, Bini; Hatha, Mohamed	Genotyping and distribution of virulence factors in V. parahaemolyticus from seafood and environmental sources, South-west coast of India	REGIONAL STUDIES IN MARINE SCIENCE			10.1016/j.rsma.2017.03.007		Vibrio parahaemolyticus, found naturally in warm coastal and estuarine waters worldwide is a leading cause of seafood-borne gastroenteritis and mass mortality among marine fishes and invertebrates. The present study focused on genotyping and virulence characterization of V. parahaemolyticus isolated from food and environmental sources along the South west coast of India, for surveillance of possi…	2017-04	64-72		12
LT9TLYTU	journalArticle	2015	Tsai, M A; Wang, P C; Yoshida, T; Chen, S C	Genetic characteristics of Streptococcus dysgalactiae isolated from cage cultured cobia, Rachycentron canadum (L.)	Journal of Fish Diseases			10.1111/jfd.12289		Disease outbreaks occurred during 2007-2013 in Taiwan with 2.5-10% mortality among the cage cultured cobia, Rachycentron canadum (L.), characterized by the presence of polyserositis, pericarditis and peritonitis. The micro-organisms isolated from internal organs were Gram-positive cocci. The isolates were confirmed as Streptococcus dysgalactiae by a polymerase chain reaction assay that yielded th…	2015	1037-1046	12	38
DG4R9EQ5	journalArticle	2006	Kawanishi, M; Yoshida, T; Yagashiro, S; Kijima, M; Yagyu, K; Nakai, T; Murakami, M; Morita, H; Suzuki, S	Differences between Lactococcus garvieae isolated from the genus Seriola in Japan and those isolated from other animals (trout, terrestrial animals from Europe) with regard to pathogenicity, phage susceptibility and genetic characterization	Journal of Applied Microbiology			10.1111/j.1365-2672.2006.02951.x		Aims: To clarify the epidemiological relationship between Lactococcus garvieae isolates from the Seriola in Japan and isolates from other animals. Methods and Results: A total of 32 isolates obtained from aquatic (the genus Seriola and trout) and terrestrial animals (cow, pig, cat, dog and horse) was used to evaluate its pathogenicity to yellowtail and mouse, phenotype (KG+ and KG-), its suscepti…	2006	496-504	2	101
2VNBV8CK	journalArticle	2016	Imajoh, Masayuki; Sukeda, Masaki; Shimizu, Masato; Yamane, Jin; Ohnishi, Kouhei; Oshima, Syun-ichirou	Draft Genome Sequence of Erythromycin- and Oxytetracycline-Sensitive Nocardia seriolae Strain U-1 (NBRC 110359)	Microbiology Resource Announcements			10.1128/genomeA.01606-15		In Japan, the emergence of macrolide-and oxytetracycline-resistant strains of Nocardia seriolae has previously been reported. Here, we describe the draft genome sequence of N. seriolae strain U-1, isolated in 2011 from a diseased yellowtail in Kagoshima Prefecture. The draft genome does not have any genes responsible for macrolide and tetracycline resistance.	2016	e01606-15	1	4
JS6ZM8EC	journalArticle	2010	Chen, Hao; Shu, Weiqun; Chang, Xiaosong; Chen, Ji-an; Guo, Yebin; Tan, Yao	The profile of antibiotics resistance and integrons of extended-spectrum beta-lactamase producing thermotolerant coliforms isolated from the Yangtze River basin in Chongqing	Environmental Pollution			10.1016/j.envpol.2010.03.023		The spreading of extended-spectrum beta-lactamases (ESBL)-producing thermotolerant coliforms (TC) in the water environment is a threat to human health but little is known about ESBL-producing TCs in the Yangtze River. We received 319 ESBL-producing stains obtained from the Chongqing basin and we investigated antibiotic susceptibility, bla gene types and the presence of integrons and gene cassette…	2010	2459-2464	7	158
QW7G63B6	journalArticle	2016	Makowska, Nicoletta; Koczura, Ryszard; Mokracka, Joanna	Class 1 integrase, sulfonamide and tetracycline resistance genes in wastewater treatment plant and surface water	Chemosphere			10.1016/j.chemosphere.2015.10.044		Wastewater treatment plants are considered hot spots for multiplication and dissemination of antibiotic-resistant bacteria and resistance genes. In this study, we determined the presence of class 1 integron integrase and genes conferring resistance to tetracyclines and sulfonamides in the genomes of culturable bacteria isolated from a wastewater treatment plant and the river that receives the tre…	2016	1665-1673		144
VVILY5SN	journalArticle	2006	Kanai, Kinya; Notohara, Masakazu; Kato, Tatsuo; Shutou, Kimihiro; Yoshikoshi, Kazuma	Serological characterization of Streptococcus iniae strains isolated from cultured fish in Japan	Fish Pathology			10.3147/jsfp.41.57		Streptococcus iniae is known as an important marine and freshwater fish pathogen worldwide. In this paper, we characterized two serological phenotypes in Japanese S. iniae isolates, mainly from Japanese flounder Paralichthys olivaceus. The two phenotypes, designated K+ and K-, were distinguished by the presence or absence of capsule. K- cells agglutinated both with anti-K- and K+ type sera, where…	2006	57-66	2	41
NETIZVHD	journalArticle	2015	Li, Yanyu; Zhang, Tao; Zhang, Congyao; Zhu, Ying; Ding, Jianfeng; Ma, Yuexin	Bacterial diversity in the intestine of young farmed puffer fish Takifugu rubripes	Chinese Journal of Oceanology and Limnology			10.1007/s00343-015-4219-2		The aim of the study was to examine the bacterial community associated with the intestinal mucus of young farmed puffer fish Takifugu rubripes. Polymerase chain reaction and partial 16S rDNA sequencing was performed on DNA from bacteria cultivated on Zobell 2216E medium. All the isolates were classified into two phyla-Proteobacteria and Firmicutes. Proteobacteria were the dominant, culturable int…	2015	913-918	4	33
QTIAYQIG	journalArticle	2004	Guz, L; Kozinska, A	Antibiotic susceptibility of Aeromonas hydrophila and A-sobria isolated from farmed carp (Cyprinus carpio L.)	Bulletin of the Veterinary Institute in Pulawy					Twenty one Aeromonas isolates pathogenic for carp were tested for susceptibility to 22 antimicrobial agents. Of the all isolates examined, 100% were resistant to ampicillin and penicillin, and sensitive to trimethoprim-sulphamides, oxolinic acid, flumequine, chloramphenicol, norfloxacin, linkomycin, pefloxacin. Most isolates were resistant to cephalothin (57%) and erythromycin (52%). The minimal …	2004	391-395	4	48
JFGZT975	journalArticle	2015	Imajoh, Masayuki; Fukumoto, Yoichi; Yamane, Jin; Sukeda, Masaki; Shimizu, Masato; Ohnishi, Kouhei; Oshima, Syun-ichirou	Draft Genome Sequence of Nocardia seriolae Strain N-2927 (NBRC 110360), Isolated as the Causal Agent of Nocardiosis of Yellowtail (Seriola quinqueradiata) in Kochi Prefecture, Japan	Microbiology Resource Announcements			10.1128/genomeA.00082-15		We report the draft genome sequence of Nocardia seriolae strain N-2927 (NBRC 110360), isolated from cultured yellowtail Seriola quinqueradiata. RAST annotation of the genome revealed 117 genes involved in the virulence, disease, and defense subsystem. Eleven of these genes were predicted as antibiotic resistance genes.	2015	e00082-15	2	3
IINET2ML	journalArticle	2016	Laishram, Martina; Rathlavath, Srinu; Lekshmi, Manjusha; Kumar, Sanath; Nayak, Binaya Bhusan	Isolation and characterization of Arcobacter spp. from fresh seafood and the aquatic environment	International Journal of Food Microbiology			10.1016/j.ijfoodmicro.2016.05.018		Arcobacter is an emerging pathogen associated with foods of animal origin. Members of the genus Arcobacter are increasingly being isolated from fish, shellfish and the aquatic environment. In the present study, we analyzed fish, shellfish and water samples for the presence of Arcobacter spp. by conventional isolation as well as by direct PCR on the enrichment broth. Of 100 samples comprising of 4…	2016	87-89		232
2XLETAFP	journalArticle	2009	Zahid, Hasan M; Mahal, Zinat; Chowdhury, Mamun R	Intergenic and intragenic conjugal transfer of multiple antibiotic resistance determinants among bacteria in the aquatic environment of Bangladesh	African Journal of Biotechnology					Conjugation process was conducted to determine the means of transferring multiple loci of antibiotic resistant gene among bacteria in the surface water of Bangladesh. Our observation demonstrated that tetracycline resistant gene can be spread between bacteria in the aquatic environment. In this study, it was surprisingly observed that tetracycline resistant gene was transferable horizontally by c…	2009	155-160	2	8
HVJQR5W2	journalArticle	2015	Kim, Young Jin; 김종오	Study on Oxytetracycline Resistant Bacteria in the Surface Water Environment TT - 하천에서의 Oxytetracycline 내성주에 관한 연구	Journal of Environmental Health Sciences			10.5668/jehs.2015.41.1.40		Objectives: This study aims to understand the concentration, diversity, and antibiotic characteristics ofoxytetracycline resistant bacteria present in a surface water environment.Methods: Water sampling was performed in Cheongmi Stream in Gyeonggi-do, Korea in February and August2014. Water samples collected from two sites were plated in triplicate on tryptic soy agar plates with 30 mg/Lof oxytet…	2015	40-48	1	41
9MRNUUVA	journalArticle	2011	Furushita, Manabu; Akagi, Hiroshi; Kaneoka, Azusa; Awamura, Kouichi; Maeda, Toshimichi; Ohta, Michio; Shiba, Tsuneo	Structural Variation of Tn10 that Carries tetB Found in Fish Farm Bacteria	Microbes and Environments			10.1264/jsme2.ME10160		Three variants of the composite transposon Tn10 were extracted from transferable plasmids of fish farm bacteria. These variants were identical in insertions with IS10, but differed in another class I transposon insertion and a region of homologous recombination downstream of tetB.	2011	84-87	1	26
PRT7JQLK	journalArticle	2012	Sivri, Nuket; Sandalli, Cemal; Ozgumus, Osman Birol; Colakoglu, Feyza; Dogan, Dilek	Antibiotic Resistance Profiles of Enteric Bacteria Isolated from Kucukcekmece Lagoon (Istanbul-Turkey)	Turkish Journal of Fisheries and Aquatic Sciences			10.4194/1303-2712-v12_3_19		The aim of this study is to find out the density of the fecal bacteria and to analyze resistance to antimicrobials of Gram negative bacilli isolated from the Kucukcekmece Lagoon, Istanbul. Samples were taken monthly from June 2006 to June 2008 and a total of 232 Gram negative bacilli were isolated. Chloramphenicol, tetracycline, nalidixic acid, ampicillin, imipenem, ceftazidime, amikacin, strepto…	2012	699-707	3	12
TIAN395Z	journalArticle	2012	Beaz-Hidalgo, Roxana; Shaked, Tamar; Laviad, Sivan; Halpern, Malka; Figueras, Maria J	Chironomid egg masses harbour the clinical species Aeromonas taiwanensis and Aeromonas sanarellii	Fems Microbiology Letters			10.1111/1574-6968.12003		Bacteria of the genus Aeromonas are found worldwide in aquatic environments and may produce human infections. In 2010, two new clinical species, Aeromonas sanarellii and Aeromonas taiwanensis, were described on the basis of one strain recovered from wounds of hospitalized patients in Taiwan. So far, only four environmental isolates of A. sanarellii and one of A. taiwanensis have been recorded fro…	2012	48-54	1	337
M3NCRZR2	journalArticle	1980	McNicol, L A; Kaper, J B; Lockman, H A; Remmers, E F; Spira, W M; Colwell, R R	R-factor carriage in a group F vibrio isolated from Bangladesh	Antimicrobial agents and chemotherapy			10.1128/aac.17.3.512		Two group F vibrio organisms have been identified among a collection of vibrio strains isolated from the aquatic environment in Bangladesh. Neither group F strain produced a cholera-like enterotoxin. One of the isolates, BV12, contained an R plasmid conferring resistance to streptomycin and chloramphenicol.	1980	512-515	3	17
C86V5HN7	journalArticle	2018	Duman, Muhammed; Saticioglu, Izzet Burcin; Janda, J Michael; Altun, Soner	The determination of the infectious status and prevalence of motile Aeromonas species isolated from disease cases in rainbow trout (Oncorhynchus mykiss) and aquarium fish	Journal of Fish Diseases			10.1111/jfd.12896		The aims of this study were to determine the prevalence and phylogenetic relationship of motile Aeromonas spp. that might be pathogenic species for rainbow trout in infected/mix infection cases (based upon different outbreaks on fish farms). A total of 99 motile Aeromonas isolates (and three reference strains) were analysed that were isolated from four different fish species in different sizes of…	2018	1843-1857	12	41
PZ5GMP9N	journalArticle	2004	Singh, I; Virdi, J S	In vitro antibiotic susceptibilities of Yersinia enterocolitica biotype 1A	World Journal of Microbiology & Biotechnology			10.1023/B:WIBI.0000023909.16771.7b		Antibiotic susceptibilities of 80 strains of Yersinia enterocolitica biotype IA isolated from human, swine and various aquatic sources to 20 beta-lactam and 26 non-beta-lactam antibiotics were studied. Most isolates were resistant to penicillins, first-generation cephalosporins, macrolides and lincosamides, while sensitive to aminoglycosides and quinolones. In comparison to earlier studies, the m…	2004	329-331	3	20
AZSNTJXR	journalArticle	2009	Cabello, Felipe C	Aquaculture and Florfenicol Resistance in Salmonella enterica Serovar Typhimurium DT104	Emerging Infectious Diseases			10.3201/eid1504.081171			2009	623-623	4	15
XIAKZPPL	journalArticle	2012	Stoesser, Nicole; Crook, Derrick W; Moore, Catrin E; Phetsouvanh, Rattanaphone; Chansamouth, Vilada; Newton, Paul N; Jones, Nicola	Characteristics of CTX-M ESBL-producing Escherichia coli isolates from the Lao People's Democratic Republic, 2004-09	Journal of Antimicrobial Chemotherapy			10.1093/jac/dkr434			2012	240-242	1	67
8JRCA3EA	journalArticle	2002	Manabu, F; Toshimichi, M; Tsuneo, S; Michio, O	Tetracycline-resistant genes in bacterial isolates from yellowtail in Japan	Abstracts of the General Meeting of the American Society for Microbiology					Background: The distribution of TCr bacteria in natural environments is most interested, since tetracycline is among the antibiotics most commonly used in human, veterinary treatment and in aquaculture. In this study, we show the distribution of nine different TCr genes, tetA, tetB, tetC, tetD, tetE, tetG, tetH, tetJ and tetY, in the bacterial strains isolated from young yellowtails grown in thre…	2002	429-429		102
APERRH3R	journalArticle	2013	Deng, Yu-Ting; Zeng, Zhen-Ling; Tian, Wei; Yang, Tong; Liu, Jian-Hua	Prevalence and characteristics of rmtB and qepA in Escherichia coli isolated from diseased animals in China.	Frontiers in microbiology			10.3389/fmicb.2013.00198		16S rRNA methylase and QepA, a fluoroquinolone efflux pump, are new mechanisms of resistance against aminoglycosides and fluoroquinolone, respectively. One of 16S rRNA methylase genes, rmtB, was found to be associated with qepA, were both located on the same transposable element. In this study, we intended to determine the current prevalence and characteristics of the 16S rRNA methylase genes and…	2013	198-198		4
VQPIDV3H	journalArticle	2013	Xing, Mengxin; Hou, Zhanhui; Yuan, Jianbo; Liu, Yuan; Qu, Yanmei; Liu, Bin	Taxonomic and functional metagenomic profiling of gastrointestinal tract microbiome of the farmed adult turbot (Scophthalmus maximus).	FEMS microbiology ecology			10.1111/1574-6941.12174		Metagenomics combined with 16S rRNA gene sequence analyses was applied to unveil the taxonomic composition and functional diversity of the farmed adult turbot gastrointestinal (GI) microbiome. Proteobacteria and Firmicutes which existed in both GI content and mucus were dominated in the turbot GI microbiome. 16S rRNA gene sequence analyses also indicated that the turbot GI tract may harbor some b…	2013-12	432-443	3	86
HGNWJ3SD	journalArticle	2014	Yang, Baowei; Wang, Qianning; Cui, Shenghui; Wang, Yin; Shi, Chao; Xia, Xiaodong; Xi, Meili; Wang, Xin; Shi, Xianming; Wang, Dapeng; Zhang, Zengfeng; Meng, Jianghong	Characterization of extended-spectrum beta-lactamases-producing Salmonella strains isolated from retail foods in Shaanxi and Henan Province, China.	Food microbiology			10.1016/j.fm.2014.02.003		Extended-spectrum beta-lactamases (ESBL)-producing Salmonella enterica have been reported worldwide. However, research on foodborne ESBL-producing Salmonella has been rarely conducted. One hundred and thirty eight ceftriaxone or/and cefoperazone-resistant Salmonella strains recovered from retail foods in Shaanxi and Henan Province, China, were screened for ESBL. The ESBL-producing strains were fu…	2014-09	14-18		42
DLGBXX44	journalArticle	2012	Tamang, Migma Dorji; Nam, Hyang-Mi; Chae, Myung Hwa; Kim, Su-Ran; Gurung, Mamata; Jang, Geum-Chan; Jung, Suk-Chan; Lim, Suk-Kyung	Prevalence of plasmid-mediated quinolone resistance determinants among Escherichia coli isolated from food animals in Korea.	Foodborne pathogens and disease			10.1089/fpd.2012.1225		The aim of this study was to investigate the prevalence of plasmid-mediated quinolone resistance (PMQR) determinants in Escherichia coli isolated from food-producing animals and to characterize the PMQR-positive isolates. A total of 365 E. coli isolates which were either nalidixic acid resistant and ciprofloxacin susceptible (NAL(R)-CIP(S); n=185), or nalidixic acid and ciprofloxacin resistant (N…	2012-12	1057-1063	12	9
22Z4UH5K	journalArticle	2003	Kijima-Tanaka, Mayumi; Ishihara, Kanako; Morioka, Ayako; Kojima, Akemi; Ohzono, Tomoko; Ogikubo, Kaori; Takahashi, Toshio; Tamura, Yutaka	A national surveillance of antimicrobial resistance in Escherichia coli isolated from food-producing animals in Japan.	The Journal of antimicrobial chemotherapy			10.1093/jac/dkg014		A nationwide investigation of antimicrobial susceptibility in Escherichia coli isolated from food-producing animals was performed in Japan. MICs of 18 antimicrobial agents were determined for a total of 1018 isolates. Higher resistance rates were observed against sulfadimethoxine, oxytetracycline and dihydrostreptomycin, followed by ampicillin and kanamycin. Resistance was more frequently observe…	2003-02	447-451	2	51
SZJ8FPUX	journalArticle	2009	Wang, Qiyao; Yang, Minjun; Xiao, Jingfan; Wu, Haizhen; Wang, Xin; Lv, Yuanzhi; Xu, Lili; Zheng, Huajun; Wang, Shengyue; Zhao, Guoping; Liu, Qin; Zhang, Yuanxing	Genome sequence of the versatile fish pathogen Edwardsiella tarda provides insights into its adaptation to broad host ranges and intracellular niches.	PloS one			10.1371/journal.pone.0007646		BACKGROUND: Edwardsiella tarda is the etiologic agent of edwardsiellosis, a devastating fish disease prevailing in worldwide aquaculture industries. Here we describe the complete genome of E. tarda, EIB202, a highly virulent and multi-drug resistant isolate in China. METHODOLOGY/PRINCIPAL FINDINGS: E. tarda EIB202 possesses a single chromosome of 3,760,463 base pairs containing 3,486 predicted pr…	2009-10	e7646-e7646	10	4
986NCEB9	journalArticle	2013	Rajpara, Neha; Vinothkumar, Kittappa; Mohanty, Priyabrata; Singh, Arun Kumar; Singh, Rajesh; Sinha, Ritam; Nag, Dhrubajyoti; Koley, Hemanta; Kushwaha Bhardwaj, Ashima	Synergistic effect of various virulence factors leading to high toxicity of environmental V. cholerae non-O1/ non-O139 isolates lacking ctx gene : comparative study with clinical strains.	PloS one			10.1371/journal.pone.0076200		BACKGROUND: Vibrio cholerae non-O1/ non-O139 serogroups have been reported to cause sporadic diarrhoea in humans. Cholera toxins have been mostly implicated for hypersecretion of ions and water into the small intestine. Though most of the V. cholerae non-O1/ non-O139 strains lack these cholera toxins, several other innate virulence factors contribute towards their pathogenicity. The environmental…	2013	e76200-e76200	9	8
DK3VA7JG	journalArticle	2013	Ye, Lei; Lu, Zhang; Li, Xinhui; Shi, Lei; Huang, Ying; Wang, Hua H	Antibiotic-resistant bacteria associated with retail aquaculture products from Guangzhou, China.	Journal of food protection			10.4315/0362-028X.JFP-12-288		This study examined the prevalence of antibiotic-resistant (ART) bacteria and representative antibiotic resistance (AR)-encoding genes associated with several aquaculture products from retail markets in Guangzhou, China. ART commensal bacteria were found in 100% of the products examined. Among 505 multidrug-resistant isolates examined, close to one-fourth contained intI and sul1 genes: 15% contai…	2013-02	295-301	2	76
92YALSGI	journalArticle	2015	Khan, Muhammad Naseem; Li, Meng; Mirani, Zulfiqar Ali; Wang, Jingxue; Lin, Hong; Buzdar, Muhammad Aslam	Broad spectrum anti-microbial compounds producing bacteria from coast of Qingdao bays.	Pakistan journal of pharmaceutical sciences					Anti-microbial resistance burden and hazard associated with chemical treatment of infections demanded for new anti-microbial natural products. Marine associated microorganisms are the enormous source of bioactive compounds. In this study we have isolated 272 marine bacteria among them 136 (50%) were antagonistic to at least one of the four pathogenic strains Listeria monocytogenes, Vibrio cholera…	2015-03	473-482	2	28
WVHPWKZY	journalArticle	2015	Kayansamruaj, Pattanapon; Pirarat, Nopadon; Kondo, Hidehiro; Hirono, Ikuo; Rodkhum, Channarong	Genomic comparison between pathogenic Streptococcus agalactiae isolated from Nile tilapia in Thailand and fish-derived ST7 strains.	Infection, genetics and evolution : journal of molecular epidemiology and evolutionary genetics in infectious diseases			10.1016/j.meegid.2015.10.009		Streptococcus agalactiae, or Group B streptococcus (GBS), is a highly virulent pathogen in aquatic animals, causing huge mortalities worldwide. In Thailand, the serotype Ia, beta-hemolytic GBS, belonging to sequence type (ST) 7 of clonal complex (CC) 7, was found to be the major cause of streptococcosis outbreaks in fish farms. In this study, we performed an in silico genomic comparison, aiming t…	2015-12	307-314		36
LPRJH99V	journalArticle	2015	Hu, Jing; Wang, Fang; Han, Shuai-Bo; Wu, Sang-Ling; Wu, Min; Xu, Xue-Wei	Genome sequence of facultatively anaerobic marine bacterium Maribacter thermophilus strain HT7-2(T).	Marine genomics			10.1016/j.margen.2015.08.003		Maribacter thermophilus strain HT7-2(T), isolated from Ulva prolifera collected from the intertidal zone of Qingdao sea area, China. To date, M. thermophilus strain HT7-2(T) is the only one which has been found that has a relatively higher optimum temperature compared to other Maribacter species and it is also the first strain to be described that is facultatively anaerobic while other identified…	2015-12	265-268		24 Pt 3
66EJIDCE	journalArticle	2017	Alikunhi, Nabeel M; Batang, Zenon B; AlJahdali, Haitham A; Aziz, Mohammed A M; Al-Suwailem, Abdulaziz M	Culture-dependent bacteria in commercial fishes: Qualitative assessment and molecular identification using 16S rRNA gene sequencing.	Saudi journal of biological sciences			10.1016/j.sjbs.2016.05.017		Fish contamination has been extensively investigated along the Saudi coasts, but studies pertaining to bacterial pathogens are scarce. We conducted qualitative assessment and molecular identification of culture-dependent bacteria in 13 fish species from three coastal sites and a local fish market in Jeddah, Saudi Arabia. Bacterial counts of gills, skin, gut and muscle were examined on agar plates…	2017-09	1105-1116	6	24
YVWYRCQR	journalArticle	2014	Zhang, Xujie; Yang, Wuming; Wu, Han; Gong, Xiaoning; Li, Aihua	Multilocus sequence typing revealed a clonal lineage of Aeromonas hydrophila caused motile Aeromonas septicemia outbreaks in pond-cultured cyprinid fish in an epidemic area in central China	AQUACULTURE			10.1016/j.aquaculture.2014.04.017		Motile Aeromonas septicemia (MAS) has been increasingly prevalent in cultured fish throughout China since 1989. Over the past two decades, our laboratory conducted two pathogen detection studies in septicemia outbreak fishponds in an epidemic area in central China. One was conducted from May 1990 to October 1991, when MAS was beginning to spread in China, and the other was recently conducted from…	2014-08	2021-01-06	SI	432
IYRNVY8U	journalArticle	2012	Zhang, Ruifu; Pan, Li; Zhao, Zhenye; Gu, Ji-Dong	High incidence of plasmids in marine Vibrio species isolated from Mai Po Nature Reserve of Hong Kong.	Ecotoxicology (London, England)			10.1007/s10646-012-0939-7		Mai Po Nature Reserve is the largest mangrove ecosystem and the most polluted coastal water body in Hong Kong. Plasmids screening of 100 Vibrio isolates randomly showed 45 % of them contained 1-3 plasmids. These plasmid(s)-bearing isolates could be divided into 12 groups based on their plasmid profiles. Phylogenetic analysis of the partial 16S rRNA gene sequences confirmed that all plasmid(s)-bea…	2012-08	1661-1668	6	21
UJEMGA2B	journalArticle	2012	Chaiyapechara, Sage; Rungrassamee, Wanilada; Suriyachay, Ittipon; Kuncharin, Yanin; Klanchui, Amornpan; Karoonuthaisiri, Nitsara; Jiravanichpaisal, Pikul	Bacterial community associated with the intestinal tract of P. monodon in commercial farms.	Microbial ecology			10.1007/s00248-011-9936-2		The potentially important roles of intestinal bacteria on immune response, disease resistance, and nutrition for the black tiger shrimp Penaeus monodon have been increasingly investigated. However, so far, little is known about the intestinal bacterial community of the shrimp in the commercial aquaculture settings. In this study, the intestinal bacterial communities of juvenile P. monodon (70 ind…	2012-05	938-953	4	63
KKFCKQYM	journalArticle	2011	Li, Bai-sheng; Tan, Hai-ling; Wang, Duo-chun; Deng, Xiao-ling; Chen, Jing-diao; Zhong, Hao-jie; Ke, Bi-xia; Ke, Chang-wen; Kan, Biao	Phenotypic and genotypic characterization Vibrio cholerae O139 of clinical and aquatic isolates in China.	Current microbiology			10.1007/s00284-010-9802-3		To enhance the understanding of epidemiological impact of environmental Vibrio cholerae O139 strains, we characterized 10 clinical and 20 environmental isolates collected from human clinical samples and Pear River estuary during 2006 to 2008. Isolates were tested by PCR for eight virulence genes: cholera toxin (ctxA), zonula occludens toxin (zot), accessory cholera enterotoxin (ace), hemolysin (h…	2011-03	950-955	3	62
3572PYJE	journalArticle	2019	Coyne, Lucy; Arief, Riana; Benigno, Carolyn; Giang, Vo Ngan; Huong, Luu Quynh; Jeamsripong, Saharuetai; Kalpravidh, Wantanee; McGrane, James; Padungtod, Pawin; Patrick, Ian; Schoonman, Luuk; Setyawan, Erry; Sukarno, Ady Harja; Srisamran, Jutanat; Ngoc, Pham Thi; Rushton, Jonathan	Characterizing Antimicrobial Use in the Livestock Sector in Three South East Asian Countries (Indonesia, Thailand, and Vietnam)	ANTIBIOTICS-BASEL			10.3390/antibiotics8010033		A framework was developed to characterize the antimicrobial use/antimicrobial resistance complex in livestock systems in Indonesia, Vietnam, and Thailand. Farm profitability, disease prevention, and mortality rate reduction were identified as drivers toward antimicrobial use in livestock systems. It revealed that antimicrobial use was high in all sectors studied, and that routine preventative use…	2019-03		1	8
7RPHYN68	journalArticle	2018	Zhang, Yongpeng; Niu, Zhiguang; Zhang, Ying; Zhang, Kai	Occurrence of intracellular and extracellular antibiotic resistance genes in coastal areas of Bohai Bay (China) and the factors affecting them	ENVIRONMENTAL POLLUTION			10.1016/j.envpol.2018.01.033		Coastal areas are the transition zones between ocean and land where intracellular antibiotic resistance genes (iARGs) and extracellular antibiotic resistance genes (eARGs) could spread among marine organisms, and between humans and marine organisms. However, little attention has been paid to the combined research on iARGs and eARGs in marine environment. In this context, we collected water and se…	2018-05	126-136		236
7FG8A9WK	journalArticle	2017	Raja, R Ananda; Sridhar, R; Balachandran, C; Palanisammi, A; Ramesh, S; Nagarajan, K	Prevalence of Vibrio spp. with special reference to Vibrio parahaemolyticus in farmed penaeid shrimp Penaeus vannamei (Boone, 1931) from selected districts of Tamil Nadu, India	INDIAN JOURNAL OF FISHERIES			10.21077/ijf.2017.64.3.69011-18		Prevalence of Vibrio spp. with special reference to Vibrio parahaemolyticus (Vp) infection was assessed in Penaeus vannamei farms in Kancheepuram and Thiruvallur districts of Tamil Nadu during the period August 2014 to February 2015. Isolation and identification of bacteria from haemolymph, stomach and hepatopancreas of P. vannamei was done from all the farms for the prevalence of Vp infection. B…	2017	122-128	3	64
QAXEG52Q	journalArticle	2017	Rashed, Shah M; Hasan, Nur A; Alam, Munirul; Sadique, Abdus; Sultana, Marzia; Hoq, Md. Mozammel; Sack, R Bradley; Colwell, Rita R; Huq, Anwar	Vibrio cholerae O1 with Reduced Susceptibility to Ciprofloxacin and Azithromycin Isolated from a Rural Coastal Area of Bangladesh	FRONTIERS IN MICROBIOLOGY			10.3389/fmicb.2017.00252		Cholera outbreaks occur each year in the remote coastal areas of Bangladesh and epidemiological surveillance and routine monitoring of cholera in these areas is challenging. In this study, a total of 97 Vibrio cholerae O1 isolates from Mathbaria, Bangladesh, collected during 2010 and 2014 were analyzed for phenotypic and genotypic traits, including antimicrobial susceptibility. Of the 97 isolates…	2017-02			8
SKQW4N2Y	journalArticle	2015	Xiong, Wenguang; Sun, Yongxue; Zhang, Tong; Ding, Xueyao; Li, Yafei; Wang, Mianzhi; Zeng, Zhenling	Antibiotics, Antibiotic Resistance Genes, and Bacterial Community Composition in Fresh Water Aquaculture Environment in China	Microbial Ecology			10.1007/s00248-015-0583-x	https://doi.org/10.1007/s00248-015-0583-x	Environmental antibiotic resistance has drawn increasing attention due to its great threat to human health. In this study, we investigated concentrations of antibiotics (tetracyclines, sulfonamides and (fluoro)quinolones) and abundances of antibiotic resistance genes (ARGs), including tetracycline resistance genes, sulfonamide resistance genes, and plasmid-mediated quinolone resistance genes, and…	2015	425-432	2	70
542TCRBB	journalArticle	2018	Jang, Hyun Min; Kim, Young Beom; Choi, Sangki; Lee, Yunho; Shin, Seung Gu; Unno, Tatsuya; Kim, Young Mo	Prevalence of antibiotic resistance genes from effluent of coastal aquaculture, South Korea.	Environmental pollution (Barking, Essex : 1987)			10.1016/j.envpol.2017.10.006		The wide use of antibiotics in aquaculture for prophylactic and therapeutic purposes can potentially lead to the prevalence of antibiotic resistance genes (ARGs). This study reports for the first time the profile of ARGs from effluents of coastal aquaculture located in South Jeolla province and Jeju Island, South Korea. Using quantitative PCR (qPCR), twenty-two ARGs encoding tetracycline resistan…	2018-02	1049-1057		233
22G65KCH	journalArticle	2016	Marathe, Nachiket P; Gaikwad, Swapnil S; Vaishampayan, Ankita A; Rasane, Mandar H; Shouche, Yogesh S; Gade, Wasudev N	Mossambicus tilapia (Oreochromis mossambicus) collected from water bodies impacted by urban waste carries extended-spectrum beta-lactamases and integron-bearing gut bacteria.	Journal of biosciences					Oreochromis mossambicus (Peters 1852) (Tilapia) is one of the most consumed fish globally. Tilapia thrives well in environments polluted by urban waste, which invariably contain antibiotic-resistant bacteria and antibiotic resistance genes (ARGs). Thus, Tilapia surviving in such polluted environments may serve as a potential source for dissemination of ARGs. To investigate this, we isolated bacte…	2016-09	341-346	3	41
6J2UYD2L	journalArticle	2016	Xie, Tengfei; Xu, Xiaoke; Wu, Qingping; Zhang, Jumei; Cheng, Jianheng	Prevalence, Molecular Characterization, and Antibiotic Susceptibility of Vibrio parahaemolyticus from Ready-to-Eat Foods in China.	Frontiers in microbiology			10.3389/fmicb.2016.00549		Vibrio parahaemolyticus is the leading cause of foodborne outbreaks, particularly outbreaks associated with consumption of fish and shellfish, and represents a major threat to human health worldwide. This bacterium harbors two main virulence factors: the thermostable direct hemolysin (TDH) and TDH-related hemolysin (TRH). Additionally, various serotypes have been identified. The extensive use of …	2016	549-549		7
A3UFNIAT	journalArticle	2015	Esteve, C; Alcaide, E; Gimenez, M J	Multidrug-resistant (MDR) Aeromonas recovered from the metropolitan area of Valencia (Spain): diseases spectrum and prevalence in the environment.	European journal of clinical microbiology & infectious diseases : official publication of the European Society of Clinical Microbiology			10.1007/s10096-014-2210-z		Aeromonas infections are rare in Europe and often related to traveller's diarrhoea. A total of 185 Aeromonas isolates from river water, fish and clinical sources, recovered during a 1-year period, were used to investigate the disease spectrum and impact of multidrug-resistant (MDR) strains. They were all identified by biochemical tests and 25% of them were also identified by sequencing of the 16S…	2015-01	137-145	1	34
V7YUYQEY	journalArticle	2009	Mian, G F; Godoy, D T; Leal, C A G; Yuhara, T Y; Costa, G M; Figueiredo, H C P	Aspects of the natural history and virulence of S. agalactiae infection in Nile tilapia.	Veterinary microbiology			10.1016/j.vetmic.2008.10.016		Streptococcus agalactiae is an emerging pathogen in Nile tilapia (Oreochromis niloticus) worldwide. To investigate aspects of the epidemiology, transmission and virulence of S. agalactiae infections, nine outbreaks of meningoencephalitis and septicemia in Nile tilapia farms in Brazil were analyzed. Records from the outbreaks revealed large variation in the weight of fish affected, high mortality,…	2009-04	180-183	2021-01-02	136
HXALLRTV	journalArticle	2013	Collin, Betty; Rehnstam-Holm, Ann-Sofi; Ehn Borjesson, Stina-Mina; Mussagy, Aidate; Hernroth, Bodil	Characteristics of potentially pathogenic vibrios from subtropical Mozambique compared with isolates from tropical India and boreal Sweden.	FEMS microbiology ecology			10.1111/j.1574-6941.2012.01471.x		Reported outbreaks of Vibrio parahaemolyticus have increased worldwide, particularly in regions of high seafood consumption. In Mozambique, seafood constitutes an important food resource and diarrheal diseases are common among its inhabitants. Edible clams were collected in Maputo Bay during both the dry and rainy seasons, with the results showing the number of viable counts of vibrios in clams t…	2013-02	255-264	2	83
DP5DB89F	journalArticle	2019	Wu, J; Su, Y; Deng, Y; Guo, Z; Mao, C; Liu, G; Xu, L; Cheng, C; Bei, L; Feng, J	Prevalence and distribution of antibiotic resistance in marine fish farming areas in Hainan, China	Science of the Total Environment			10.1016/j.scitotenv.2018.10.251	https://www.scopus.com/inward/record.uri?eid=2-s2.0-85056152396&doi=10.1016%2Fj.scitotenv.2018.10.251&partnerID=40&md5=c76d19e4e4486a35e462a68ece84deb1	Antibiotic resistance represents a global health crisis for humans, animals, and for the environment. Transmission of antibiotic resistance through environmental pathways is a cause of concern. In this study, quantitative PCR and culture-dependent bacteriological methods were used to detect the abundance of antibiotic resistance genes (ARGs) and the quantity of culturable heterotrophic antibiotic…	2019	605-611		653

## Sheet: Exclude_Ornamental
Key	Item Type	Publication Year	Author	Title	Publication Title	ISBN	ISSN	DOI	Url	Abstract Note	Date	Pages	Issue	Volume
846GILIV	journalArticle	2014	De Jagoda, S S S; Wijewardana, T G; Arulkanthan, A; Igarashi, Y; Tan, E; Kinoshita, S; Watabe, S; Asakawa, S; Jagoda, S S S de S; Wijewardana, T G; Arulkanthan, A; Igarashi, Y; Tan, E; Kinoshita, S; Watabe, S; Asakawa, S	Characterization and antimicrobial susceptibility of motile aeromonads isolated from freshwater ornamental fish showing signs of septicaemia	Diseases of Aquatic Organisms			10.3354/dao02733	https://www.scopus.com/inward/record.uri?eid=2-s2.0-84901024096&doi=10.3354%2Fdao02733&partnerID=40&md5=76a790d7045ab0e798d92f6fe4ba3b30	A total of 74 phenotypically identified presumptive motile Aeromonas isolates recovered from septicaemic freshwater ornamental fish in Sri Lanka were genetically characterized by sequencing of rpoD and gyrB genes. rpoD/gyrB phylogeny confirmed only 53 isolates as Aero - monas, among which A. veronii was the predominant species (79.2%), followed by A. hydrophila (7.5%), A. caviae (5.7%), A. jandae…	2014-05	127-137	2	109
WUMJ6KB3	journalArticle	2019	Roh, Heyong Jin; Kim, Bo-Seong; Kim, Ahran; Kim, Nam Eun; Lee, Yoonhang; Chun, Won-Kyong; Ho, Tho Diem; Kim, Do-Hyung	Whole-genome analysis of multi-drug-resistant Aeromonas veronii isolated from diseased discus (Symphysodon discus) imported to Korea.	Journal of fish diseases			10.1111/jfd.12908			2019-01	147-153	1	42
RSUG5W5U	journalArticle	2019	Hossain, S; Dahanayake, P S; De Silva, B C J; Wickramanayake, M V K S; Wimalasena, S H M P; Heo, G-J	Multidrug resistant Aeromonas spp. isolated from zebrafish (Danio rerio): antibiogram, antimicrobial resistance genes and class 1 integron gene cassettes.	Letters in applied microbiology			10.1111/lam.13138		Aeromonas spp. are Gram-negative opportunistic bacteria which have been commonly associated with fish diseases. In this study, antibiogram, antimicrobial resistance genes and integrons of 43 zebrafish-borne Aeromonas spp. were studied. The isolates were identified as six Aeromonas species (A. veronii biovar veronii (n = 26), A. veronii biovar sobria (n = 3), A. hydrophila (n = 8), A. caviae (n = …	2019-05	370-377	5	68
IGUY6SPW	journalArticle	2019	Hossain, S; De Silva, B C J; Wickramanayake, M V K S; Dahanayake, P S; Wimalasena, S H M P; Heo, G-J	Incidence of antimicrobial resistance genes and class 1 integron gene cassettes in multidrug-resistant motile Aeromonas sp. isolated from ornamental guppy (Poecilia reticulata).	Letters in applied microbiology			10.1111/lam.13162		Aeromonas sp. are opportunistic pathogenic bacteria which are associated with various diseases in ornamental fish, aquaculture raised species and wild fisheries. In our study, antimicrobial resistance patterns, antimicrobial resistance genes and class 1 integron gene cassettes of 52 guppy-borne Aeromonas sp. were examined. The isolates were identified as A. veronii (n = 34), A. dhakensis (n = 10)…	2019-04
9WLT36P6	journalArticle	2019	Nikapitiya, Chamilani; Dananjaya, S H S; Chandrarathna, H P S U; Senevirathne, Amal; De Zoysa, Mahanama; Lee, Jehee	Isolation and Characterization of Multidrug Resistance Aeromonas salmonicida subsp. salmonicida and Its Infecting Novel Phage ASP-1 from Goldfish (Carassius auratus).	Indian journal of microbiology			10.1007/s12088-019-00782-5		In this study, Aeromonas salmonicida subsp. salmonicida was isolated, identified by 16S RNA sequencing and its potential lytic phage (ASP-1) was isolated and characterized. The bacterium was positive for virulence genes (ascV, fla, ahyB, gcaT, lip, alt and act) and phenotypic parameters (haemolysis, slime production, lipase activity, DNase test, gelatinase activity and protease activity) were tes…	2019-06	161-170	2	59
E4MZ36AR	journalArticle	2018	Chandrarathna, H P S U; Nikapitiya, Chamilani; Dananjaya, S H S; Wijerathne, C U B; Wimalasena, S H M P; Kwun, Hyo Jung; Heo, Gang-Joon; Lee, Jehee; De Zoysa, Mahanama	Outcome of co-infection with opportunistic and multidrug resistant Aeromonas hydrophila and A. veronii in zebrafish: Identification, characterization, pathogenicity and immune responses.	Fish & shellfish immunology			10.1016/j.fsi.2018.06.049		Fish can be potentially co-infected by two or more bacterial strains, which can make synergistic influence on the virulence of infection. In this study, two opportunistic and multidrug resistant Aeromonas strains were isolated from wounds of morbid zebrafish with typical deep skin lesions similar to Motile Aeromonas Septicemia. Isolates were genetically identified as A. hydrophila and A. veronii …	2018-09	573-581		80
EQDPZRMG	journalArticle	2018	Hossain, Sabrina; De Silva, Benthotage Chamara Jayasankha; Wimalasena, Sudu Hakuruge Madusha Pramud; Pathirana, Hansani Nilupama Kumari Senarath; Dahanayake, Pasan Sepala; Heo, Gang-Joon	Distribution of Antimicrobial Resistance Genes and Class 1 Integron Gene Cassette Arrays in Motile Aeromonas spp. Isolated from Goldfish (Carassius auratus).	Microbial drug resistance (Larchmont, N.Y.)			10.1089/mdr.2017.0388		Aeromonas spp. are opportunistic pathogens related to multiple infectious diseases in ornamental fishes. In the present study, the antimicrobial susceptibility, resistance genes, and integrons of 65 goldfish-borne Aeromonas spp. were evaluated. The isolates were identified as A. hydrophila (n = 30), A. veronii (n = 32), and A. punctata (n = 3) by gyrB sequencing. The antimicrobial susceptibility …	2018-10	1217-1225	8	24
W7FV664K	journalArticle	2019	Fu, Songzhe; Ni, Ping; Wang, Yi; Jin, Shibo; Jiang, Zhiqiang; Ye, Shigen; Li, Ruijun	Delineating the origins of the multidrug-resistant pathogens in ornamental fish farms by multilocus sequence typing and identification of a novel multidrug-resistant plasmid.	Canadian journal of microbiology			10.1139/cjm-2019-0097		To evaluate the overuse of antibiotics and to identify the origin of pathogens in the ornamental fish industry, we conducted a field investigation of three representative fish farms in Liaoning province, China. Drug-resistant pathogens in the fishponds and groundwater were isolated and subtyped by multilocus sequence typing (MLST). In total, 33 pathogenic strains, including Aeromonas veronii and …	2019-04	2021-01-12
QVP89IH8	journalArticle	2018	Hossain, S; De Silva, B C J; Dahanayake, P S; Heo, G-J	Characterization of virulence properties and multi-drug resistance profiles in motile Aeromonas spp. isolated from zebrafish (Danio rerio).	Letters in applied microbiology			10.1111/lam.13075		Aeromonas spp. are opportunistic pathogenic bacteria associated with a multitude of diseases in ornamental fish. In this study, virulence properties and antibiotic resistance patterns of 43 Aeromonas strains isolated from 46 zebrafish were investigated. The isolates were identified as Aeromonas veronii biovar veronii (n = 26), A. veronii biovar sobria (n = 3), Aeromonas hydrophila (n = 8), A. cav…	2018-12	598-605	6	67
WIKIENEJ	journalArticle	2011	Liu, Pan-Chen; Cheng, Ching-Fu; Chang, Chen-Hsuan; Lin, Shiun-Long; Wang, Way-Shyan; Hung, Shao-Wen; Chen, Ming-Hui; Lin, Cheng-Chung; Tu, Ching-Yu; Lin, Yu-Hsing	Highly virulent Photobacterium damselae subsp piscicida isolated from Taiwan paradise fish, Macropodus opercularis (L.), in Taiwan	African Journal of Microbiology Research					In Taiwan, a fish conservation farm had about 6,250 Taiwan paradise fishes, Macropodus opercularis (L.), which were separately cultivated in an outdoor tank containing 3,250 fishes, and an indoor tank containing the rest. The water supplying both tanks was the same running water source from the adjacent hills. Following a change in the fish feed (the commercial aquaculture feed became eel's feed)…	2011	2107-2113	15	5
QGB6IGTQ	journalArticle	2013	Rose, S; Hill, R; Bermudez, L E; Miller-Morgan, T	Imported ornamental fish are colonized with antibiotic-resistant bacteria	Journal of Fish Diseases			10.1111/jfd.12044		There has been growing concern about the overuse of antibiotics in the ornamental fish industry and its possible effect on the increasing drug resistance in both commensal and pathogenic organisms in these fish. The aim of this study was to carry out an assessment of the diversity of bacteria, including pathogens, in ornamental fish species imported into North America and to assess their antibiot…	2013	533-542	6	36
ZJLB3B9H	journalArticle	2013	Urku, Cigdem; Yardimci, Remziye Eda	Capillaria sp Infestation and Bacterial Septicemia in the Angel Fish (Pterophyllum scalare) TT - MELEK BALIKLARINDA (Pterophyllum scalare) Capillaria sp. ENFESTASYONU VE BAKTERIYEL SEPTISEMI.	Journal of FisheriesSciences.com					This study was carried out to determine the reason of mortalities in angel fishes (Pterophyllum scalare) kept in an aquarium fish rearing farm in Istanbul province. In diseased angel fish, which are suffering from loss of appetite followed by mortalities, no external symptoms were observed while clinical signs such as pale liver and kidney, darkened spleen were determined internally. Bacteriologi…	2013	232-240	3	7
KMXHXPE7	journalArticle	2013	Xu, Xiao-li; Li, He-mi; Shao, Peng; Cui, Kuan-kuan; Cai, Yan; Zhang, Qin	Identification and Phylogenetic Analyses of Pathogen Nocardia sp Islated from Giant Gourami (Osphronemus gorami)	Fisheries Science (Liaoning)					A strain of Bacterium (designed as 1214) was isolated and identified from the visceral of diseased tropical ornamental fish giant gourami (Osphronemus gorami) reared in Tianjin. The strain 1214 was found to be Gram-positive, branching, bead-like or long, slender, and filamentous rods in shapes. The infection experiments indicated that the isolated bacterium was pathogen responsible for the mortal…	2013	657-661	11	32
YFH5EA3P	journalArticle	2017	Wimalasena, S H M P; De Silva, B C J; Hossain, Sabrina; Pathirana, H N K S; Heo, Gang-Joon	Prevalence and characterisation of quinolone resistance genes in Aeromonas spp. isolated from pet turtles in South Korea	JOURNAL OF GLOBAL ANTIMICROBIAL RESISTANCE			10.1016/j.jgar.2017.06.001		Objectives: The aim of this study was to characterise Aeromonas spp. isolated from popular species of pet turtle to assess the potential risk of pet turtles as a source of target gene alterations in the quinolone resistance-determining region (QRDR) and transferable plasmid-mediated quinolone resistance (PMQR) genes. Methods: Twenty-five isolates comprising four species, namely Aeromonas enterope…	2017-12	34-38		11
H5WZW493	journalArticle	2018	Dharmaratnam, Arathi; Swaminathan, T Raja; Kumar, Raj; Basheer, V S	Aeromonas hydrophila associated with mass mortality of adult goldfish Carassius auratus (Linnaeus 1758) in ornamental farms in India	INDIAN JOURNAL OF FISHERIES			10.21077/ijf.2018.65.4.72719-14		Aeromonas hydrophila was identified the causative agent of a disease outbreak in goldfish, Carassius auratus from four ornamental fish farms in Kerala, India. Seven bacterial isolates viz., Plesiomonas shigelloides (NPPS-1), Aemmonas hydrophila (NPAH-1, 2, 3 and 4), Citrobacter freundii (NPCF-1) and Acinetobacter spp. (NPA-1) were isolated from the affected fish. Further, all four.4. hydrophila (…	2018	116-126	4	65
UX2K3NUJ	journalArticle	2016	Lu, A J; Hu, X C; Li, L; Sun, J F; Song, Y J; Pei, C; Zhang, C; Kong, X H	Isolation, identification and antimicrobial susceptibility of pathogenic Aeromonas media isolated from diseased Koi carp (Cyprinus carpio koi)	IRANIAN JOURNAL OF FISHERIES SCIENCES					Aeromonas infections are the most common bacterial disease of cultured fish in China. In this study, a gram-negative bacillus was isolated from the liver of diseased koi carp (Cyprinus carpio koi), and named strain KC-2. The results of morphological and biochemical tests, as well as phylogenetic analysis derived from 16S rRNA and gyrB sequences indicated that the isolated strain KC-2 was highly i…	2016-04	760-774	2	15
8SLT3AGP	journalArticle	2011	Jun, Jin Woo; Kim, Ji Hyung; Choresca Jr., Casiano H; Shin, Sang Phil; Han, Jee Eun; Jeong, Dal Sang; Park, Se Chang	Isolation and molecular detection of Plesiomonas shigelloides containing tetA gene from Asian arowana (Scleropages formosus) in a Korean aquarium	African Journal of Microbiology Research			10.5897/ajmr11.678		An Asian arowana (dragonfish; Scleropages formosus) that had been reared for public exhibition in a private commercial aquarium in Seoul Korea was recently found dead. A bacterial pathogen was cultured from the fish's kidney, identified, and confirmed as Plesiomonas shigelloides, using a Vitek System (R) 2, PCR and 16S rRNA gene sequencing. The isolated strain proved resistant to commercial antib…	2011	5019-5021	28	5
EFIL47FY	journalArticle	2012	John, Nifty; Hatha, A A M	Prevalence, distribution and drug resistance of motile aeromonads in freshwater ornamental fishes	Indian Journal of Fisheries					The objective of the present study was to assess the prevalence of various motile aeromonads in freshwater ornamental fishes and to elucidate the antibiogram and beta hemolytic activity among the isolates. A total of 120 ornamental fish samples were screened and analyzed for Aeromonas spp. Motile aeromonads were isolated from 37.5% of the ornamental fish samples. Various species of motile aeromon…	2012	161-164	2	59
GF4UAG28	journalArticle	2009	Jongjareanjai, Malinee; Assawawongkasem, Nongnut; Chansue, Nantarika	In vitro Antibiotic Susceptibility of Aeromonas hydrophila Isolated From Disease Ornamental Fish	Thai Journal of Veterinary Medicine					Thirty bacterial isolates were derived from ornamental fish patients (n=30) of the Veterinary Medical Aquatic Animal Research Center (VMARC), Faculty of Veterinary Science, Chulalongkorn University. The isolated bacterial strains were identified by using commercial biochemical identification kit (API Kits, bioMerieux (R) SA France). The antibiotics susceptibility testing was performed by disc dif…	2009	225-229	3	39
Y7IARPJA	journalArticle	2012	Sreedharan, Krishnan; Philip, Rosamma; Singh, Isaac Sarojani Bright	VIRULENCE POTENTIAL AND ANTIBIOTIC SUSCEPTIBILITY PATTERN OF MOTILE AEROMONADS ASSOCIATED WITH FRESHWATER ORNAMENTAL FISH CULTURE SYSTEMS: A POSSIBLE THREAT TO PUBLIC HEALTH	Brazilian Journal of Microbiology			10.1590/s1517-83822012000200040		Aeromonas spp. are ubiquitous aquatic organisms, associated with multitude of diseases in several species of animals, including fishes and humans. In the present study, water samples from two ornamental fish culture systems were analyzed for the presence of Aeromonas. Nutrient agar was used for Aeromonas isolation, and colonies (60 No) were identified through biochemical characterization. Seven c…	2012	754-765	2	43
A2DW4AXK	journalArticle	2016	Sahoo, P K; Swaminathan, T Raja; Abraham, Thangapalam Jawahar; Kumar, Raj; Pattanayak, S; Mohapatra, A; Rath, S S; Patra, Avijit; Adikesavalu, Harresh; Sood, Neeraj; Pradhan, P K; Das, B K; Jayasankar, P; Jena, J K	Detection of goldfish haematopoietic necrosis herpes virus (Cyprinid herpesvirus-2) with multi-drug resistant Aeromonas hydrophila infection in goldfish: First evidence of any viral disease outbreak in ornamental freshwater aquaculture farms in India.	Acta tropica			10.1016/j.actatropica.2016.05.004		This outbreak report details of a mortality event where Cyprinid herpes virus-2 (CyHV-2) was detected in association with multidrug-resistant Aeromonas hydrophila infection in goldfish, Carassius auratus, from commercial farms. The goldfish exhibited large scale haemorrhages on the body, fins and gills, lepidorthosis, necrosed gills, protruded anus and shrunken eyes. White nodular necrotic foci i…	2016-09	2021-08-17		161
PBD5GH9D	journalArticle	2017	De S Jagoda, S S S; Honein, Karim; Arulkanthan, Appudurai; Ushio, Hideki; Asakawa, Shuichi	Genome sequencing and annotation of Aeromonas veronii strain Ae52, a multidrug-resistant isolate from septicaemic gold fish (Carassius auratus) in Sri Lanka.	Genomics data			10.1016/j.gdata.2016.11.011		Here we report the draft genome sequence and annotation of A. veronii strain Ae52 isolated from the kidney of a morbund, septicaemic gold fish (Carassius auratus) in Sri Lanka. This clinical isolate showed resistance to multiple antimicrobials; amoxicillin, neomycin, trimethoprim-sulphonamide, chloramphenicol, tetracycline, enrofloxacin, erythromycin and nitrofurantoin. The size of the draft geno…	2017-03	46-48		11
T82PJGR4	journalArticle	2017	Chung, T-H; Yi, S-W; Shin, G-W	Antibiotic resistance and repetitive-element PCR fingerprinting in Aeromonas veronii isolates.	Journal of fish diseases			10.1111/jfd.12564		This study evaluated antibiotic resistance and the related genes in total 47 Aeromonas veronii isolates from pet fish, eel (Anguilla japonica) and koi (Cyprinus carpio) in Korea. In comparison with the antibiotic susceptibilities of isolates from eel and koi, those of pet fish were more resistant to ceftiofur, aminoglycosides, tetracycline and nitrofurantoin. And isolates from pet fish showed hig…	2017-06	821-829	6	40
HI63WL84	journalArticle	2011	Sreedharan, K; Philip, R; Singh, I S Bright	Isolation and characterization of virulent Aeromonas veronii from ascitic fluid of oscar Astronotus ocellatus showing signs of infectious dropsy.	Diseases of aquatic organisms			10.3354/dao02304		The cichlid oscar Astronotus ocellatus has worldwide commercial value in the pet fish industry because of its early maturation, relatively high fecundity, ability to identify its caretaker and also to alter colouration amongst conspecifics. Pathogenic strains of Aeromonas veronii resistant to multiple antibiotics were isolated from A. ocellatus individuals showing signs of infectious abdominal dr…	2011-03	29-39	1	94

## Sheet: Exclude_Out of date range
Key	Item Type	Publication Year	Author	Title	Publication Title	ISBN	ISSN	DOI	Url	Abstract Note	Date	Pages	Issue	Volume
GR8G3ICU	conferencePaper	1999	Kumlungpaet, Supap; Rodkhum, Channarong; Poonsuk, Kriengsak; Saitanu, Kriengsak	In vitro antimicrobial drugs susceptibility of Vibrio spp. isolated from black tiger shrimps (Penaeus monodon) and their cultural environment by agar dilution technique					http://agris.fao.org/agris-search/search.do?recordID=TH2002002937	In vitro 11 antimicrobial drugs susceptibility of 277 Vibrio isolates were tested by agar dilution technique. The organisms were isolated from black tiger shrimps, water collected from shrimp ponds, seawater and cockles. These samples were collected from intensive farming area. Biochemical identification of isolates revealed Vibrio parahaemolyticus (71 isolates), Vibrio harveyi (63 isolates), Vib…	1999	161-173
9Q4AF3RC	journalArticle	2000	Chandrakanthi, W H S; Pathiratne, A; Widanapathirana, G S	Characteristics and virulence of Aeromonas hydrophila isolates from freshwater fish with Epizootic Ulcerative Syndrome (EUS)	Journal of the National Science Foundation of Sri Lanka					Characteristics and virulence of Aeromonas hydrophila isolates recovered from ulcerated freshwater fish during the outbreaks of Epizootic Ulcerative Syndrome (EUS) that occurred in 1990-1992 in Sri Lanka were examined to find out whether the isolates could be categorized to a single virulent phenotypic group. Fifty three isolates of A. hydrophila recovered from ulcerated fish belonging to 12 diff…	2000	29-42	1	28
MHMN33HN	journalArticle	1985	Al-Jebouri, M M; Al-Meshhadani, N S	A note on antibiotic-resistant Escherichia coli in adult man, raw sewage and sewage-polluted River Tigris in Mosul, Nineva	The Journal of applied bacteriology			10.1111/j.1365-2672.1985.tb03354.x		A total of 600 isolates of Escherichia coli were isolated, over a 9 month period during 1984, from healthy human adults, raw sewage and the sewage-polluted River Tigris in Nineva. Over 90% of these organisms were E. coli type 1, but only 8.3% could be serogrouped as enteropathogenic E. coli. Resistance of these organisms to 11 antimicrobial drugs was assessed. Over 40% were antibiotic-resistant a…	1985	513-518	6	59
PMHWCJJ3	journalArticle	1993	Hatha, A A M; Gomathinayagam, P; Lakshmanaperumalsamy, P	INCIDENCE OF MULTIPLE ANTIBIOTIC-RESISTANT ESCHERICHIA-COLI IN THE BHAVANI RIVER	World Journal of Microbiology & Biotechnology			10.1007/bf00386309		Of 107 Escherichia coli strains isolated from the water, sediment and fish of the Bhavani River, all of which are considered potential causes of human enteric disease, 62% were resistant to more than four antibiotics. Levels of resistance to bacitracin, penicillin, and novobiocin were generally high whereas those to polymyxin-B and chloramphenicol were much lower. A high incidence of multiple ant…	1993	609-610	5	9
4FR4I5N2	journalArticle	2002	Saha, D; Pal, J	In vitro antibiotic susceptibility of bacteria isolated from EUS-affected fishes in India	Letters in Applied Microbiology			10.1046/j.1472-765X.2002.01124.x		Aims: Twelve antibiotics were evaluated for in vitro sensitivity against 16 bacterial strains isolated from surface lesions of fishes affected with epizootic ulcerative syndrome (EUS). Methods and Results: Disc diffusion assay in Mueller-Hinton agar showed that the pseudomonads and aeromonads were mainly resistant to penicillin, ampicillin and erythromycin. Additionally, some were resistant to ge…	2002	311-316	5	34
XAP62C9E	journalArticle	1985	Molitoris, E; Joseph, S W; Krichevsky, M I; Sindhuhardja, W; Colwell, R R	Characterization and distribution of Vibrio alginolyticus and Vibrio parahaemolyticus isolated in Indonesia	Applied and environmental microbiology					Previous studies have shown that Vibrio alginolyticus and Vibrio parahaemolyticus can be isolated from similar types of marine samples. In this report, the results of an examination of 567 V. alginolyticus and V. parahaemolyticus strains, isolated from seawater in Jakarta Bay and from more than 30 types of seafood from markets in Jakarta, Indonesia, are presented. Most isolates were from mackerel…	1985	1388-1394	6	50
R7E48CR5	journalArticle	1998	Shome, R; Shome, B R; Ram, N	Isolation, identification and antibiotic sensitivity of bacterial isolates from fresh water fishes	Indian Veterinary Journal						1998	969-972	11	75
579L6CHU	journalArticle	1999	Kang, Dong-Ryul; Lee, Hun-Ku	Species identification of the genus Aeromonas isolated from freshwater fish culture-ponds and seawater in Korea and their antibiotic resistance patterns	Journal of the Korean Society for Microbiology					Some species of mesophilic bacteria in the genus Aeromonas were isolated from a snakehead (Channa argus) culture-pond in the Myung-Ji area, a freshwater culture-pond in Pukyung National University, and seawater near the sewage treatment plant in Kwang-An Beach in Pusan. They were identified by biological characteristics, and their susceptibility to ten antibiotics including ampicillin, cefoxitin,…	1999	393-400	4	34
UQQ5VP66	journalArticle	2001	Thyssen, A; Ollevier, F	In vitro antimicrobial susceptibility of Photobacterium damselae subsp piscicida to 15 different antimicrobial agents	Aquaculture			10.1016/s0044-8486(01)00517-8		The in vitro susceptibilities of 145 Photobacterium dantselae subsp. piscicida strains, isolated from different geographical regions, against 15 major fish farming antimicrobial agents were assessed using a disc diffusion method. Ninety-nine percent of all isolates were sensitive to florfenicol and trimethoprime-sulfamethoxazole, 93% of the strains were resistant to erythromycin. Based on the ant…	2001	259-269	2021-03-04	200
TC8BGXM2	journalArticle	1989	Koul, K; Panhotra, B R	Isolation, survival & transfer of R-plasmid of Salmonella typhimurium in Dal Lake of Kashmir (India)	The Indian journal of medical research					Six strains of S. typhimurium were isolated from water samples of Dal Lake, Srinagar (India). These strains could survive and multiply in the Lake water and its filtrate. Viable count of this bacterium increased abruptly on 6th day of incubation with a peak level on 7th and 9th day, followed by sharp decline on 12th-14th day. Viable count was higher at 37 degrees C than at room temperature. At 4 …	1989	138-143		89
NHNJRXIX	journalArticle	1997	Singh, D V; Sanyal, S C	Enterotoxicity, haemolytic activity and antibiotic susceptibility of Aeromonas eucrenophila strains isolated from water and infected fish	Indian Journal of Experimental Biology					Strains of A. eucrenophila isolated from fresh water (2 strains) and infected fish (4 strains) were tested for haemolytic activity and enterotoxicity and any correlation between them. Also, the resistance patterns of A. eucrenophila were tested especially in relation to ampicillin. None of the A. eucrenophila strains caused fluid accumulation in the initial tests, however, they did so only after …	1997	144-147	2	35
BBWKY5X4	journalArticle	1997	Sung, Hung-Hung; Hong, Tang-Yao	The Gram-negative bacterial flora in hepatopancreas of giant freshwater prawn (Macrobrachium rosenbergii): Antibiotic sensitivities and production of extracellular products	Journal of the Fisheries Society of Taiwan					This study is an investigation of bacterial flora found in the hepatopancreas (HP) of apparently healthy giant freshwater prawn, Macrobrachium rosenbergii. Prawns purchased from a local fish market were divided into two group, one group of sixteen prawns was acclimated in dechlorinated freshwater at 30degree C for one week prior to use in experiments, and the other group of sixteen unacclimated p…	1997	211-223	3	24
TK95MX2R	journalArticle	1995	Chanratchakool, P; Pearson, M; Limsuwan, C; Roberts, R J	OXYTETRACYCLINE SENSITIVITY OF VIBRIO SPECIES ISOLATED FROM DISEASED BLACK TIGER SHRIMP, PENAEUS-MONODON FABRICIUS	Journal of Fish Diseases			10.1111/j.1365-2761.1995.tb01268.x			1995	79-82	1	18

## Sheet: Exclude_Reviews
Key	Item Type	Publication Year	Author	Title	Publication Title	ISBN	ISSN	DOI	Url	Abstract Note	Date	Pages	Issue	Volume
SDRW29IT	journalArticle	2018	Park, Kunbawui; Mok, Jong Soo; Kwon, Ji Young; Ryu, A Ra; Kim, Song Hee; Lee, Hee Jung; 박큰바위; 목종수; 권지영; 김송희; 이희정	Food-borne outbreaks, distributions, virulence, and antibiotic resistance profiles of Vibrio parahaemolyticus in Korea from 2003 to 2016: a review	Fisheries and Aquatic Sciences			10.1186/s41240-018-0081-4		Background: Vibrio parahaemolyticus is one of the most common causes of seafood-borne illnesses in Korea, either directly or indirectly, by consuming infected seafood. Many studies have demonstrated the antibiotic susceptibility profile of V. parahaemolyticus. This strain has developed multiple antibiotic resistance, which has raised serious public health and economic concerns. This article revie…	2018	2021-01-10	1	21
VLLF8WJW	journalArticle	2016	Elmahdi, Sara; DaSilva, Ligia V; Parveen, Salina	Antibiotic resistance of Vibrio parahaemolyticus and Vibrio vulnificus in various countries: A review.	Food microbiology			10.1016/j.fm.2016.02.008		Vibrio parahaemolyticus and Vibrio vulnificus are the leading causes of seafood associated infections and mortality in the United States. The main syndromes caused by these pathogens are gastroenteritis, wound infections, and septicemia. This article reviewed the antibiotic resistance profile of V. parahaemolyticus and V. vulnificus in the United States and other countries including Italy, Brazil…	2016-08	128-134		57
LECKZT8W	journalArticle	2007	Nonaka, Lisa; Suzuki, Satoru	Monitoring of drug resistant microorganisms in aquatic environments	Nippon Suisan Gakkaishi			10.2331/suisan.73.317			2007	317-320	2	73
ABFV7C6A	journalArticle	2009	Caruso, Domenico	Pathology in tropical fish culture and the ecopathological approach: Methodology and case study on Pangasiidae farming	Cahiers Agricultures			10.1684/agr.2009.0285		The profound changes in breeding and rearing systems along with the intensification of tropical aquaculture production, especially in South-East Asia, tend to increase the occurrence of epizooties and enzootic diseases, of which the socio-economic and environmental impacts amount to hundreds of millions of US $ per year. Because of the variety of cultured species and culture environments, disease…	2009	242-248	2021-02-03	18
6JMGSE63	journalArticle	2017	Yamasaki, S; Le, T D; Vien, M Q; Van Dang, C; Yamamoto, Y	Prevalence of extended-spectrum β-lactamase-producing Escherichia coli and residual antimicrobials in the environment in Vietnam	Animal Health Research Reviews			10.1017/S1466252317000160	https://www.scopus.com/inward/record.uri?eid=2-s2.0-85045630785&doi=10.1017%2FS1466252317000160&partnerID=40&md5=7a3effd23683ec2d7077f068e4502bdc	Emergence and spread of antimicrobial-resistant bacteria, including extended-spectrum β-lactamase (ESBL)-producing Escherichia coli, have become serious problems worldwide. Recent studies conducted in Vietnam revealed that ESBL-producing E. coli are widely distributed in food animals and people. CTX-M-9 and CTX-M-1 are the most prevalent β-lactamases among the identified ESBLs. Furthermore, most …	2017	128-135	2	18
7EU6WYYT	book	2017	Griffin, Matt J; Greenway, Terrence E; Wise, David J	Edwardsiella spp		978-1-78064-779-1 978-1-78064-778-4					2017
9J27DJPD	book	2009	Zhao, Jingyi; Dang, Hongyue	Antibiotic Resistance in Mariculture Environments of China		978-1-60741-623-4				China has become the largest mariculture country of the world The extensive and intense use of antibiotics in mariculture for the prevention and treatment of microbial infections of the farmed marine animals exerts a selective pressure on environmental bacteria The mariculture environment may have become a reservoir and dissemination source of antibiotic resistance The prevalence of antibiotic re…	2009
YQFCAKJP	journalArticle	2018	Hamidiyan, Negar; Salehi-Abargouei, Amin; Rezaei, Zeynab; Dehghani-Tafti, Roohollah; Akrami-Mohajeri, Fateme	The prevalence of Listeria spp. food contamination in Iran: A systematic review and meta-analysis	Food Research International			10.1016/j.foodres.2018.02.038		Listeria monocytogenes can cause circling disease, encephalitis, meningitis, septicemia, and mastitis in dairy cattle. Contamination from the environment can contaminate foods with Listeria spp. Consumption of foods containing L. monocytogenes can lead to listeriosis in susceptible people (adults with a compromised immune system), pregnant women, and infants. The objective of this study was to de…	2018	437-450		107
HX4HTUP9	journalArticle	2013	Carrique-Mas, Juan J; Bryant, J E	A Review of Foodborne Bacterial and Parasitic Zoonoses in Vietnam	Ecohealth			10.1007/s10393-013-0884-9		Vietnam has experienced unprecedented economic and social development in recent years, and the livestock sector is undergoing significant transformations. Although food animal production is still dominated by small-scale 'backyard' enterprises with mixed crop-livestock or livestock-aquatic systems, there is a trend towards more intensive and vertically integrated operations. Changes in animal pro…	2013	465-489	4	10
XK4TFWF2	journalArticle	2018	Koeck, R; Daniels-Haardt, I; Becker, K; Mellmann, A; Friedrich, A W; Mevius, D; Schwarz, S; Jurke, A	Carbapenem-resistant Enterobacteriaceae in wildlife, food-producing, and companion animals: a systematic review	Clinical Microbiology and Infection			10.1016/j.cmi.2018.04.004		Objectives: The spread of carbapenem-resistant Enterobacteriaceae (CRE) in healthcare settings challenges clinicians worldwide. However, little is known about dissemination of CRE in livestock, food, and companion animals and potential transmission to humans. Methods: We performed a systematic review of all studies published in the PubMed database between 1980 and 2017 and included those reportin…	2018	1241-1250	12	24
4CF89AI9	journalArticle	1999	Reilly, A; Kaferstein, F	Food safety and products from aquaculture	Journal of Applied Microbiology			10.1111/j.1365-2672.1998.tb05305.x		Aquaculture is currently one of the fastest growing food production systems in the world with production increasing at an average rate of 9.6% per year over the past decade. As world fish stocks are reaching the limits of exploitation, we shall rely to a far greater extent on products from aquaculture as food sources of high nutritional value. Approximately 90% of global aquaculture production is…	1999	249S-257S		85
9N9HB7HH	book	2017	Shoemaker, Craig A; Xu, De-Hai; Soto, Esteban	Streptococcus iniae and S. agalactiae		978-1-78064-779-1 978-1-78064-778-4					2017
PJX7B9AG	journalArticle	2018	Lee, Learn-Han; Raghunath, Pendru	Editorial: Vibrionaceae Diversity, Multidrug Resistance and Management	Frontiers in Microbiology			10.3389/fmicb.2018.00563			2018			9
RRH9KBKD	journalArticle	2016	Praveen, Praveen Kumar; Debnath, Chanchal; Shekhar, Shashank; Dalai, Nirupama; Ganguly, Subha	Incidence of Aeromonas spp. infection in fish and chicken meat and its related public health hazards: A review.	Veterinary world			10.14202/vetworld.2016.6-11		Aeromonas is recognized to cause a variety of diseases in man. In humans, they are associated with intestinal and extra-intestinal infections. With the growing importance of Aeromonas as an emerging pathogen, it is important to combat this organism. It is indisputable that Aeromonas strains may produce many different putative virulence factors such as enterotoxins, hemolysins or cytotoxins, and a…	2016-01	2021-06-11	1	9
NT3RARWP	journalArticle	2016	Hu, Yuanan; Cheng, Hefa	Health risk from veterinary antimicrobial use in China's food animal production and its reduction	ENVIRONMENTAL POLLUTION			10.1016/j.envpol.2016.04.099		The overuse and misuse of veterinary drugs, particularly antimicrobials, in food animal production in China cause environmental pollution and wide food safety concerns, and pose public health risk with the selection of antimicrobial resistance (AMR) that can spread from animal populations to humans. Elevated abundance and diversity of antimicrobial resistance genes (ARGs) and resistant bacteria (…	2016-12	993-997		219
5QYH94Z2	journalArticle	2016	Nhung, Nguyen T; Cuong, Nguyen V; Thwaites, Guy; Carrique-Mas, Juan	Antimicrobial Usage and Antimicrobial Resistance in Animal Production in Southeast Asia: A Review.	Antibiotics (Basel, Switzerland)			10.3390/antibiotics5040037		Southeast Asia is an area of great economic dynamism. In recent years, it has experienced a rapid rise in the levels of animal product production and consumption. The region is considered to be a hotspot for infectious diseases and antimicrobial resistance (AMR). We reviewed English-language peer-reviewed publications related to antimicrobial usage (AMU) and AMR in animal production, as well as a…	2016-11		4	5

## Sheet: Exclude_Strain surveys
Key	Item Type	Publication Year	Author	Title	Publication Title	ISBN	ISSN	DOI	Url	Abstract Note	Date	Pages	Issue	Volume
FAAQ3LQW	journalArticle	2017	Zhu, Fengjiao; Yang, Zongying; Zhang, Yiliu; Hu, Kun; Fang, Wenhong	Transcriptome differences between enrofloxacin-resistant and enrofloxacinsusceptible strains of Aeromonas hydrophila	Plos One			10.1371/journal.pone.0179549		Enrofloxacin is the most commonly used antibiotic to control diseases in aquatic animals caused by A. hydrophila. This study conducted de novo transcriptome sequencing and compared the global transcriptomes of enrofloxacin-resistant and enrofloxacin-susceptible strains. We got a total of 4,714 unigenes were assembled. Of these, 4,122 were annotated. A total of 3,280 unigenes were assigned to GO, …	2017	e0179549-e0179549	7	12
Q6K4ZVC4	journalArticle	2004	Jin Jun, L; Bum Jeong, J; Huh, M.-D. D; Chung, J.-K. K; Choi, D.-L. I; Lee, C.-H. H; Jeong, H D; Jun, L J; Jeong, J B; Huh, M.-D. D; Chung, J.-K. K; Choi, D.-L. I; Lee, C.-H. H; Jeong, H D	Detection of tetracycline-resistance determinants by multiplex polymerase chain reaction in Edwardsiella tarda isolated from fish farms in Korea	Aquaculture			10.1016/j.aquaculture.2004.07.025	https://www.scopus.com/inward/record.uri?eid=2-s2.0-4744365855&doi=10.1016%2Fj.aquaculture.2004.07.025&partnerID=40&md5=8e98773a3bdc4b936fd8f0f2fd28675d	To determine and discriminate the types of tetracycline (Tc)-resistance determinants (let), we developed a multiplex polymerase chain reaction (PCR). With minimized numbers of primers derived from. the variable and conserved regions of six different types of tet genes, tet(A)-(E) and (G), the multiplex PCR was sensitive and specific enough to discriminate the various types of tet genes, even mult…	2004	89-100	2021-01-04	240
5R74C32H	journalArticle	2018	Kuang, Dai; Zhang, Jianmin; Xu, Xuebin; Shi, Weimin; Chen, Sheng; Yang, Xiaowei; Su, Xudong; Shi, Xianming; Meng, Jianghong	Emerging high-level ciprofloxacin resistance and molecular basis of resistance in Salmonella enterica from humans, food and animals	INTERNATIONAL JOURNAL OF FOOD MICROBIOLOGY			10.1016/j.ijfoodmicro.2018.05.001		Disease caused by nontyphoidal serotypes of Salmonella enterica is the leading cause of foodborne illness worldwide. Many serotypes have also developed resistance to antimicrobials commonly used for the treatment of salmonellosis. Here we analyze 179 ciprofloxacin-resistant isolates identified among 3680 Salmonella isolated from humans, food, animals, and water collected in Shanghai, China. They …	2018-09	2021-01-09		280
QVL6NL3B	journalArticle	2015	Cao, Haipeng; Wen, Lefu; He, Shan; Lu, Liqun; Yang, Xianle; Chen, Baiyao	Vibrio cholerae: A Causal Agent for White Feces Syndrome in Freshwater Cultured Whiteleg Shrimp (Penaeus vannamei)	ISRAELI JOURNAL OF AQUACULTURE-BAMIDGEH					Whiteleg shrimp Penaeus vannamei is an important commercial shrimp species cultivated in China and many other countries worldwide. Bacteriosis is a major economic problem that inhibits the farming of this species in fresh water. White feces syndrome is an emerging epidemic in freshwater cultured P. vannamei and has caused significant economic damage. Only scarce information is available on Vibrio…	2015			67
IXIWNYLU	journalArticle	2016	Letchumanan, Vengadesh; Ser, Hooi-Leng; Tan, Wen-Si; Ab Mutalib, Nurul-Syakima; Goh, Bey-Hing; Chan, Kok-Gan; Lee, Learn-Han	Genome Sequence of Vibrio parahaemolyticus VP152 Strain Isolated from Penaeus indicus in Malaysia	FRONTIERS IN MICROBIOLOGY			10.3389/fmicb.2016.01410			2016-09			7
X9D3KPIS	journalArticle	2005	Maluping, R P; Lavilla-Pitogo, C R; DePaola, A; Janda, J M; Krovacek, K; Greko, C	Antimicrobial susceptibility of Aeromonas spp., Vibrio spp. and Plesiomonas shigelloides isolated in the Philippines and Thailand.	International journal of antimicrobial agents			10.1016/j.ijantimicag.2005.01.003			2005-04	348-350	4	25
ULNP88HF	journalArticle	2011	Majumdar, Tanmay; Das, Bhabatosh; Bhadra, Rupak K; Dam, Bomba; Mazumder, Shibnath	Complete nucleotide sequence of a quinolone resistance gene (qnrS2) carrying plasmid of Aeromonas hydrophila isolated from fish.	Plasmid			10.1016/j.plasmid.2011.05.001		Aeromonas hydrophila strain AO1 isolated from an infected fish was found to be resistant to several quinolones. A plasmid isolated from the strain AO1, termed pBRST7.6, was cloned and sequenced and shown to be 7621bp in length with a GC content of 60%. Further analysis confirmed that it contained a gene with 100% identity to qnrS2 genes described in plasmids associated with other Aeromonas specie…	2011-07	79-84	2	66
CBI8QDBE	journalArticle	2008	Kim, Mi-Jung; Hirono, Ikuo; Kurokawa, Ken; Maki, Takeshi; Hawke, John; Kondo, Hidehiro; Santos, Mudjekeewis D; Aoki, Takashi	Complete DNA sequence and analysis of the transferable multiple-drug resistance plasmids (R Plasmids) from Photobacterium damselae subsp. piscicida isolates collected in Japan and the United States.	Antimicrobial agents and chemotherapy			10.1128/AAC.01216-07		Photobacterium damselae subsp. piscicida is a bacterial fish pathogen that causes a disease known as pasteurellosis. Two transferable multiple-drug resistance (R) plasmids, pP99-018 (carrying resistance to kanamycin, chloramphenicol, tetracycline, and sulfonamide) and pP91278 (carrying resistance to tetracycline, trimethoprim, and sulfonamide), isolated from P. damselae subsp. piscicida strains f…	2008-02	606-611	2	52
RRMPGN2E	journalArticle	2019	Das, Uday Narayan; Singh, Asem Sanjit; Lekshmi, Manjusha; Nayak, Binaya Bhusan; Kumar, Sanath	Characterization of blaNDM-harboring, multidrug-resistant Enterobacteriaceae isolated from seafood.	Environmental science and pollution research international			10.1007/s11356-018-3759-3		Carbapenem-resistant Enterobacteriaceae (CRE) have evolved into a major challenge to antibiotic therapy worldwide. The problem is more confounding when wider dissemination of CRE occurs in the community and the environment. In this study, six blaNDM-harboring Enterobacteriaceae, four Klebsiella pneumoniae, and two Escherichia coli, isolated from seafood, were characterized with respect to their a…	2019-01	2455-2463	3	26
WEVEUYEQ	journalArticle	2019	Yu, Yongxiang; Zhang, Zheng; Wang, Yingeng; Liao, Meijie; Rong, Xiaojun; Li, Bin; Wang, Kai; Chen, Jing; Zhang, Hao	Complete Genome Sequence of Photobacterium damselae Subsp. damselae Strain SSPD1601 Isolated from Deep-Sea Cage-Cultured Sebastes schlegelii with Septic Skin Ulcer.	International journal of genomics			10.1155/2019/4242653		Photobacterium damselae subsp. damselae (PDD) is a Gram-negative bacterium that can infect a variety of aquatic organisms and humans. Based on an epidemiological investigation conducted over the past 3 years, PDD is one of the most important pathogens causing septic skin ulcer in deep-sea cage-cultured Sebastes schlegelii in the Huang-Bohai Sea area and present throughout the year with high abund…	2019	4242653-4242653		2019
CN48I45K	journalArticle	2018	Meidong, Ratchanu; Khotchanalekha, Kulwadee; Doolgindachbaporn, Sompong; Nagasawa, Takahiro; Nakao, Miki; Sakai, Kenji; Tongpim, Saowanit	Evaluation of probiotic Bacillus aerius B81e isolated from healthy hybrid catfish on growth, disease resistance and innate immunity of Pla-mong Pangasius bocourti.	Fish & shellfish immunology			10.1016/j.fsi.2017.11.032		Infectious diseases have been found to be a major cause of mortality in fish hatcheries. Probiotics have been introduced to replace antibiotics commonly used for treatment of bacterial infection in aquaculture. This study was conducted to isolate, screen, and evaluate the probiotic Bacillus spp. for potential use as a feed supplement to enhance fish growth, disease resistance and innate immunity …	2018-02	2021-01-10		73
84P5GI7K	journalArticle	2003	Furushita, M; Shiba, T; Maeda, T; Yahata, M; Kaneoka, A; Takahashi, Y; Torii, K; Hasegawa, T; Ohtal, M	Similarity of tetracycline resistance genes isolated from fish farm bacteria to those from clinical isolates	Applied and Environmental Microbiology			10.1128/aem.69.9.5336-5342.2003		Tetracycline-resistant (Tet(r)) bacteria were isolated from fishes collected at three different fish farms in the southern part of Japan in August and September 2000. Of the 66 Tet(r) gram-negative strains, 29 were identified as carrying tetB only. Four carried tetY, and another four carried tetD. Three strains carried tetC, two strains carried tetB and tetY, and one strain carried tetC and tetG.…	2003	5336-5342	9	69
V8IL29EG	journalArticle	2015	Hu, Meng-hua; Ma, Li-cai; Zhao, Shu; Liu, Xu; Zhou, Jun-fang; Fang, Wen-hong	Molecular analysis of multi-drug resistance and virulence genes in a pathogenic Vibrio alginolyticus	Marine Fisheries					A pathogenic Vibrio alginolyticus strain, named VA-76, was isolated from ceca contents of a diseased Litopenaeus vannamei collected from Fuqing, Fujian Province. Antimicrobial susceptibilty tests for 13 antimicrobials and infection assay for Litopenaeus vannamei were performed to determine the phenotype of antimicrobial resistance and pathogenicity of VA-76, respectivly. To explore the genotype o…	2015	557-564	6	37
3623E7HE	journalArticle	2003	Yoo, M H; Huh, M D; Kim, E H; Lee, H H; Jeong, H D	Characterization of chloramphenicol acetyltransferase gene by multiplex polymerase chain reaction in multidrug-resistant strains isolated from aquatic environments	Aquaculture			10.1016/s0044-8486(02)00169-2		Multidrug-resistant isolates carrying the chloramphenicol resistance gene were obtained from aquatic farms in various locations in Korea and studied to determine the distribution and origin of the cat gene. Out of the 134 isolates examined, 10 showed multidrug resistance to several different antibiotics including chloramphenicol (CP). One of these 10 multidrug-resistant bacteria, Vibrio damsela J…	2003	2021-11-21	2021-01-04	217
SPNC78S4	journalArticle	2014	Guo, Peng; Wang, Na; Liu, Yong-jie; Lu, Cheng-ping	Antimicrobial Susceptibility and Characterization of Outer Membrane Proteins of Aeromonas hydrophila Isolated in China	Journal of Integrative Agriculture			10.1016/s2095-3119(13)60312-3		Aeromonas hydrophila isolates from clinical cases (n=43) were tested against 8 antimicrobial agents and typed by outer membrane protein (OMP) pattern by using sodium dodecyl sulfate gel electrophoresis. All isolates were resistant to ampicillin (MICs, >= 16 mu g mL(-1)) and sulfamonomethoxine (MICs, >= 64 mu g mL(-1)), but susceptible to norfloxacin (MICs, <= 0.5 mu g mL(-1)). There was a high in…	2014	911-917	4	13
CM5ACGPJ	journalArticle	2015	Lai, Hung-Chiao; Ng, Tze Hann; Ando, Masahiro; Lee, Chung-Te; Chen, I Tung; Chuang, Jie-Cheng; Mavichak, Rapeepat; Chang, Sheng-Hsiung; Yeh, Mi-De; Chiang, Yi-An; Takeyama, Haruko; Hamaguchi, Hiro-o; Lo, Chu-Fang; Aoki, Takashi; Wang, Han-Ching	Pathogenesis of acute hepatopancreatic necrosis disease (AHPND) in shrimp	Fish & Shellfish Immunology			10.1016/j.fsi.2015.11.008		Acute hepatopancreatic necrosis disease (AHPND), also called early mortality syndrome (EMS), is a recently emergent shrimp bacterial disease that has resulted in substantial economic losses since 2009. AHPND is known to be caused by strains of Vibrio parahaemolyticus that contain a unique virulence plasmid, but the pathology of the disease is still unclear. In this study, we show that AHPND-causi…	2015	1006-1014	2	47
GIL7U7PY	journalArticle	2011	Meng, Hecheng; Zhang, Zhigang; Chen, Miaorui; Su, Yongyu; Li, Lin; Miyoshi, Shin-ichi; Yan, He; Shi, Lei	Characterization and horizontal transfer of class 1 integrons in Salmonella strains isolated from food products of animal origin	International Journal of Food Microbiology			10.1016/j.ijfoodmicro.2011.07.006		A total of 81 Salmonella isolates from retail meats and seafood in Hebei province, China, were assayed for the presence of and horizontal transfer of class 1 integrons. By the PCR screening for the integrons, class 1 integron was detected from strains in serotypes of Derby, Indiana, London and Choleraesuis, which were isolated from pork, chicken or seafood: however, two isolates contained the emp…	2011	274-277	3	149
JC76FIGF	journalArticle	2016	Li, Ruichao; Ye, Lianwei; Zheng, Zhiwei; Chan, Edward Wai Chi; Chen, Sheng	Genetic Characterization of a bla(VEB-2)-Carrying Plasmid in Vibrio parahaemolyticuse	Antimicrobial Agents and Chemotherapy			10.1128/aac.01749-16		This report describes the first detection of a bla(VEB-2) gene in a Vibrio parahaemolyticus strain isolated from a shrimp sample. The bla(VEB-2) gene was carried on a novel Inc-type plasmid that was likely to have originated from aquatic organisms, as indicated by a comparison with other known genetic elements in the GenBank database. However, the plasmid contains resistance elements usually harb…	2016	6965-6968	11	60
6BFYVB9A	journalArticle	2018	Zheng, Z; Li, R; Ye, L; Chan, E.W.-C.; Chen, S	Identification and characterization of IncA/C conjugative, bla NDM-1 -bearing plasmid in vibrio alginolyticus of food origin	Antimicrobial Agents and Chemotherapy			10.1128/AAC.01897-18	https://www.scopus.com/inward/record.uri?eid=2-s2.0-85057193314&doi=10.1128%2FAAC.01897-18&partnerID=40&md5=aa641959674f201774f06798503fc18f		2018		12	62
RAVZXTHH	journalArticle	2018	Yamaguchi, Takahiro; Kawahara, Ryuji; Harada, Kazuo; Teruya, Shihono; Nakayama, Tatsuya; Motooka, Daisuke; Nakamura, Shota; Phuc Do, Nguyen; Kumeda, Yuko; Van Dang, Chinh; Hirata, Kazumasa; Yamamoto, Yoshimasa	The presence of colistin resistance gene mcr-1 and-3 in ESBL producing Escherichia coli isolated from food in Ho Chi Minh City, Vietnam	Fems Microbiology Letters			10.1093/femsle/fny100		Colistin is indicated for the treatment of multidrug-resistant gram-negative bacterial infections. However, the spread of colistin-resistant bacteria harbouring an ma gene has become a serious concern. This study investigated local foods in Vietnam for contamination with colistin-resistant bacteria. A total of 261 extended-spectrum beta-lactamase (ESBL)- and AmpC-producing Escherichia coli isolat…	2018		11	365
IHR5WLMD	journalArticle	2009	Sun, Kun; Wang, Hua-lei; Zhang, Min; Mao, Zhi-zhong; Sun, Li	Genetic mechanisms of multi-antimicrobial resistance in a pathogenic Edwardsiella tarda strain	Aquaculture			10.1016/j.aquaculture.2008.12.021		TX01, a pathogenic Edwardsiella tarda strain isolated from diseased fish at an epidemic-inflicted fish farm in China, exhibits resistance to multiple classes of antimicrobial agents. The genes (kn(R). catA3, and tet(A), respectively) encoding resistance to kanamycin, chloramphenicol, and tetracycline were cloned and found to be 99-100% identical to the corresponding genes carried by known plasmid…	2009	134-139	2021-01-02	289
K44N75SM	journalArticle	2015	Thankappan, Bency; Ramesh, Dharmaraj; Ramkumar, Srinivasagan; Natarajaseenivasan, Kalimuthusamy; Anbarasu, Kumarasamy	Characterization of Bacillus spp. From the Gastrointestinal Tract of Labeo rohita-Towards to Identify Novel Probiotics Against Fish Pathogens	Applied Biochemistry and Biotechnology			10.1007/s12010-014-1270-y		The aim of the present study is to screen and characterize endogenous microbiota Bacillus spp. from the gastrointestinal (GI) tract of Labeo rohita in order to evaluate their probiotic attributes. A total of 74 isolates from the GI of L. rohita were evaluated for their antimicrobial properties by agar well-diffusion method against fish pathogens. Based on the better antibacterial features, three …	2015	340-353	1	175
ZT5EF49K	journalArticle	2019	Charway, Grace N A; Park, Seulki; Yu, Daeung; Je, Jae-Young; Kim, Do-Hung; Jung, Won-Kyo; Kim, Young-Mog	In Vitro Antibacterial and Synergistic Effect of Chitosan-Phytochemical Conjugates Against Antibiotic Resistant Fish Pathogenic Bacteria	Indian Journal of Microbiology			10.1007/s12088-018-0750-0		Chitosan-phytochemical conjugates exhibited significant antibacterial effect with minimum inhibitory concentration (MIC) ranging from 128 to 2048 mu g/ml against antibiotic-resistant fish pathogenic bacteria such as Edwardseilla tarda, Vibrio harveyi and Photobacterium damselaewhich were isolated from Korean cultured fish. Furthermore, the MIC values of old-fashioned antibiotics such as erythromy…	2019	116-120	1	59
UHGIZQ9K	journalArticle	2003	Doublet, B; Lailler, R; Meunier, D; Brisabois, A; Boyd, D; Mulvey, M R; Chaslus-Dancla, E; Cloeckaert, A	Variant Salmonella genomic island 1 antibiotic resistance gene cluster in Salmonella enterica serovar Albany	Emerging Infectious Diseases			10.3201/eid0905.020609		Salmonella genomic island 1 (SGI1) contains an antibiotic resistance gene cluster and has been previously identified in multidrug-resistant Salmonella enterica serovars Typhimurium DT104, Agona, and Paratyphi B. We identified a variant SGI1 antibiotic-resistance gene cluster in a multidrug-resistant strain of S. enterica serovar Albany isolated from food fish from Thailand and imported to France.…	2003	585-591	5	9
F4Z5VQJ6	journalArticle	2018	Lee, Yoonhang; Thanh Luan, Nguyen; Kim, Ahran; Kim, Nameun; Roh, Heyong Jin; Han, Hyun-Ja; Jung, Sung-Hee; Cho, Mi-Young; Kang, Ho Young; Kim, Do-Hyung	Complete Genome Sequence of Multiple-Antibiotic-Resistant Streptococcus parauberis Strain SPOF3K, Isolated from Diseased Olive Flounder (Paralichthys olivaceus)	Microbiology Resource Announcements			10.1128/genomeA.00248-18		Here, we report the complete genome sequence of multiple-antibioticresistant Streptococcus parauberis strain SPOF3K, isolated from the kidney of a diseased olive flounder in South Korea in 2013. Sequencing using a PacBio platform yielded a circular chromosome of 2,128,740 bp and a plasmid of 23,538 bp, harboring 2,123 and 24 protein-coding genes, respectively.	2018		17	6
P8L5MLXY	journalArticle	2009	Maki, Takeshi; Santos, Mudjekeewis D; Kondo, Hidehiro; Hirono, Ikuo; Aoki, Takashi	A Transferable 20-Kilobase Multiple Drug Resistance-Conferring R Plasmid (pKL0018) from a Fish Pathogen (Lactococcus garvieae) Is Highly Homologous to a Conjugative Multiple Drug Resistance-Conferring Enterococcal Plasmid	Applied and Environmental Microbiology			10.1128/aem.00039-09		Lactococcus garvieae, the causative agent of lactococcosis, has evolved strains that are highly resistant to antibiotics. Here, the 20,034-bp sequence of L. garvieae conjugative plasmid pKL0018 was determined. It contained two ermB genes and one tetS gene and a backbone more than 96% identical to that of pRE25, an Enterococcus faecalis plasmid from dry sausage.	2009	3370-3372	10	75
39ZU69TQ	journalArticle	2009	Beleneva, Irina A; Magarlamov, T Yu; Eliseikina, Marina G; Zhukova, Natalia V	Biochemical and pathogenic properties of the natural isolate of Shewanella algae from Peter the Great Bay, Sea of Japan	Journal of Invertebrate Pathology			10.1016/j.jip.2009.09.001		Pathogenic properties of the natural isolate of Shewanella algae from the coelomic fluid of the sea cucumber Apostichopus japonicus (Peter the Great Bay, Sea of Japan) were investigated. The isolate had oxydative metabolism, was positive for ornithine decarboxylase, cytochrome oxidase, catalase, DNase and gelatinase, hemolytically active, did not produce acid from carbohydrates, and did not hydro…	2009	250-255	3	102
JKJFBGI7	journalArticle	2012	Giri, Sib Sankar; Sukumaran, V; Dangi, Nitesh Kumar	Characteristics of Bacterial Isolates from the Gut of Freshwater Fish, Labeo rohita that May be Useful as Potential Probiotic Bacteria.	Probiotics and antimicrobial proteins			10.1007/s12602-012-9119-6		In this study, we aimed to evaluate the in vitro probiotic characteristics of three bacteria, Lactobacillus plantarum VSG3, Pseudomonas aeruginosa VSG2, and Bacillus subtilis VSG1, isolated from the gut of Labeo rohita. The bacterial isolates tolerated low pH and high bile concentrations in the fish well. The bacterial adhesion capacity to fish intestinal mucosa revealed that the three potential …	2012-12	238-242	4	4
U2Q7J2M8	journalArticle	2012	Han, J E; Kim, J H; Choresca, C H Jr; Shin, S P; Jun, J W; Chai, J Y; Park, S C	First description of ColE-type plasmid in Aeromonas spp. carrying quinolone resistance (qnrS2) gene.	Letters in applied microbiology			10.1111/j.1472-765X.2012.03293.x		AIMS: Isolation and full sequence analysis of ColE-type plasmid, which carries the qnrS2 gene. METHODS AND RESULTS: Quinolone resistance (qnrS2) gene-carrying plasmids were isolated from Aeromonas sobria and Aeromonas hydrophila strains, and plasmid sequencing was achieved by a primer-walking approach. The total sizes of these plasmids (pAQ2-1 and pAQ2-2) were 6900 bp and 6903 bp, respectively, a…	2012-10	290-294	4	55
QH6NT363	journalArticle	2014	Hedayatianfard, Keshvad; Akhlaghi, Mostafa; Sharifiyazdi, Hassan	Detection of tetracycline resistance genes in bacteria isolated from fish farms using polymerase chain reaction.	Veterinary research forum : an international quarterly journal					Five common tetracycline resistance genes tet(A), tet(B), tet(M), tet(O) and tet(S) were studied by polymerase chain reaction in 100 bacteria isolated from Iranian fish farms. In the antibiogram test most of the bacteria were either intermediately or completely resistant to tetracycline. Nine isolates out of 46 Aeromonas spp. contained either tet(A/M/S) resistant genes as follows: tet(A) in A. ve…	2014	269-275	4	5
T43ACKXW	journalArticle	2016	Albarral, Vicenta; Sanglas, Ariadna; Palau, Montserrat; Minana-Galbis, David; Fuste, M Carmen	Potential pathogenicity of Aeromonas hydrophila complex strains isolated from clinical, food, and environmental sources.	Canadian journal of microbiology			10.1139/cjm-2015-0466		Aeromonas are autochthonous inhabitants of aquatic environments, including chlorinated and polluted waters, although they can also be isolated from a wide variety of environmental and clinical sources. They cause infections in vertebrates and invertebrates and are considered to be an emerging pathogen in humans, producing intestinal and extra-intestinal diseases. Most of the clinical isolates cor…	2016-04	296-306	4	62
BCXBCHS7	journalArticle	2016	Letchumanan, Vengadesh; Ser, Hooi-Leng; Chan, Kok-Gan; Goh, Bey-Hing; Lee, Learn-Han	Genome Sequence of Vibrio parahaemolyticus VP103 Strain Isolated from Shrimp in Malaysia.	Frontiers in microbiology			10.3389/fmicb.2016.01496			2016	1496-1496		7
96PZI9QB	journalArticle	2011	Zheng, Beiwen; Tan, Shuguang; Gao, Jia; Han, Huiming; Liu, Jun; Lu, Guangwen; Liu, Di; Yi, Yong; Zhu, Baoli; Gao, George F	An unexpected similarity between antibiotic-resistant NDM-1 and beta-lactamase II from Erythrobacter litoralis.	Protein & cell			10.1007/s13238-011-1027-0		NDM-1 (New Delhi metallo-beta-lactamase) gene encodes a metallo-beta-lactamase (MBL) with high carbapenemase activity, which makes the host bacterial strain easily dispatch the last-resort antibiotics known as carbapenems and cause global concern. Here we present the bioinformatics data showing an unexpected similarity between NDM-1 and beta-lactamase II from Erythrobacter litoralis, a marine mic…	2011-03	250-258	3	2
TR5BM5AU	journalArticle	2012	Yu, Jong Earn; Cho, Mi Young; Kim, Jin-Woo; Kang, Ho Young	Large antibiotic-resistance plasmid of Edwardsiella tarda contributes to virulence in fish.	Microbial pathogenesis			10.1016/j.micpath.2012.01.006		Edwardsiella tarda, an enteric gram negative bacterium, infects a wide range of fish and causes a systemic fish disease called edwardsiellosis. E. tarda CK41, isolated from Japanese flounder diagnosed with edwardsiellosis, has exhibited a high degree of resistance to multiple antibiotics, including kanamycin, tetracycline, streptomycin, among others. As the bacterial antibiotic-resistance genes a…	2012-05	259-266	5	52
F7MC9QN8	journalArticle	2012	Han, J E; Kim, J H; Choresca, C H Jr; Shin, S P; Jun, J W; Chai, J Y; Park, S C	Prevalence of tet gene and complete genome sequencing of tet gene-encoded plasmid (pAHH01) isolated from Aeromonas species in South Korea.	Journal of applied microbiology			10.1111/j.1365-2672.2012.05237.x		AIMS: To investigate the tetracycline resistance related to tet genes in Aeromonas isolates collected from water and diseased fish in South Korea. METHODS AND RESULTS: A total of 34 Aeromonas strains were examined for their susceptibility to tetracycline using the minimum inhibitory concentration (MIC) assay, and the genetic determinants (tetA to E) were analysed. Among these strains, the tetA an…	2012-04	631-638	4	112
7PS6RR3H	journalArticle	2012	Nonaka, Lisa; Maruyama, Fumito; Miyamoto, Manabu; Miyakoshi, Masatoshi; Kurokawa, Ken; Masuda, Michiaki	Novel conjugative transferable multiple drug resistance plasmid pAQU1 from Photobacterium damselae subsp. damselae isolated from marine aquaculture environment.	Microbes and environments			10.1264/jsme2.me11338		The emergence of drug-resistant bacteria is a severe problem in aquaculture. The ability of drug resistance genes to transfer from a bacterial cell to another is thought to be responsible for the wide dissemination of these genes in the aquaculture environment; however, little is known about the gene transfer mechanisms in marine bacteria. In this study, we show that a tetracycline-resistant stra…	2012	263-272	3	27
F5H4FUTE	journalArticle	2017	Sugimoto, Yuta; Suzuki, Satoru; Nonaka, Lisa; Boonla, Chanchai; Sukpanyatham, Nop; Chou, Hsin-Yiu; Wu, Jer-Horng	The novel mef(C)-mph(G) macrolide resistance genes are conveyed in the environment on various vectors	JOURNAL OF GLOBAL ANTIMICROBIAL RESISTANCE			10.1016/j.jgar.2017.03.015		Background: The novel tandem genes mef(C) and mph(G) have been reported in marine bacteria in Japan. This paper aimed to characterise the extent of environmental distribution of mef(C) and mph(G) as well as their dissemination and persistence in aquatic bacterial communities. Methods: Erythromycin-resistant bacteria were isolated from Japan, Taiwan and Thailand aquaculture sites. The mef(C)-mph(G…	2017-09	47-53		10
A259X44R	journalArticle	2015	Kuang, Dai; Xu, Xuebin; Meng, Jianghong; Yang, Xiaowei; Jin, Huiming; Shi, Weimin; Pan, Haijian; Liao, Ming; Su, Xudong; Shi, Xianmin; Zhang, Jianmin	Antimicrobial susceptibility, virulence gene profiles and molecular subtypes of Salmonella Newport isolated from humans and other sources	INFECTION GENETICS AND EVOLUTION			10.1016/j.meegid.2015.10.003		Salmonella Newport (S. Newport) is a major serotype associated with human salmonellosis. A total of 79 S. Newport recovered from humans and other sources in China were characterized for antimicrobial susceptibility, virulence gene profiles and molecular subtypes using pulsed field gel electrophoresis (PFGE). Approximately 63.3% of the isolates were susceptible to all of 16 antimicrobials tested. …	2015-12	294-299		36
8D6TWZMT	journalArticle	2015	Onuk, Ertan Emek; Cayci, Yeliz Tanriverdi; Coban, Ahmet Yilmaz; Ciftci, Alper; Balta, Fikri; Didinen, Behire Isil; Altun, Soner; unlu, Mehtap Sogut; Deveci, Aydin	Detection of the First QnrS Gene Positivity in Aquatic Aeromonas spp. Isolates in Turkey	MIKROBIYOLOJI BULTENI			10.5578/mb.8839		Aeromonas spp. are oxidase positive, gram-negative, facultative anaerobic bacilli that are widely distributed in aquatic environments. A.hydrophila, A.sobria and A.bestiarum may cause severe infections in both human and cold-blooded animals. Environmental persistance of quinolones that are widely used in both human and veterinary medicine plays an important role in the selection of resistant muta…	2015-01	114-123	1	49
BQ9DBBT6	journalArticle	2001	L'Abee-Lund, T M; Sorum, H	Class 1 integrons mediate antibiotic resistance in the fish pathogen Aeromonas salmonicida worldwide.	Microbial drug resistance (Larchmont, N.Y.)			10.1089/10766290152652819		The presence of class 1 integrons was investigated in 38 sulfonamide-resistant strains of Aeromonas salmonicida subsp. salmonicida, atypical A. salmonicida and Escherichia coli conjugants with R plasmids originating from A. salmonicida. The strains originated from Finland, France, Japan, Norway, Scotland, Switzerland, and the United States. Additional resistance determinants in strains with class…	2001	263-272	3	7

[truncated: 1 more sheets: Exclude_Non Asia]
