# Supplementary material for: Twenty-year trends in antimicrobial resistance from aquaculture and fisheries in Asia
Source: Nat Commun. 2021 Sep 10;12:5384. doi: 10.1038/s41467-021-25655-8 (PMC8433129; doi:10.1038/s41467-021-25655-8)
Supplement: Supplementary file 6 — Supplementary Software [file 41467_2021_25655_MOESM6_ESM.zip]

Archive with 26 entries (25 files):
- R scripts__NCOMMS-21-08900/
- __MACOSX/._R scripts__NCOMMS-21-08900
- R scripts__NCOMMS-21-08900/6_geospatial_modelling_marine.R
- __MACOSX/R scripts__NCOMMS-21-08900/._6_geospatial_modelling_marine.R
- R scripts__NCOMMS-21-08900/.Rhistory
- __MACOSX/R scripts__NCOMMS-21-08900/._.Rhistory
- R scripts__NCOMMS-21-08900/.DS_Store
- __MACOSX/R scripts__NCOMMS-21-08900/._.DS_Store
- R scripts__NCOMMS-21-08900/2_resistancemetrics_stats_descriptive.R
- __MACOSX/R scripts__NCOMMS-21-08900/._2_resistancemetrics_stats_descriptive.R
- R scripts__NCOMMS-21-08900/7a_optimize_preprocessing.R
- __MACOSX/R scripts__NCOMMS-21-08900/._7a_optimize_preprocessing.R
- R scripts__NCOMMS-21-08900/7c_optimize_buffer_size_notaggregate.R
- __MACOSX/R scripts__NCOMMS-21-08900/._7c_optimize_buffer_size_notaggregate.R
- R scripts__NCOMMS-21-08900/5_geospatial_modelling_fw.R
- __MACOSX/R scripts__NCOMMS-21-08900/._5_geospatial_modelling_fw.R
- R scripts__NCOMMS-21-08900/3_resistance_prevalence.R
- __MACOSX/R scripts__NCOMMS-21-08900/._3_resistance_prevalence.R
- R scripts__NCOMMS-21-08900/readme.rtf
- __MACOSX/R scripts__NCOMMS-21-08900/._readme.rtf
- R scripts__NCOMMS-21-08900/7b_optimize_overlap_approach_as_function.R
- __MACOSX/R scripts__NCOMMS-21-08900/._7b_optimize_overlap_approach_as_function.R
- R scripts__NCOMMS-21-08900/1_pretreatment.R
- __MACOSX/R scripts__NCOMMS-21-08900/._1_pretreatment.R
- R scripts__NCOMMS-21-08900/4_pretreat_rasters.R
- __MACOSX/R scripts__NCOMMS-21-08900/._4_pretreat_rasters.R
