# Supplementary material for: Twenty-year trends in antimicrobial resistance from aquaculture and fisheries in Asia
Source: Nat Commun. 2021 Sep 10;12:5384. doi: 10.1038/s41467-021-25655-8 (PMC8433129; doi:10.1038/s41467-021-25655-8)
Supplement: Supplementary file 6 — Supplementary Software [file 41467_2021_25655_MOESM6_ESM.zip › R scripts__NCOMMS-21-08900/6_geospatial_modelling_marine.R]

library(glmnet)
library(gamsel)
library(gstat)
library(raster)
library(sp)
library(dismo)
library(rgdal)
library(rgeos)
library(pROC)
library(sf)
library(osmdata)
library(geosphere)
library(spatialEco)

########################
#Marine geospatial modeling
#########################

#select marine surveys
ALLXYTable.mar.tmp2 = ALLXYTable[ALLXYTable$LocationType %in% c("Marine",
                                                                "Brackish water",
                                                                "Coastal brackish water",
                                                                "Coastal brackish water hatchery",
                                                                "Coastal marine",
                                                                "Coastal marine hatchery"),]

#first microscale non-post harvest marine surveys within 1km to avoid duplicate coords
ALLXYTable.mar.tmp2.ms = ALLXYTable.mar.tmp2

for (j in 1:nrow(ALLXYTable.mar.tmp2.ms)){
  ALLXYTable.mar.tmp2.ms$XCoord[j] = ALLXYTable.mar.tmp2.ms$XCoord[j] + runif(1,0,0.0083333) * 2 - 0.0083333
  ALLXYTable.mar.tmp2.ms$YCoord[j] = ALLXYTable.mar.tmp2.ms$YCoord[j] + runif(1,0,0.0083333) * 2 - 0.0083333
}

###redistribute post harvest to open ocean
ALLXYTable.ph = subset(ALLXYTable, (LocationType == "Post harvest")
                       & (SpeciesAg %in% c("Marine Fish","Shrimp","Mixed","Other Pooled"))
                       & (SpeciesOrig != "Cultured"))

DFph = ALLXYTable.ph[(ALLXYTable.ph$P50 > 0),][c("XCoord","YCoord")]
coordinates(DFph) = c("XCoord","YCoord")
DFph = distanceFromPoints(L1psst,ALLXYTable.ph[(ALLXYTable.ph$P50 > 0),][c("XCoord","YCoord")])/1000

ALLXYTable.ph.coord = st_as_sf(ALLXYTable.ph, coords = c('XCoord','YCoord')) 
ALLXYTable.ph.coord = st_set_crs(ALLXYTable.ph.coord, "+proj=longlat +datum=WGS84 +ellps=WGS84 +towgs84=0,0,0 +units=m") #4326 in DMS

#read in coastlines and convert to sf necessary to measure shortest dist from ph points to coastline
Coastlines = readOGR("/Users/danschar/Desktop/Maps/ne_50m_coastline/ne_50m_coastline.shp")
Coastlines.tmp = Coastlines
Coastlines.tmp = crop(Coastlines.tmp, extent(24.7,154,-10.9,53.6))
crs(Coastlines.tmp) = "+proj=longlat +datum=WGS84 +ellps=WGS84 +towgs84=0,0,0 +units=m"
Coastlines.tmp = st_as_sf(Coastlines.tmp)

dist = geosphere::dist2Line(p = st_coordinates(ALLXYTable.ph.coord),
                            line = as(Coastlines.tmp[,1:2],'Spatial'))
dist.df = as.data.frame(dist)

#randomly redistribute PH surveys to ocean w/in 150km of nearest coastal location
#using spatialeco package erase.point
#first, randomly distribute within 150km radius of nearest coast
dist.df$ID = c(1:86)
dist.df = dist.df[,2:4]
dist.df_tmp = dist.df
for (j in 1:nrow(dist.df)){
  
  dist.df_tmp$lon[j] = dist.df$lon[j] + runif(1,0,(0.0083333 * 150)) * 2 - (0.0083333 * 150)
  dist.df_tmp$lat[j] = dist.df$lat[j] + runif(1,0,(0.0083333 * 150)) * 2 - (0.0083333 * 150)
}

#convert to spdf for spatialEco to erase points on land, then rm rows successfully randomly placed in ocean
coordinates(dist.df_tmp) = c("lon","lat")
proj4string(dist.df_tmp) = CRS("+proj=longlat +datum=WGS84") #decimal degree proj

rs_tmp = erase.point(dist.df_tmp,AsiaMap)
rs_tmp1 = dist.df_tmp[-which(dist.df_tmp$ID %in% rs_tmp$ID),]

#take only the coastal points not successfully redistributed and repeat procedure
dist.df = subset(dist.df, dist.df$ID %in% rs_tmp1$ID)

#bind all iterations successfully randomly redistributed to ocean w/in 150km of their nearest coastal point
rs_all = rbind(rs_tmp,rs_tmp_a,rs_tmp_b,rs_tmp_c,rs_tmp_d, rs_tmp_e, rs_tmp_f, rs_tmp_g, rs_tmp_h)
rs_all_df = as.data.frame(rs_all)
rs_all_df = rs_all_df[order(rs_all_df$ID),]

#visualize redistributed surveys
plot(AsiaMap, col = "grey70", border = "white", lwd = 0.5)
points(dist.df$lon, dist.df$lat, pch = 20, cex = .6, col = "black")
points(rs_all, pch = 20, col = "red", cex = .6)

ALLXYTable.ph.tmp.m3 = ALLXYTable.ph

ALLXYTable.ph.tmp.m3$XCoord = rs_all_df$lon
ALLXYTable.ph.tmp.m3$YCoord = rs_all_df$lat

#bind PH marine redistributed with coastal surveys
ALLXYTable.mar.m3 = rbind(ALLXYTable.ph.tmp.m3,ALLXYTable.mar.tmp2)

#how many coastal points are on land?
ALLXYTable.mar.tmp2_tmp = ALLXYTable.mar.tmp2

coordinates(ALLXYTable.mar.tmp2_tmp) = c("XCoord","YCoord")
proj4string(ALLXYTable.mar.tmp2_tmp) = "+proj=longlat +datum=WGS84 +no_defs" #decimal degree proj
ALLXYTable.mar.tmp2_tmp_inocean = erase.point(ALLXYTable.mar.tmp2_tmp, AsiaMap)
ALLXYTable.mar.tmp2_tmp_inocean = as.data.frame(ALLXYTable.mar.tmp2_tmp_inocean)

########################
#Marine interpolation
#######################

##############
#using (1)PH redistributed to ocean, plus (2)coastal/marine surveys not on land,
#plus (3)coastal surveys on land redistributed to their closest coastline

#first determine coastal surveys on land
ALLXYTable.mar.tmp2_tmp_onland = erase.point(ALLXYTable.mar.tmp2_tmp, AsiaMap, inside = F)
ALLXYTable.mar.tmp2_tmp_onland = as.data.frame(ALLXYTable.mar.tmp2_tmp_onland)

#place them at their nearest coastline
ALLXYTable.mar.tmp2_tmp_onland.coord = st_as_sf(ALLXYTable.mar.tmp2_tmp_onland, coords = c('XCoord','YCoord')) 
ALLXYTable.mar.tmp2_tmp_onland.coord = st_set_crs(ALLXYTable.mar.tmp2_tmp_onland.coord, "+proj=longlat +datum=WGS84 +ellps=WGS84 +towgs84=0,0,0 +units=m") #4326 in DMS

dist_coastalmar = geosphere::dist2Line(p = st_coordinates(ALLXYTable.mar.tmp2_tmp_onland.coord),
                                       line = as(Coastlines.tmp[,1:2],'Spatial'))
dist_coastalmar_df = as.data.frame(dist_coastalmar)

ALLXYTable.mar.tmp2_tmp_onland$XCoord = dist_coastalmar_df$lon
ALLXYTable.mar.tmp2_tmp_onland$YCoord = dist_coastalmar_df$lat

#combine all three sub-groups
ALLXYTable.mar.m3_all = rbind(ALLXYTable.ph.tmp.m3,
                              ALLXYTable.mar.tmp2_tmp_inocean,
                              ALLXYTable.mar.tmp2_tmp_onland)

#rasterize AsiaMap
AsiaMapr.tmp = spTransform(AsiaMap,CRS("+proj=longlat +datum=WGS84"))
AsiaMapr = raster(AsiaMapr.tmp, res = c(0.083333,0.083333))

#final set of marine surveys
ALLXYTable.mar.m3.ms = ALLXYTable.mar.m3_all
coordinates(ALLXYTable.mar.m3.ms) = c("XCoord","YCoord")
proj4string(ALLXYTable.mar.m3.ms) = CRS("+proj=longlat +datum=WGS84")

#create ocean mask
myMask_ocean.tmp = crop(World, extent(24.7,154,-10.9,53.6))
myMask_ocean = rasterize(myMask_ocean.tmp, use)
myMask_ocean.tmp2 = myMask_ocean

myMask_ocean.tmp2[][myMask_ocean[] == 0] = NA
myMask_ocean.tmp2[][is.na(myMask_ocean[]) == F] = 1

#interpolation
#idw
gs = gstat(formula = P50~1, data = ALLXYTable.mar.m3.ms)

idw = interpolate(AsiaMapr, gs)
extent(myMask_ocean.tmp2) = extent(idw)
idwm = mask(idw, myMask_ocean.tmp2, inverse = T)

#visualize idw P50s
par(mar = c(1,0,1,7))
plot(World_crop2, col = "grey65", border = "white", lwd = 0.5)
plot(idwm, col = ColsSp.div4, axes = F, box = F, legend = T, add = T,
     xlim=as.vector(bbox(World_crop2)[1,]), ylim = as.vector(bbox(World_crop2)[2,]))

#natural neighbor
gsnn = gstat(formula = P50~1, data = ALLXYTable.mar.m3.ms, nmax = 8, set = list(idp = 1))
nn = interpolate(AsiaMapr, gsnn)
extent(myMask_ocean.tmp2) = extent(nn)
nnm = mask(nn, myMask_ocean.tmp2, inverse = T)

#visualize nn P50s
par(mar = c(1,0,1,7))
plot(World_crop2, col = "grey65", border = "white", lwd = 0.5)
plot(nnm, col = ColsSp.div4, axes = F, box = F, legend = T, add = T,
     xlim=as.vector(bbox(World_crop2)[1,]), ylim = as.vector(bbox(World_crop2)[2,]))

#ordinary kriging
vu = variogram(P50~1, data = ALLXYTable.mar.m3.ms)
mu = fit.variogram(vu, vgm("Mat"), fit.method = 6)
plot(vu,mu)

gOK = gstat(NULL, "P50", P50~1, data = ALLXYTable.mar.m3.ms, model=mu, weights = ALLXYTable.mar.m3.ms$NIsolates)
OK = interpolate(AsiaMapr, gOK)
OKm = mask(OK, myMask_ocean.tmp2, inverse = T)

#visualize OK P50s
par(mar = c(1,0,1,7))
plot(World_crop2, col = "grey65", border = "white", lwd = 0.5)
plot(OKm, col = ColsSp.div4, axes = F, box = F, legend = T, add = T,
     xlim=as.vector(bbox(World_crop2)[1,]), ylim = as.vector(bbox(World_crop2)[2,]))


#Cross validate marine models using RMSE and generate RMSE-weighted ensemble model
library(Metrics)

nfolds = 5
k = kfold(ALLXYTable.mar.m3.ms, nfolds)
ensrmse = idwrmse = nnrmse = okrmse = rep(NA, 5)
for (i in 1:nfolds) {
  test = ALLXYTable.mar.m3.ms[k!=i,]
  train = ALLXYTable.mar.m3.ms[k==i,]
  #idw
  gs = gstat(formula = P50~1, locations = train)
  p1 = predict(gs, newdata=test, debug.level=0)$var1.pred
  idwrmse[i] = rmse(test$P50, p1)
  #nn
  gsnn = gstat(formula = P50~1, locations =  train, nmax = 8, set = list(idp = 1))
  p2 = predict(gsnn, newdata=test, debug.level=0)$var1.pred
  nnrmse[i] =  rmse(test$P50, p2)
  #ordinary kriging
  gOK = gstat(NULL, "P50", P50~1, locations = train, model=mu, weights = ALLXYTable.mar.m3.ms$NIsolates)
  p3 = predict(gOK, newdata = test, debug.level=0)$P50.pred
  okrmse[i] = rmse(test$P50, p3)
  
  w = c(idwrmse[i], nnrmse[i], okrmse[i])
  weights = w / sum(w)
  ensemble = p1 * weights[1] + p2 * weights[2] + p3 * weights[3]
  ensrmse[i] =  rmse(test$P50, ensemble)
}

rmidw = mean(idwrmse)
rmnn = mean(nnrmse)
rmok = mean(okrmse)
rmsum = c(rmidw, rmnn, rmok)

#individual rmse weighted
w = 1 / rmsum/sum(rmsum)
weights = (w / sum(w))

MarStack = stack(idw,nn,OK)
MarEnsembleWeighted = sum(MarStack * weights)
MarEnsembleWeightedm = mask(MarEnsembleWeighted, myMask_ocean.tmp2, inverse = T)


################
#visualize model
################
#color options
library(dichromat)
library(RColorBrewer)
library(viridis)

ColsSp = colorRampPalette(rev(brewer.pal(9,"Blues")))(101)
ColsSp.div = colorschemes$DarkRedtoBlue.18
ColsSp.div2 = colorschemes$BluetoOrange.12
ColsSp.div3 = colorschemes$BluetoDarkOrange.18
ColsSp.div4 = colorRampPalette(rev(brewer.pal(9,"RdYlBu")))(101)
ColsSP.CI = colorRampPalette(rev(brewer.pal(9,"RdYlGn")))(115)[1:100]

ColsSp.vir = viridis::plasma(100)
ColsSp.hcl = rev(hcl.colors(15,"Spectral"))

#visualize rmse weighted ensemble
par(mar = c(1,0,1,7))
plot(World_crop2, col = "grey65", border = "white", lwd = 0.5)
plot(MarEnsembleWeightedm, col = ColsSp.div4, axes = F, box = F, legend = T, add = T,
     xlim=as.vector(bbox(World_crop2)[1,]), ylim = as.vector(bbox(World_crop2)[2,]))

#buffer to coastlines
myCoastlinesMask = gBuffer(Coastlines)
myCoastlinesMask = crop(myCoastlinesMask, extent(World_crop2))

######add transparency function based on survey density
#spatial kernal density estimate at bandwidth of 1000km (where marine variogram reaches range)
KDE = sp.kde(ALLXYTable.mar.m3.ms, newdata = extent(MarEnsembleWeightedm), nc = 774, nr = 1552, bw = 8.333, mask = F, standardize = T)
extent(KDE) = extent(MarEnsembleWeightedm)

#re-scale KDE
KDE_tmp = KDE
KDE_tmp[KDE[] < .11] = .08
KDE_tmp[KDE[] > 1] = 1

par(mar = c(0,0,0,7))
plot(World_crop2, col = "grey65", border = "white", lwd = 0.5)
plot(mask(MarEnsembleWeightedm, myCoastlinesMask), col = ColsSp.div4, axes = F, zlim = c(0,.7), box = F, legend = T, add = T,
     xlim=as.vector(bbox(World_crop2)[1,]), ylim = as.vector(bbox(World_crop2)[2,]))
box(which = "inner", lty = "solid")

library(ggplot2)
#convert rasters to df
MarEnsembleWeightedm_coastm = mask(MarEnsembleWeightedm, myCoastlinesMask)

MarEnsembleWeightedmDF = as.data.frame(MarEnsembleWeightedm_coastm, xy = TRUE)
#KDEdf = as.data.frame(KDE, xy = TRUE)
KDEdf_tmp = as.data.frame(KDE_tmp, xy = TRUE)
MarEnsembleWeightedmDF = cbind.data.frame(MarEnsembleWeightedmDF, KDEdf_tmp$kde)

library(maptools)
#spdf as df
World = readOGR("/Users/danschar/Desktop/Maps/Centroids/World/World.shp")
World_crop2 = crop(World, extent(25.1,154,-10.9,47.5))
World_crop2.tmp = World_crop2
crs(World_crop2.tmp) = "+proj=longlat +datum=WGS84
+ellps=WGS84 +towgs84=0,0,0"
World_crop2.tmp@data$id = rownames(World_crop2.tmp@data)
AsiaMap_Marine = fortify(World_crop2.tmp, region = "id")
AsiaMap_MarineDF = merge(AsiaMap_Marine, World_crop2.tmp@data, by = "id")

#visualize marine P50 - Fig. 5
theme_mar<-list(theme(panel.grid.minor = element_blank(),
                      panel.grid.major = element_blank(),
                      panel.background = element_blank(),
                      axis.line = element_blank(),
                      axis.text.x = element_blank(),
                      axis.text.y = element_blank(),
                      axis.ticks = element_blank(),
                      axis.title.x = element_blank(),
                      axis.title.y = element_blank(),
                      legend.key.height = unit(2.8, "lines"),
                      legend.key.width = unit(1, "lines")
))

ggplot() +
  geom_raster(data = MarEnsembleWeightedmDF, 
              aes(x = x, y = y, 
                  fill = layer, alpha = KDEdf_tmp$kde)) + 
  scale_alpha("KDEdf_tmp$kde", range = c(.12,14), guide = "none") + 
  scale_fill_gradientn(colours = ColsSp.div4, na.value = "transparent") +
  labs(fill = "P50", face = "bold") +
  #scale_fill_gradient(low = ColsSp.div4[1], high = ColsSp.div4[99], na.value = "white") +
  geom_polygon(data = AsiaMap_MarineDF, 
               aes(x = long, y = lat, group = group),
               fill = "grey 65")  +
  geom_path(data = AsiaMap_MarineDF, aes(x = long, y = lat, group = group), color = "white", size = .1) +
  coord_sf(crs = st_crs(4326)) +
  theme_mar
