# Supplementary material for: Twenty-year trends in antimicrobial resistance from aquaculture and fisheries in Asia
Source: Nat Commun. 2021 Sep 10;12:5384. doi: 10.1038/s41467-021-25655-8 (PMC8433129; doi:10.1038/s41467-021-25655-8)
Supplement: Supplementary file 6 — Supplementary Software [file 41467_2021_25655_MOESM6_ESM.zip › R scripts__NCOMMS-21-08900/2_resistancemetrics_stats_descriptive.R]

###########
#Descriptive
###########
library(dplyr)
library(ggplot2)
library(cowplot)

#Mapping AST Methods
AqAMR$Method[AqAMR$Method %in% c("AD","AD or BD", "AD_PCR","BD","BD_PCR","BD_WGS","ATB VET","Etest","Etest_PCR")] = "AD"
AqAMR$Method[AqAMR$Method %in% c("DD","DD_BD_PCR", "DD_ERICPCR","DD_MLST","DD_PCR","DD_PCR_PFGE","DD_PFGE","DD_WGS")] = "DD"

AqAMR_DD = subset(AqAMR, Method == "DD")
AqAMR_AD = subset(AqAMR, Method == "AD")

#Create Asia map
AsiaMap = World[World@data$ISO_A3 %in% c(as.character(unique(AqAMR$ISO3)),"BRN","MAC","TLS","MMR","PRK","IDN",
                                         "MNG","AFG","NPL","LAO","BTN","ISR","JOR","SYR","IRQ","MDV","LKA",
                                         "ARM","AZE","BHR","CYP","GEO","OMN","QAT","PSE","ARE","YEM"),]
AsiaMapISO3 = World[World@data$ISO_A3 %in% c(as.character(unique(AqAMR$ISO3))),]

#Map of AST methods used
plot(AsiaMap, col = "grey90", border = "white", lwd = 0.5)
points(AqAMR_DD$XCoord,AqAMR_DD$YCoord, pch = 16, col = "#FF6347", cex = .8)
points(AqAMR_AD$XCoord,AqAMR_AD$YCoord, pch = 16, col = "steel blue", cex = .8)
legend(10,10, legend = c("Diffusion","Microdilution"), pch = 16, col = c("#FF6347","steel blue"), bty = 'n')

#set Asia sub-region according to United Nations M49 geographic standard classification
#https://unstats.un.org/unsd/methodology/m49/
#plus: EGY with Western Asia; TWN with Eastern Asia
AqAMR$Region[AqAMR$ISO3 %in% c("ARM","AZE","BHR","CYP","GEO","IRQ","ISR","JOR","KWT",
                               "LBN","OMN","QAT","SAU","PSE","SYR","TUR","ARE",	
                               "YEM", "EGY")] = "Western Asia"
AqAMR$Region[AqAMR$ISO3 %in% c("AFG","BGD","BTN","IND","IRN","MDV","NPL","PAK","LKA")] = "Southern Asia"
AqAMR$Region[AqAMR$ISO3 %in% c("BRN","KHM","IDN","LAO","MYS","MMR","PHL","SGP","THA",
                               "TLS","VNM")] = "South-eastern Asia"
AqAMR$Region[AqAMR$ISO3 %in% c("CHN","HKG","MAC","TWN","PRK","JPN","MNG","KOR")] = "Eastern Asia"

#merge regions (for pooled prev by sub-region)
AqAMR$CombRegion[AqAMR$Region %in% c("Western Asia", "Southern Asia")] = "Western and Southern Asia"
AqAMR$CombRegion[AqAMR$Region %in% c("South-eastern Asia")] = "South-eastern Asia"
AqAMR$CombRegion[AqAMR$Region %in% c("Eastern Asia")] = "Eastern Asia"

#not merging regions (for fw spatial k fold cv)
#AqAMR$CombRegion[AqAMR$Region %in% c("Western Asia")] = "Western Asia"
#AqAMR$CombRegion[AqAMR$Region %in% c("Southern Asia")] = "Southern Asia"
#AqAMR$CombRegion[AqAMR$Region %in% c("South-eastern Asia")] = "South-eastern Asia"
#AqAMR$CombRegion[AqAMR$Region %in% c("Eastern Asia")] = "Eastern Asia"


########################
#Resistance summary metrics
########################
#generate mean, P50 and P30 metrics for the dataset

ALLXYTable = NULL
for (i in 1:length(unique(AqAMR$DOI))){
  
  ALLDOI = subset(AqAMR, DOI == unique(AqAMR$DOI)[i])
  
  for (ii in 1:length(unique(ALLDOI$XCoord))){
    
    ALLDOIxc = subset(ALLDOI, XCoord == unique(ALLDOI$XCoord)[ii])
    
    for (iii in 1:length(unique(ALLDOIxc$MidDate))){
      
      ALLDOIxcmd = subset(ALLDOIxc, MidDate == unique(ALLDOIxc$MidDate)[iii])
      
      for (iiii in 1:length(unique(ALLDOIxcmd$Species))){
        
        ALLDOIxcmdsp = subset(ALLDOIxcmd, Species == unique(ALLDOIxcmd$Species)[iiii])
        
        for (iiiii in 1:length(unique(ALLDOIxcmdsp$Pathogen))){
          
          ALLDOIxcmdsppath = subset(ALLDOIxcmdsp, Pathogen == unique(ALLDOIxcmdsp$Pathogen)[iiiii])
          
          if(nrow(ALLDOIxcmdsppath)>0){
            
            #Define summary metrics 
            
            ALLMean = sum((ALLDOIxcmdsppath$Rescom*ALLDOIxcmdsppath$NIsolates)/100, na.rm = T) / sum(ALLDOIxcmdsppath$NIsolates)
            ALLP50 = sum(ALLDOIxcmdsppath$Rescom>=50, na.rm = T) / nrow(ALLDOIxcmdsppath)
            ALLP30 = sum(ALLDOIxcmdsppath$Rescom>=30, na.rm = T) / nrow(ALLDOIxcmdsppath)
            
            SMetrics = as.data.frame(cbind(ALLMean,ALLP50,ALLP30))
            names(SMetrics) = c("Mean","P50","P30")
            AllXYTable = cbind(ALLDOIxcmdsppath[,c(1,3:6,10,13,14,15,16,17,20,22,23,26,39)][1,],SMetrics)
            ALLXYTable = rbind(ALLXYTable,AllXYTable)
          }
        }
      }
    }
  }
}
ALLXYTable$MidDate = year(ALLXYTable$MidDate)
ALLXYTable = ALLXYTable[-which(ALLXYTable$MidDate %in% c(1996:1999)),]
ALLXYTable$Count = rep(1,nrow(ALLXYTable))
ALLXYTable$PubDate = year(ALLXYTable$PubDate)
ALLXYTable.count = aggregate(Count ~ CombRegion + PubDate, data = ALLXYTable, FUN = sum)

#calculate total isolates in study
print(paste0("Total isolates = ",sum(ALLXYTable$NIsolates, na.rm = T)))

#AMR surveys by pathogen across full data set
ALLXYTable.pathogen = aggregate(Count ~ Pathogen, data = ALLXYTable, FUN = sum)
ALLXYTable.pathogen = xtabs(Count ~ Pathogen, ALLXYTable.pathogen)
par(mar = c(9,4,4,2))
barplot(ALLXYTable.pathogen[rev(order(ALLXYTable.pathogen))], beside = TRUE, ylim = c(0,200), ylab = "AMR Surveys (n)", col = ColsRes[55], space = 0, las = 2, cex.lab = 1.2)

#species ag groupings
ALLXYTable_spag = aggregate(Count ~ SpeciesAg, data = ALLXYTable, FUN = sum)
ALLXYTable_spag_year = aggregate(Count ~ SpeciesAg+PubDate, data = ALLXYTable, FUN = sum)
#remove NAs
ALLXYTable_spag_year = ALLXYTable_spag_year %>% filter(SpeciesAg != "")

ggplot(data = ALLXYTable_spag_year, aes(x = PubDate, y = Count, fill = SpeciesAg)) +
  geom_bar(stat = "identity")+
  scale_fill_manual(values = c("#08326E","sky blue","#3182BD","#D1E2F2","#97C6DF","#FF6347"))+
  theme_classic()+
  theme(legend.title = element_blank())+
  theme(axis.line.y = element_line())+
  theme(axis.line.x = element_blank())+
  coord_cartesian(xlim = c(2002,2019))+
  theme(axis.text.x = element_text(size = 12))+
  theme(axis.text.y = element_text(size = 12))+
  theme(legend.text = element_text(size = 12))+
  theme(axis.title = element_text(size = 12))+
  labs(y = "AMR Surveys (n)", x = "")


###################
####fig. 1 boxplot 
###################
#cultured
myALLXYTable_cult_all =  ALLXYTable %>% filter(SpeciesOrig == "Cultured") %>% filter(NIsolates > 0)
vars = names(myALLXYTable_cult_all)[17:19] #"mean" "P50" "P30"
fits = lapply(vars, function(x) {glm(substitute(i ~ MidDate, list(i = as.name(x))), data = myALLXYTable_cult_all, family=quasibinomial, weights = log10(myALLXYTable_cult_all$NIsolates+1))})
lapply(fits, summary)
#extract coefficient and p value
sapply(fits, function(f) summary(f)$coefficients[,c(1,4)])[c(2,4),]
#predict and calculate RMSE
myPreds_cult = lapply(fits, function(f) predict(f,data = myALLXYTable_cult_all, type = "response", se.fit = T))
RMSE_mean = rmse(myALLXYTable_cult_all$Mean,myPreds_cult[[1]]$fit)
RMSE_P50 = rmse(myALLXYTable_cult_all$P50,myPreds_cult[[2]]$fit)
RMSE_P30 = rmse(myALLXYTable_cult_all$P30,myPreds_cult[[3]]$fit)

#wild caught
myALLXYTable_wc_all =  ALLXYTable %>% filter(SpeciesOrig == "Wild caught")  %>% filter(NIsolates > 0)
vars = names(myALLXYTable_wc_all)[17:19] #"mean" "P50" "P30"
fits = lapply(vars, function(x) {glm(substitute(i ~ MidDate, list(i = as.name(x))), data = myALLXYTable_wc_all, family=quasibinomial, weights = log10(myALLXYTable_wc_all$NIsolates+1))})
lapply(fits, summary)
#extract coefficient and p value
sapply(fits, function(f) summary(f)$coefficients[,c(1,4)])[c(2,4),]
#predict and calculate RMSE
myPreds_wc = lapply(fits, function(f) predict(f,data = myALLXYTable_wc_all, type = "response", se.fit = T))
RMSE_mean = rmse(myALLXYTable_wc_all$Mean,myPreds_wc[[1]]$fit)
RMSE_P50 = rmse(myALLXYTable_wc_all$P50,myPreds_wc[[2]]$fit)
RMSE_P30 = rmse(myALLXYTable_wc_all$P30,myPreds_wc[[3]]$fit)


tt_theme = theme(text = element_text(family="Helvetica", size=9),
                 panel.border=element_blank(),
                 panel.background=element_blank(),
                 panel.grid = element_blank(),
                 axis.ticks.x = element_line(size=0.3),
                 axis.ticks.y = element_blank(),
                 axis.title.x = element_text(lineheight = 1.2),
                 axis.title.y = element_text(size = 10),
                 axis.text.x = element_text(color="black", size=10),
                 axis.text.y = element_text(color="black", size = 10),
                 legend.position="none")

#cultured
tt_cult_plot =  ggplot(data = myALLXYTable_cult_all) +
  geom_point(mapping = aes(x=MidDate, y = P50),
             shape=21, fill="#3182BD", col="black", alpha=0.25, size=3, stroke=0.4, position = position_jitter(width = 0.2, height = 0)) +
  geom_boxplot(mapping = aes(x=MidDate, y = P50, group = MidDate), outlier.shape = NA, fill="grey 70", col="black", alpha=0.2) +
  geom_ribbon(mapping = aes(x = MidDate,
                            ymin = myPreds_cult[[2]]$fit - 1.96*myPreds_cult[[2]]$se.fit,
                            ymax = myPreds_cult[[2]]$fit + 1.96*myPreds_cult[[2]]$se.fit),
              alpha = 0.3, fill="#FD9825") +
  geom_line(mapping = aes(x = MidDate, y = myPreds_cult[[2]]$fit), size=0.75, col="darkred", linetype = "dotted") +
  xlab(label = "") +
  scale_x_continuous(breaks = c(2000,2002,2004,2006,2008,2010,2012,2014,2016,2018))+
  scale_y_continuous(n.breaks = 6) +
  theme_bw() +
  tt_theme

tt_cult_plot

#wild caught
tt_wc_plot =  ggplot(data = myALLXYTable_wc_all) +
  geom_point(mapping = aes(x=MidDate, y = P50),
             shape=21, fill="#0ABAB5", col="black", alpha=0.3, size=3, stroke=0.4, position = position_jitter(width = 0.2, height = 0)) +
  geom_boxplot(mapping = aes(x=MidDate, y = P50, group = MidDate), outlier.shape = NA, fill="grey 70", col="black", alpha=0.2) +
  geom_ribbon(mapping = aes(x = MidDate,
                            ymin = myPreds_wc[[2]]$fit - 1.96*myPreds_wc[[2]]$se.fit,
                            ymax = myPreds_wc[[2]]$fit + 1.96*myPreds_wc[[2]]$se.fit),
              alpha = 0.3, fill="#FD9825") +
  geom_line(mapping = aes(x = MidDate, y = myPreds_wc[[2]]$fit), size=0.75, col="darkred") +
  xlab(label = "") +
  scale_x_continuous(breaks = c(2000,2002,2004,2006,2008,2010,2012,2014,2016)) +
  scale_y_continuous(n.breaks = 6) +
  theme_bw() +
  tt_theme

tt_wc_plot

#extract regression values and CIs
tt_cult_plot_data_CI = layer_data(tt_cult_plot, 3)
tt_cult_plot_data = layer_data(tt_cult_plot, 4)

tt_wc_plot_data_CI = layer_data(tt_wc_plot, 3)
tt_wc_plot_data = layer_data(tt_wc_plot, 4)

#########
par(mar = c(5,4,4,2)+.1)
tt_plot = plot_grid(tt_cult_plot, tt_wc_plot, labels="auto", label_size=14,
                    nrow = 2)
tt_plot

#############################
#comparison of metrics P50, Mean, P30
#############################
#correlation coeffs
print(cor(myALLXYTable_cult_all$Mean,myALLXYTable_cult_all$P50, use = "pairwise.complete.obs"))
print(cor(myALLXYTable_wc_all$Mean,myALLXYTable_wc_all$P50, use = "pairwise.complete.obs"))
print(cor(ALLXYTable$Mean,ALLXYTable$P50, use = "pairwise.complete.obs"))

tt_cult_P50_plot = ggplot(data = myALLXYTable_cult_all) +
  geom_point(mapping = aes(x=MidDate, y = P50),
             shape=21, fill="#3182BD", col="black", alpha=0.25, size=3, stroke=0.4, position = position_jitter(width = 0.2, height = 0)) +
  geom_boxplot(mapping = aes(x=MidDate, y = P50, group = MidDate), outlier.shape = NA, fill="grey 70", col="black", alpha=0.2) +
  geom_ribbon(mapping = aes(x = MidDate,
                            ymin = myPreds_cult[[2]]$fit - 1.96*myPreds_cult[[2]]$se.fit,
                            ymax = myPreds_cult[[2]]$fit + 1.96*myPreds_cult[[2]]$se.fit),
              alpha = 0.3, fill="#FD9825") +
  geom_line(mapping = aes(x = MidDate, y = myPreds_cult[[2]]$fit), size=0.75, col="darkred", linetype = "dotted") +
  xlab(label = "") +
  scale_x_continuous(breaks = c(2000,2002,2004,2006,2008,2010,2012,2014,2016,2018))+
  scale_y_continuous(n.breaks = 6) +
  theme_bw() +
  tt_theme +
  labs(subtitle = "RMSE = 0.223")+
  theme(plot.subtitle = element_text(hjust = 0.5))

tt_cult_mean_plot = ggplot(data = myALLXYTable_cult_all) +
  geom_point(mapping = aes(x=MidDate, y = Mean),
             shape=21, fill="#3182BD", col="black", alpha=0.25, size=3, stroke=0.4, position = position_jitter(width = 0.2, height = 0)) +
  geom_boxplot(mapping = aes(x=MidDate, y = Mean, group = MidDate), outlier.shape = NA, fill="grey 70", col="black", alpha=0.2) +
  geom_ribbon(mapping = aes(x = MidDate,
                            ymin = myPreds_cult[[1]]$fit - 1.96*myPreds_cult[[1]]$se.fit,
                            ymax = myPreds_cult[[1]]$fit + 1.96*myPreds_cult[[1]]$se.fit),
              alpha = 0.3, fill="#FD9825") +
  geom_line(mapping = aes(x = MidDate, y = myPreds_cult[[1]]$fit), size=0.75, col="darkred", linetype = "dotted") +
  xlab(label = "") +
  scale_x_continuous(breaks = c(2000,2002,2004,2006,2008,2010,2012,2014,2016,2018))+
  scale_y_continuous(n.breaks = 6) +
  theme_bw() +
  tt_theme+
  labs(subtitle = "RMSE = 0.207")+
  theme(plot.subtitle = element_text(hjust = 0.5))

tt_cult_P30_plot = ggplot(data = myALLXYTable_cult_all) +
  geom_point(mapping = aes(x=MidDate, y = P30),
             shape=21, fill="#3182BD", col="black", alpha=0.25, size=3, stroke=0.4, position = position_jitter(width = 0.2, height = 0)) +
  geom_boxplot(mapping = aes(x=MidDate, y = P30, group = MidDate), outlier.shape = NA, fill="grey 70", col="black", alpha=0.2) +
  geom_ribbon(mapping = aes(x = MidDate,
                            ymin = myPreds_cult[[3]]$fit - 1.96*myPreds_cult[[3]]$se.fit,
                            ymax = myPreds_cult[[3]]$fit + 1.96*myPreds_cult[[3]]$se.fit),
              alpha = 0.3, fill="#FD9825") +
  geom_line(mapping = aes(x = MidDate, y = myPreds_cult[[3]]$fit), size=0.75, col="darkred", linetype = "dotted") +
  xlab(label = "") +
  scale_x_continuous(breaks = c(2000,2002,2004,2006,2008,2010,2012,2014,2016,2018))+
  scale_y_continuous(n.breaks = 6) +
  theme_bw() +
  tt_theme+
  labs(subtitle = "RMSE = 0.235")+
  theme(plot.subtitle = element_text(hjust = 0.5))

tt_wc_P50_plot =  ggplot(data = myALLXYTable_wc_all) +
  geom_point(mapping = aes(x=MidDate, y = P50),
             shape=21, fill="#0ABAB5", col="black", alpha=0.3, size=3, stroke=0.4, position = position_jitter(width = 0.2, height = 0)) +
  geom_boxplot(mapping = aes(x=MidDate, y = P50, group = MidDate), outlier.shape = NA, fill="grey 70", col="black", alpha=0.2) +
  geom_ribbon(mapping = aes(x = MidDate,
                            ymin = myPreds_wc[[2]]$fit - 1.96*myPreds_wc[[2]]$se.fit,
                            ymax = myPreds_wc[[2]]$fit + 1.96*myPreds_wc[[2]]$se.fit),
              alpha = 0.3, fill="#FD9825") +
  geom_line(mapping = aes(x = MidDate, y = myPreds_wc[[2]]$fit), size=0.75, col="darkred") +
  xlab(label = "") +
  scale_x_continuous(breaks = c(2000,2002,2004,2006,2008,2010,2012,2014,2016)) +
  scale_y_continuous(n.breaks = 6) +
  theme_bw() +
  tt_theme+
  labs(subtitle = "RMSE = 0.235")+
  theme(plot.subtitle = element_text(hjust = 0.5))

tt_wc_mean_plot =  ggplot(data = myALLXYTable_wc_all) +
  geom_point(mapping = aes(x=MidDate, y = Mean),
             shape=21, fill="#0ABAB5", col="black", alpha=0.3, size=3, stroke=0.4, position = position_jitter(width = 0.2, height = 0)) +
  geom_boxplot(mapping = aes(x=MidDate, y = Mean, group = MidDate), outlier.shape = NA, fill="grey 70", col="black", alpha=0.2) +
  geom_ribbon(mapping = aes(x = MidDate,
                            ymin = myPreds_wc[[1]]$fit - 1.96*myPreds_wc[[1]]$se.fit,
                            ymax = myPreds_wc[[1]]$fit + 1.96*myPreds_wc[[1]]$se.fit),
              alpha = 0.3, fill="#FD9825") +
  geom_line(mapping = aes(x = MidDate, y = myPreds_wc[[1]]$fit), size=0.75, col="darkred") +
  xlab(label = "") +
  scale_x_continuous(breaks = c(2000,2002,2004,2006,2008,2010,2012,2014,2016)) +
  scale_y_continuous(n.breaks = 6, limits = c(0,1)) +
  theme_bw() +
  tt_theme+
  labs(subtitle = "RMSE = 0.176")+
  theme(plot.subtitle = element_text(hjust = 0.5))

tt_wc_P30_plot =  ggplot(data = myALLXYTable_wc_all) +
  geom_point(mapping = aes(x=MidDate, y = P30),
             shape=21, fill="#0ABAB5", col="black", alpha=0.3, size=3, stroke=0.4, position = position_jitter(width = 0.2, height = 0)) +
  geom_boxplot(mapping = aes(x=MidDate, y = P30, group = MidDate), outlier.shape = NA, fill="grey 70", col="black", alpha=0.2) +
  geom_ribbon(mapping = aes(x = MidDate,
                            ymin = myPreds_wc[[3]]$fit - 1.96*myPreds_wc[[3]]$se.fit,
                            ymax = myPreds_wc[[3]]$fit + 1.96*myPreds_wc[[3]]$se.fit),
              alpha = 0.3, fill="#FD9825") +
  geom_line(mapping = aes(x = MidDate, y = myPreds_wc[[3]]$fit), size=0.75, col="darkred") +
  xlab(label = "") +
  scale_x_continuous(breaks = c(2000,2002,2004,2006,2008,2010,2012,2014,2016)) +
  scale_y_continuous(n.breaks = 6) +
  theme_bw() +
  tt_theme+
  labs(subtitle = "RMSE = 0.262")+
  theme(plot.subtitle = element_text(hjust = 0.5))


tt_metrics_plot = plot_grid(tt_cult_P50_plot,tt_cult_mean_plot,tt_cult_P30_plot,
                            tt_wc_P50_plot,tt_wc_mean_plot, tt_wc_P30_plot,
                            labels=c("a", "c", "e", "b", "d", "f"), label_size=14,
                            nrow = 2, ncol = 3, hjust = -.2, vjust = 1)

tt_metrics_plot

#######################
#time series comparisons
#######################
#annual survey distribution in temporal trends analysis
par(mfrow = c(1,2))
hist(myALLXYTable_cult_all$MidDate, breaks = c(1999:2019), col = "skyblue2", border = "black", main = "Cultured", xlab = "")
hist(myALLXYTable_wc_all$MidDate, breaks = c(1999:2016), col = "skyblue2", border = "black", main = "Wild Caught", xlab = "")

#cultured
myALLXYTable_cult_all_bf2011 = myALLXYTable_cult_all %>% filter(MidDate < 2011)
myGLM = glm(P50 ~ MidDate, data = myALLXYTable_cult_all_bf2011, family = quasibinomial, weights = log10(myALLXYTable_cult_all_bf2011$NIsolates+1))
summary(myGLM)
myPreds_cult_bf2011 = predict(myGLM,data = myALLXYTable_cult_all_bf2011, type = "response", se.fit = T)

tt_cult_plot_bf2011 =  ggplot(data = myALLXYTable_cult_all_bf2011) +
  geom_point(mapping = aes(x=MidDate, y = P50),
             shape=21, fill="#3182BD", col="black", alpha=0.25, size=3, stroke=0.4, position = position_jitter(width = 0.2, height = 0)) +
  geom_boxplot(mapping = aes(x=MidDate, y = P50, group = MidDate), outlier.shape = NA, fill="grey 70", col="black", alpha=0.2) +
  geom_ribbon(mapping = aes(x = MidDate,
                            ymin = myPreds_cult_bf2011$fit - 1.96*myPreds_cult_bf2011$se.fit,
                            ymax = myPreds_cult_bf2011$fit + 1.96*myPreds_cult_bf2011$se.fit),
              alpha = 0.3, fill="#FD9825") +
  geom_line(mapping = aes(x = MidDate, y = myPreds_cult_bf2011$fit), size=0.75, col="darkred", linetype = "dotted") +
  xlab(label = "") +
  scale_x_continuous(breaks = c(2000:2010))+
  scale_y_continuous(n.breaks = 6) +
  theme_bw() +
  tt_theme

tt_cult_plot_bf2011

myALLXYTable_cult_all_af2011 = myALLXYTable_cult_all %>% filter(MidDate >= 2011)
myGLM = glm(P50 ~ MidDate, data = myALLXYTable_cult_all_af2011, family = quasibinomial, weights = log10(myALLXYTable_cult_all_af2011$NIsolates+1))
summary(myGLM)
myPreds_cult_af2011 = predict(myGLM,data = myALLXYTable_cult_all_af2011, type = "response", se.fit = T)

tt_cult_plot_af2011 =  ggplot(data = myALLXYTable_cult_all_af2011) +
  geom_point(mapping = aes(x=MidDate, y = P50),
             shape=21, fill="#3182BD", col="black", alpha=0.25, size=3, stroke=0.4, position = position_jitter(width = 0.2, height = 0)) +
  geom_boxplot(mapping = aes(x=MidDate, y = P50, group = MidDate), outlier.shape = NA, fill="grey 70", col="black", alpha=0.2) +
  geom_ribbon(mapping = aes(x = MidDate,
                            ymin = myPreds_cult_af2011$fit - 1.96*myPreds_cult_af2011$se.fit,
                            ymax = myPreds_cult_af2011$fit + 1.96*myPreds_cult_af2011$se.fit),
              alpha = 0.3, fill="#FD9825") +
  geom_line(mapping = aes(x = MidDate, y = myPreds_cult_af2011$fit), size=0.75, col="darkred", linetype = "dotted") +
  xlab(label = "") +
  scale_x_continuous(breaks = c(2010:2018))+
  scale_y_continuous(n.breaks = 6) +
  theme_bw() +
  tt_theme

tt_cult_plot_af2011

#wild caught
myALLXYTable_wc_all_bf2010 = myALLXYTable_wc_all %>% filter(MidDate < 2010)
myGLM = glm(P50 ~ MidDate, data = myALLXYTable_wc_all_bf2010, family = quasibinomial, weights = log10(myALLXYTable_wc_all_bf2010$NIsolates+1))
summary(myGLM)
myPreds_wc_bf2010 = predict(myGLM,data = myALLXYTable_wc_all_bf2010, type = "response", se.fit = T)

tt_wc_plot_bf2010 =  ggplot(data = myALLXYTable_wc_all_bf2010) +
  geom_point(mapping = aes(x=MidDate, y = P50),
             shape=21, fill="#0ABAB5", col="black", alpha=0.3, size=3, stroke=0.4, position = position_jitter(width = 0.2, height = 0)) +
  geom_boxplot(mapping = aes(x=MidDate, y = P50, group = MidDate), outlier.shape = NA, fill="grey 70", col="black", alpha=0.2) +
  geom_ribbon(mapping = aes(x = MidDate,
                            ymin = myPreds_wc_bf2010$fit - 1.96*myPreds_wc_bf2010$se.fit,
                            ymax = myPreds_wc_bf2010$fit + 1.96*myPreds_wc_bf2010$se.fit),
              alpha = 0.3, fill="#FD9825") +
  geom_line(mapping = aes(x = MidDate, y = myPreds_wc_bf2010$fit), size=0.75, col="darkred", linetype = "dotted") +
  xlab(label = "") +
  scale_x_continuous(breaks = c(2000:2009)) +
  scale_y_continuous(n.breaks = 6, limits = c(0,1)) +
  theme_bw() +
  tt_theme

tt_wc_plot_bf2010

myALLXYTable_wc_all_af2010 = myALLXYTable_wc_all %>% filter(MidDate >= 2010)
myGLM = glm(P50 ~ MidDate, data = myALLXYTable_wc_all_af2010, family = quasibinomial, weights = log10(myALLXYTable_wc_all_af2010$NIsolates+1))
summary(myGLM)
myPreds_wc_af2010 = predict(myGLM,data = myALLXYTable_wc_all_af2010, type = "response", se.fit = T)

tt_wc_plot_af2010 =  ggplot(data = myALLXYTable_wc_all_af2010) +
  geom_point(mapping = aes(x=MidDate, y = P50),
             shape=21, fill="#0ABAB5", col="black", alpha=0.3, size=3, stroke=0.4, position = position_jitter(width = 0.2, height = 0)) +
  geom_boxplot(mapping = aes(x=MidDate, y = P50, group = MidDate), outlier.shape = NA, fill="grey 70", col="black", alpha=0.2) +
  geom_ribbon(mapping = aes(x = MidDate,
                            ymin = myPreds_wc_af2010$fit - 1.96*myPreds_wc_af2010$se.fit,
                            ymax = myPreds_wc_af2010$fit + 1.96*myPreds_wc_af2010$se.fit),
              alpha = 0.3, fill="#FD9825") +
  geom_line(mapping = aes(x = MidDate, y = myPreds_wc_af2010$fit), size=0.75, col="darkred", linetype = "dotted") +
  xlab(label = "") +
  scale_x_continuous(breaks = c(2010:2016)) +
  scale_y_continuous(n.breaks = 6, limits = c(0,1)) +
  theme_bw() +
  tt_theme

tt_wc_plot_af2010

tt_plot_split = plot_grid(tt_cult_plot_bf2011,tt_wc_plot_bf2010, tt_cult_plot_af2011, tt_wc_plot_af2010, labels= "auto", label_size=12,
                          ncol = 2, nrow = 2)
tt_plot_split


################################
#sensitivity analysis by taxonomic classification
################################
#move Ecoli over to strain
ALLXYTable_spp_genrm = ALLXYTable_spp
ALLXYTable_spp_genrm$Strain[ALLXYTable_spp_genrm$Pathogen %in% "Ecoli"] = "Ecoli"
#remove surveys only at genera level and where spp can not be disaggr
ALLXYTable_spp_genrm = ALLXYTable_spp_genrm %>% filter(Strain != "" & Strain != "veronii, caviae, jandaei, sobria, hydrophila, schubertii")

#cultured
myALLXYTable_cult_all_spp =  ALLXYTable_spp_genrm %>% filter(SpeciesOrig == "Cultured") %>% filter(NIsolates > 0)
myGLM_cult_spp = glm(P50 ~ MidDate, data = myALLXYTable_cult_all_spp, family = quasibinomial, weights = log10(myALLXYTable_cult_all_spp$NIsolates+1))
summary(myGLM_cult_spp)
#predict and calculate RMSE
myPreds_cult_spp = predict(myGLM_cult_spp,data = myALLXYTable_cult_all_spp, type = "response", se.fit = T)
print(rmse(myALLXYTable_cult_all_spp$P50,myPreds_cult_spp$fit))

tt_cult_spp_plot =  ggplot(data = myALLXYTable_cult_all_spp) +
  geom_point(mapping = aes(x=MidDate, y = P50),
             shape=21, fill="#3182BD", col="black", alpha=0.25, size=3, stroke=0.4, position = position_jitter(width = 0.2, height = 0)) +
  geom_boxplot(mapping = aes(x=MidDate, y = P50, group = MidDate), outlier.shape = NA, fill="grey 70", col="black", alpha=0.2) +
  geom_ribbon(mapping = aes(x = MidDate,
                            ymin = myPreds_cult_spp$fit - 1.96*myPreds_cult_spp$se.fit,
                            ymax = myPreds_cult_spp$fit + 1.96*myPreds_cult_spp$se.fit),
              alpha = 0.3, fill="#FD9825") +
  geom_line(mapping = aes(x = MidDate, y = myPreds_cult_spp$fit), size=0.75, col="darkred", linetype = "dotted") +
  xlab(label = "") +
  scale_x_continuous(breaks = c(2000,2002,2004,2006,2008,2010,2012,2014,2016,2018))+
  scale_y_continuous(n.breaks = 6) +
  theme_bw() +
  tt_theme+
  labs(subtitle = "RMSE = 0.226 (n=571)")+
  theme(plot.subtitle = element_text(hjust = 0.5))

tt_cult_spp_plot

#wild caught
myALLXYTable_wc_all_spp =  ALLXYTable_spp_genrm %>% filter(SpeciesOrig == "Wild caught") %>% filter(NIsolates > 0)
myGLM_wc_spp = glm(P50 ~ MidDate, data = myALLXYTable_wc_all_spp, family = quasibinomial, weights = log10(myALLXYTable_wc_all_spp$NIsolates+1))
summary(myGLM_wc_spp)

#predict and calculate RMSE
myPreds_wc_spp = predict(myGLM_wc_spp, data = myALLXYTable_wc_all_spp, type = "response", se.fit = T)
print(rmse(myALLXYTable_wc_all_spp$P50,myPreds_wc_spp$fit))


tt_wc_spp_plot =  ggplot(data = myALLXYTable_wc_all_spp) +
  geom_point(mapping = aes(x=MidDate, y = P50),
             shape=21, fill="#0ABAB5", col="black", alpha=0.3, size=3, stroke=0.4, position = position_jitter(width = 0.2, height = 0)) +
  geom_boxplot(mapping = aes(x=MidDate, y = P50, group = MidDate), outlier.shape = NA, fill="grey 70", col="black", alpha=0.2) +
  geom_ribbon(mapping = aes(x = MidDate,
                            ymin = myPreds_wc_spp$fit - 1.96*myPreds_wc_spp$se.fit,
                            ymax = myPreds_wc_spp$fit + 1.96*myPreds_wc_spp$se.fit),
              alpha = 0.3, fill="#FD9825") +
  geom_line(mapping = aes(x = MidDate, y = myPreds_wc_spp$fit), size=0.75, col="darkred") +
  xlab(label = "") +
  scale_x_continuous(breaks = c(2000,2002,2004,2006,2008,2010,2012,2014,2016)) +
  scale_y_continuous(n.breaks = 6, limits = c(0,1)) +
  theme_bw() +
  tt_theme+
  labs(subtitle = "RMSE = 0.221 (n=65)")+
  theme(plot.subtitle = element_text(hjust = 0.5))

tt_wc_spp_plot

tt_spp_plot = plot_grid(tt_cult_plot,tt_wc_plot,
                        tt_cult_spp_plot,tt_wc_spp_plot,
                        labels=c("a", "c", "b", "d"), label_size=14,
                        nrow = 2, ncol = 2, hjust = -.2, vjust = 1)
tt_spp_plot

#######################################
#Country level animal species-pathogen annual P50 trends
#######################################
#edwardsiella catfish VNM
ALLXYTable_edw_cat_vnm = subset(ALLXYTable, (ALLXYTable$Species == "Catfish") & (ALLXYTable$Pathogen == "Edwardsiella") & (ALLXYTable$ISO3 == "VNM"))
myGLM_edw_cat_vnm = glm(P50 ~ MidDate, data = ALLXYTable_edw_cat_vnm, family = quasibinomial, weights = log10(ALLXYTable_edw_cat_vnm$NIsolates+1))
summary(myGLM_edw_cat_vnm)
myPreds_edw_cat_vnm = predict(myGLM_edw_cat_vnm, data = ALLXYTable_edw_cat_vnm, type = "response", se.fit = T)

tt_edw_cat_vnm_plot =  ggplot(data = ALLXYTable_edw_cat_vnm) +
  geom_point(mapping = aes(x=MidDate, y = P50),
             shape=21, fill="#3182BD", col="black", alpha=0.3, size=3, stroke=0.4, position = position_jitter(width = 0.2, height = 0)) +
  geom_boxplot(mapping = aes(x=MidDate, y = P50, group = MidDate), outlier.shape = NA, fill="grey 70", col="black", alpha=0.2) +
  geom_ribbon(mapping = aes(x = MidDate,
                            ymin = myPreds_edw_cat_vnm$fit - 1.96*myPreds_edw_cat_vnm$se.fit,
                            ymax = myPreds_edw_cat_vnm$fit + 1.96*myPreds_edw_cat_vnm$se.fit),
              alpha = 0.3, fill="#FD9825") +
  geom_line(mapping = aes(x = MidDate, y = myPreds_edw_cat_vnm$fit), size=0.75, col="darkred", linetype = "dotted") +
  xlab(label = "") +
  scale_x_continuous(breaks = c(2004,2005,2006,2007,2008,2009,2010,2011)) +
  scale_y_continuous(n.breaks = 6, limits = c(0,1)) +
  theme_bw() +
  tt_theme

tt_edw_cat_vnm_plot

#yersinia trout TUR
ALLXYTable_yer_tro_tur = subset(ALLXYTable, (ALLXYTable$Species == "Trout") & (ALLXYTable$Pathogen == "Yersinia")  & (ALLXYTable$ISO3 == "TUR"))
myGLM_yer_tro_tur = glm(P50 ~ MidDate, data = ALLXYTable_yer_tro_tur, family = quasibinomial, weights = log10(ALLXYTable_yer_tro_tur$NIsolates+1))
summary(myGLM_yer_tro_tur)
myPreds_yer_tro_tur = predict(myGLM_yer_tro_tur, data = ALLXYTable_yer_tro_tur, type = "response", se.fit = T)

tt_yer_tro_tur_plot =  ggplot(data = ALLXYTable_yer_tro_tur) +
  geom_point(mapping = aes(x=MidDate, y = P50),
             shape=21, fill="#3182BD", col="black", alpha=0.3, size=3, stroke=0.4, position = position_jitter(width = 0.2, height = 0)) +
  geom_boxplot(mapping = aes(x=MidDate, y = P50, group = MidDate), outlier.shape = NA, fill="grey 70", col="black", alpha=0.2) +
  geom_ribbon(mapping = aes(x = MidDate,
                            ymin = myPreds_yer_tro_tur$fit - 1.96*myPreds_yer_tro_tur$se.fit,
                            ymax = myPreds_yer_tro_tur$fit + 1.96*myPreds_yer_tro_tur$se.fit),
              alpha = 0.3, fill="#FD9825") +
  geom_line(mapping = aes(x = MidDate, y = myPreds_yer_tro_tur$fit), size=0.75, col="darkred") +
  xlab(label = "") +
  scale_x_continuous(breaks = c(2001:2013)) +
  scale_y_continuous(n.breaks = 6, limits = c(0,1)) +
  theme_bw() +
  tt_theme

tt_yer_tro_tur_plot

#enterobacteriaceae fish IND
ALLXYTable_ent_fish_ind = subset(ALLXYTable, (ALLXYTable$Pathogen %in% c("Ecoli","Edwardsiella","Enterobacter","Klebsiella","Morganella","Proteus","Providencia","Salmonella","Shigella","Yersinia")) & (ALLXYTable$SpeciesAg %in% c("Freshwater Fish","Marine Fish","Brackish Water Fish")) & (ALLXYTable$ISO3 == "IND"))
myGLM_ent_fish_ind = glm(P50 ~ MidDate, data = ALLXYTable_ent_fish_ind, family = quasibinomial, weights = log10(ALLXYTable_ent_fish_ind$NIsolates+1))
summary(myGLM_ent_fish_ind)
myPreds_ent_fish_ind = predict(myGLM_ent_fish_ind, data = ALLXYTable_ent_fish_ind, type = "response", se.fit = T)

tt_ent_fish_ind_plot =  ggplot(data = ALLXYTable_ent_fish_ind) +
  geom_point(mapping = aes(x=MidDate, y = P50),
             shape=21, fill="#3182BD", col="black", alpha=0.3, size=3, stroke=0.4, position = position_jitter(width = 0.2, height = 0)) +
  geom_boxplot(mapping = aes(x=MidDate, y = P50, group = MidDate), outlier.shape = NA, fill="grey 70", col="black", alpha=0.2) +
  geom_ribbon(mapping = aes(x = MidDate,
                            ymin = myPreds_ent_fish_ind$fit - 1.96*myPreds_ent_fish_ind$se.fit,
                            ymax = myPreds_ent_fish_ind$fit + 1.96*myPreds_ent_fish_ind$se.fit),
              alpha = 0.3, fill="#FD9825") +
  geom_line(mapping = aes(x = MidDate, y = myPreds_ent_fish_ind$fit), size=0.75, col="darkred", linetype = "dotted") +
  xlab(label = "") +
  scale_x_continuous(breaks = c(2004:2016)) +
  scale_y_continuous(n.breaks = 6, limits = c(0,1)) +
  theme_bw() +
  tt_theme

tt_ent_fish_ind_plot

#tripanel plot
tt_path_animal_iso3_plot = plot_grid(tt_yer_tro_tur_plot,tt_edw_cat_vnm_plot,
                                     tt_ent_fish_ind_plot,
                        labels=c("auto"), label_size=14,
                        nrow = 3)
tt_path_animal_iso3_plot

##########################################
#Correlation with World Bank basic sanitation index
##########################################
#wild caught 
#read sanitation index
mySanitIndex = read.csv('/Users/danschar/Desktop/WB Sanitation Index/Book1.csv', header = T, stringsAsFactors = F)
#subset to ISO3 in wildcaught df
mySanitIndex = mySanitIndex[mySanitIndex$Country.Code %in% c("CHN","IND","TUR","MYS","LBN","KOR","IRN","BGD"),]
colnames(mySanitIndex) = c("Country","ISO3","2000","2001","2002","2003","2004","2005","2006","2007","2008",
                           "2009","2010","2011","2012","2013","2014","2015","2016","2017" )
#create df for merging
mySanitIndex_tmp = data.frame(c(rep("BGD",18),
                                rep("CHN",18), 
                                rep("IND",18), 
                                rep("IRN",18), 
                                rep("KOR",18), 
                                rep("LBN",18), 
                                rep("MYS",18), 
                                rep("TUR",18)),rep(2000:2017,8))
SanitIndex = as.numeric(c(mySanitIndex[1,3:20],
                          mySanitIndex[2,3:20],
                          mySanitIndex[3,3:20],
                          mySanitIndex[4,3:20],
                          mySanitIndex[5,3:20],
                          mySanitIndex[6,3:20],
                          mySanitIndex[7,3:20],
                          mySanitIndex[8,3:20]))
mySanitIndex_tmp = cbind(mySanitIndex_tmp, SanitIndex)
colnames(mySanitIndex_tmp) = c("ISO3","Year","SanitIndex")
#merge with wildcaught surveys
df_merged = merge(WildCaught, mySanitIndex_tmp, by.x=c("ISO3", "MidDate"), by.y=c("ISO3", "Year"))
df_merged$SanitIndex = round(df_merged$SanitIndex, digits = 1)

#glm regression
df_merged_tmp = boxplot(P50 ~ SanitIndex, data = df_merged, plot = F)
df_merged_tmp_DF = as.data.frame(cbind(df_merged_tmp$stats[3,],as.numeric(df_merged_tmp$names),df_merged_tmp$n))
names(df_merged_tmp_DF) = c("MeanMids","SI","n")
GLMsanitIndex = glm(MeanMids ~ SI, data = df_merged_tmp_DF, weights = df_merged_tmp_DF$n)
summary(GLMsanitIndex)

PredsGLMsanitIndex = predict(GLMsanitIndex, data = df_merged_tmp_DF)
boxplot(P50 ~ SanitIndex, data = df_merged, col = "steel blue", xlab = "basic sanitation (%)",cex.lab = 1.5, cex.axis = 1.5)
lines(c(1,27),c(PredsGLMsanitIndex[[1]],PredsGLMsanitIndex[[27]]), lwd = 2, col = "darkred", lty = 1)

######################################################
##Resistance rates comparing cultured with wild caught
######################################################
#violin plot
library(EnvStats)

myALLXYTable_data_tmp =  ALLXYTable %>% filter(!is.na(SpeciesOrig)) %>% filter(SpeciesOrig != "Mixed") %>% filter(NIsolates > 0)

myCult_wc_plot = ggplot(myALLXYTable_data_tmp, aes(x=SpeciesOrig, y=P50, fill=SpeciesOrig)) + 
  geom_violin(width = .8) +
  stat_n_text(fontface = "italic", size = 6)+
  scale_fill_manual(values = c("sky blue","steel blue")) +
  geom_boxplot(width=0.1, color="grey90", alpha=0.2) +
  theme_classic()+
  theme(axis.title.x = element_blank(), axis.title.y = element_text(size=19),
        legend.position = "none", axis.text.x = element_text(color="black", size=18),
        axis.text.y = element_text(color="black", size=18))+
  theme(legend.position="none")

myALLXYTable_data_tmp_boxdata = layer_data(myCult_wc_plot,1)

#myCult_wc_medians = boxplot(P50 ~ SpeciesOrig, data = myALLXYTable_data_tmp, plot = F)
#one way ANOVA
aov.SpOrig = aov(P50 ~ SpeciesOrig, data = myALLXYTable_data_tmp)
summary(aov.SpOrig)

#arcsine transform to normalize distribution
myALLXYTable_data_tmp_aov = myALLXYTable_data_tmp
myALLXYTable_data_tmp_aov$arctr = asin(sqrt(myALLXYTable_data_tmp$P50))
aov.SpOrig_arctr = aov(arctr ~ SpeciesOrig, data = myALLXYTable_data_tmp_aov)
summary(aov.SpOrig_arctr)
hist(residuals(aov.SpOrig_arctr))
qqnorm(residuals(aov.SpOrig_arctr))
qqline(residuals(aov.SpOrig_arctr))
shapiro.test(residuals(aov.SpOrig_arctr))
bartlett.test(arctr ~ SpeciesOrig, data = ALLXYTable[-which(ALLXYTable$SpeciesOrig == "Mixed"),])


##########################
#Surveys by region and ISO3
##########################
#convert df into xtab/matrix
GeoMatrix.alt = xtabs(Count ~ CombRegion + PubDate, ALLXYTable.count)
GeoMatrix.alt = GeoMatrix.alt[c(1,3,2),]

par(mar = c(5,4,4,2)+.1)
barplot(GeoMatrix.alt, col = ColsReg, border = "white", 
        cex.names = 1.3, cex.axis = 1.2, ylim = c(0,100),
        ylab = "AMR Surveys in Aquatic Animals", cex.lab = 1.2,
        xlim = c(0,18), width = rep(.75,18), space = 0)
legend(0, 90, c("Eastern Asia", "Western and Southern Asia", "South-eastern Asia"), fill = ColsReg, cex = .8, bty = "n")

#surveys by ISO3
ALLXYTable.iso3 = aggregate(Count ~ ISO3, data = ALLXYTable, FUN = sum)
ALLXYTable.iso3year = aggregate(Count ~ ISO3 + PubDate, data = ALLXYTable, FUN = sum)

library(wesanderson)
ISO3Col = c("grey50",rev(wes_palette("Zissou1",16, type = "continuous")),ColsRes[60],ColsRes[80],ColsRes[90])

GeoMatrix.iso3year = xtabs(Count ~ ISO3 + PubDate, ALLXYTable.iso3year)
par(oma = rep(0,4))
par(mar = c(5,5,4,2)+.1)
barplot(GeoMatrix.iso3year, col = ISO3Col , border = "black",
        cex.names = 1.3, cex.axis = 1.2, ylim = c(0,100),
        ylab = "AMR Surveys in Aquatic Animals", cex.lab = 1.2,
        xlim = c(0,18), width = rep(.75,18), space = 0)
legend(15, 105, ALLXYTable.iso3[,1], fill = ISO3Col, cex = .93, bty = "n", xpd = TRUE)

#############################################
#Association between P50 and History of AMU
##############################################
#PPS where HxAMU was recorded
ALLXYTable.hxamu = aggregate(Count ~ HistoryAMU + SpeciesOrig, data = ALLXYTable, FUN = sum)

#violin plot
ggplot(subset(ALLXYTable, !is.na(HistoryAMU)), aes(x=HistoryAMU, y=P50, fill=HistoryAMU)) + 
  geom_violin(width = .8) +
  stat_n_text(fontface = "italic", size = 6)+
  scale_fill_manual(values = c("grey40","#3182BD")) +
  geom_boxplot(width=0.1, color="grey90", alpha=0.2) +
  theme_classic()+
  theme(axis.title.x = element_blank(), axis.title.y = element_text(size=21),
        legend.position = "none", axis.text.x = element_text(color="black", size=21),
        axis.text.y = element_text(color="black", size=18))+
  theme(legend.position="none")


boxplot(P50 ~ HistoryAMU, data = ALLXYTable, ylab = "P50", col = c("#3182BD"), cex.lab = 1.2, cex.axis = 1.2)
#one way ANOVA
aov.hxamu = aov(P50 ~ HistoryAMU, data = ALLXYTable)
summary(aov.hxamu)

#arcsine transform to normalize distribution
aov.hxamu_arctr = aov(arctr ~ HistoryAMU, data = ALLXYTable)
summary(aov.hxamu_arctr)
hist(residuals(aov.hxamu_arctr))
qqnorm(residuals(aov.hxamu_arctr))
qqline(residuals(aov.hxamu_arctr))
shapiro.test(residuals(aov.hxamu_arctr))
bartlett.test(arctr ~ HistoryAMU, data = ALLXYTable)


####################################
#Assoc between P50 and HealthStatus
###################################
ggplot(subset(ALLXYTable, !is.na(HealthStatus) & HealthStatus != "Mixed"), aes(x=HealthStatus, y=P50, fill=HealthStatus)) + 
  geom_violin(width = .8) +
  stat_n_text(fontface = "italic", size = 6)+
  scale_fill_manual(values = c(ColsRes[70],ColsRes[40])) +
  geom_boxplot(width=0.1, color="grey90", alpha=0.2) +
  theme_classic()+
  theme(axis.title.x = element_blank(), axis.title.y = element_text(size=21),
        legend.position = "none", axis.text.x = element_text(color="black", size=21),
        axis.text.y = element_text(color="black", size=18))+
  theme(legend.position="none")


boxplot(P50 ~ HealthStatus, data = ALLXYTable[which(!is.na(ALLXYTable$HealthStatus) & ALLXYTable$HealthStatus != "Mixed"),], col = "steel blue")
aov.HealthStatus = aov(P50 ~ HealthStatus, data = ALLXYTable[which(!is.na(ALLXYTable$HealthStatus) & ALLXYTable$HealthStatus != "Mixed"),])
summary(aov.HealthStatus)

#arcsine transform to normalize distribution
aov.HealthStatus_arctr = aov(arctr ~ HealthStatus, data = ALLXYTable[which(!is.na(ALLXYTable$HealthStatus) & ALLXYTable$HealthStatus != "Mixed"),])
summary(aov.HealthStatus_arctr)
hist(residuals(aov.HealthStatus_arctr))
qqnorm(residuals(aov.HealthStatus_arctr))
qqline(residuals(aov.HealthStatus_arctr))
shapiro.test(residuals(aov.HealthStatus_arctr))
bartlett.test(arctr ~ HealthStatus, data = ALLXYTable[which(!is.na(ALLXYTable$HealthStatus) & ALLXYTable$HealthStatus != "Mixed"),])


#######################
#map of Asia sub-regions
########################
library(maptools)
library(grDevices)
par(mar = rep(3,2,2,1))
par(oma = rep(0,4))
EaA = World[World@data$ISO_A3 %in% c("CHN","HKG","MAC","PRK","JPN","MNG","KOR","TWN"),]
SEA = World[World@data$ISO_A3 %in% c("BRN","KHM","IDN","LAO","MYS","MMR","PHL","SGP","THA","TLS","VNM"),]
WSA = World[World@data$ISO_A3 %in% c("AFG","BGD","BTN","IND","IRN","MDV","NPL","PAK","LKA",
                                     "ARM","AZE","BHR","CYP","GEO","IRQ","ISR","JOR","KWT",
                                     "LBN","OMN","QAT","SAU","PSE","SYR","TUR","ARE","YEM"),]
plot(AsiaMap, border = "white", lwd = 0.5)
plot(EaA, col = adjustcolor("steel blue", alpha.f = .9), border = "white", lwd = 0.6, add=TRUE)
plot(SEA, col = adjustcolor("red3", alpha.f = .85), border = "white", lwd = 0.6, add=TRUE)
plot(WSA, col = adjustcolor("goldenrod1", alpha.f = .85), border = "white", lwd = 0.6, add=TRUE)
legend(30, 3, c("Eastern Asia", "Western and Southern Asia", "South-eastern Asia"), fill = ColsReg, cex = 1.2, bty = "n")


##############################
#Map survey locations P50 using all surveys
##############################
layout(matrix(c(1,2), nrow = 1, ncol= 2, byrow = T), widths = c(1,.1))
par(mar=rep(1, 4), oma=rep(2, 4), las=1)

plot(AsiaMap, col = "grey90", border = "white", lwd = 0.5)
plot(AsiaMapISO3, col = "grey70", border = "white", lwd = 0.7, add=TRUE)
points(ALLXYTable$XCoord, ALLXYTable$YCoord, pch = 20, col = ColsRes[round(100*ALLXYTable$P50)+1])

#add color scale
image(1, seq(.01, 1, .01), t(seq(1, 100, 1)), col=ColsRes, axes=FALSE)
axis(4, tick = F)
