# Supplementary material for: Twenty-year trends in antimicrobial resistance from aquaculture and fisheries in Asia
Source: Nat Commun. 2021 Sep 10;12:5384. doi: 10.1038/s41467-021-25655-8 (PMC8433129; doi:10.1038/s41467-021-25655-8)
Supplement: Supplementary file 6 — Supplementary Software [file 41467_2021_25655_MOESM6_ESM.zip › R scripts__NCOMMS-21-08900/7a_optimize_preprocessing.R]

library(raster)
library(gstat)
library(fields)
library(foreach)
library(doParallel)


##### Generating objects needed for the approach. change UK to OK, and get its variance #####
gUK.nombr <- gstat(NULL, "P50", P50~PresRSBRT+PresRSLASSO+PresRSGAM, data = XYTableSPDF.nombr, model=mu, weights = XYTableSPDF.nombr$NIsolates)
newdata = myStackg.nombr[1:3,]
newdata$PresRSBRT = c(1,0,0)
newdata$PresRSLASSO = c(0,1,0)
newdata$PresRSGAM= c(0,0,1)

coefs = as.data.frame(predict(gUK.nombr,newdata,BLUE = T))[1:3,1]

# get residuals for all current points
XYTableSPDF.nombr$res = XYTableSPDF.nombr$P50 - coefs[1] * XYTableSPDF.nombr$PresRSBRT - coefs[2] * XYTableSPDF.nombr$PresRSLASSO - coefs[3] * XYTableSPDF.nombr$PresRSGAM 

# ordinary kriging with residuals
gOK = gstat(NULL, "P50", res~1, data = XYTableSPDF.nombr, model=mu, weights = XYTableSPDF.nombr$NIsolates)
OK = predict(gOK,myStackg.nombr)
OKb = brick(OK)
krg_Current_var = mask(OKb[[2]],myMask)

# first try to use logged human population density as weight
hpop_log = hpop
hpop_log[] = log(hpop[]+1)

##### parameters for overlap function #####
weight = hpop_log
buf = 332
krige_var = krg_Current_var
n_future = 50
XY_krige = XYTableSPDF.nombr

# imaginary information for new surveys
set.seed(2020)
newRes = sample(XYTableSPDF.nombr$P50,n_future,replace = T)
newRep = round(sample(XYTableSPDF.nombr$L10Nisolates,n_future,replace = T))+1

# define maximum and minimum kriging variance
krg_Current_var_min = min(krg_Current_var[],na.rm = T)
krg_Current_var_max = max(krg_Current_var[],na.rm = T)

save.image("preprocessed_image.RData")
