# Supplementary material for: Twenty-year trends in antimicrobial resistance from aquaculture and fisheries in Asia
Source: Nat Commun. 2021 Sep 10;12:5384. doi: 10.1038/s41467-021-25655-8 (PMC8433129; doi:10.1038/s41467-021-25655-8)
Supplement: Supplementary file 6 — Supplementary Software [file 41467_2021_25655_MOESM6_ESM.zip › R scripts__NCOMMS-21-08900/7c_optimize_buffer_size_notaggregate.R]

library(raster)
library(gstat)
library(fields)
library(foreach)
library(doParallel)

asked_cores = 16
load("Dan_image.RData")
load("preprocessed_image.RData")
# load overlap functions
source("Overlap_approach_as_function.R")

##### use only freshwater #####
colnames_to_match = colnames(XY_krige@data)[colnames(XY_krige@data)%in%colnames(ALLXYTable_FW)]
x = do.call(paste, c(XY_krige@data[colnames_to_match], sep = "")) 
y = do.call(paste, c(ALLXYTable_FW[colnames_to_match], sep = "")) 
XY_krige@data = XY_krige@data[which(x%in%y),]
XY_krige@coords = XY_krige@coords[which(x%in%y),]


##### aggregate raster file #####
agg_by = 1
hpop = aggregate(hpop,fact = agg_by)
hpop_log = aggregate(hpop_log,fact = agg_by)
weight = hpop_log
myMask = resample(myMask,hpop)

# use hpop_log multiplied by fish production as weight
# first read world shapefile
world_shape = shapefile("world_shape_file/World")

#world_shape = crop(world_shape,myMask)
world_shape_raster = rasterize(world_shape,hpop_log)
world_shape_raster = mask(world_shape_raster,myMask)
fish_prod_raster = world_shape_raster
fish_prod_raster[] = NA
# match country names to assign fish production
fish_production_csv = read.csv("Aqua production volumes.csv",row.names = 1,stringsAsFactors = F)
mymatches = match(fish_production_csv$Land.Area,world_shape_raster@data@attributes[[1]]$NAME_LONG)
for ( i in 1:length(mymatches)){
  fish_prod_raster[which(world_shape_raster[] == mymatches[i])] = fish_production_csv$X2018[i]
  
}
fish_prod_raster[] = log10(fish_prod_raster[]+1)

# standardize both layer to between 0 and 1
range01 <- function(x, minx, maxx){(x-minx)/(maxx-minx)}
hpop_log[!is.na(hpop_log[])] <- range01(hpop_log[!is.na(hpop_log[])], minx = min(hpop_log[!is.na(hpop_log[])]), maxx = max(hpop_log[!is.na(hpop_log[])]))
fish_prod_raster[!is.na(fish_prod_raster[])] <- range01(fish_prod_raster[!is.na(fish_prod_raster[])], minx = min(fish_prod_raster[!is.na(fish_prod_raster[])]), maxx = max(fish_prod_raster[!is.na(fish_prod_raster[])]))


hpop_log = hpop_log*fish_prod_raster
hpop = hpop*fish_prod_raster
weight = hpop_log

# ordinary kriging with residuals, aggregate both RSmeta and stackg
myRSMeta.nombr = aggregate(myRSMeta.nombr,fact = agg_by)
myStack.nombr = aggregate(myRSMeta.nombr, fact=1, fun=mean, expand=TRUE, na.rm=TRUE)
myStack.nombr = resample(myStack.nombr,hpop)

# Convert Stack as SpatialGrid (we could use interpolate but this doesn't allow to calculate the kriging variance)
myStackg.nombr = as(myStack.nombr, 'SpatialGridDataFrame')

OK = predict(gOK,myStackg.nombr)
OKb = brick(OK)

krg_Current_var = mask(OKb[[2]],myMask)
krige_var = krg_Current_var

##### deduplicate coordinates #####
set.seed(2020)
for (t in 1:nrow(XY_krige@data)) if (duplicated(XY_krige@coords)[t]) {
  XY_krige@coords[t, ] <- c(XY_krige@coords[t, 1] + runif(1, 
                                                          -0.005, 0.005), XY_krige@coords[t, 2] + runif(1, -0.005, 
                                                                                                        0.005))
}

##### apply buffer size optimization #####
# optimize buffer size
N = 30 # 30 particles per step
time.steps = 10 # 10 steps maximum

# select best buffer size using ABC, range is 331
# prior is uniform between 50 - 500
draw.priors =function() runif(1,50,500)

# matrix of weight
weights = matrix(1/N,time.steps,N)

# matrix of buffer sizes
bufs = matrix(NA,time.steps,N)

# matrix of outcome
meanIs = matrix(NA,time.steps,N)

# no beforehand setting on tolerance
mI = NULL

for(t in 1:time.steps){
  if(t==1){
    cl <- makeCluster(asked_cores) #not to overload your computer
    registerDoParallel(cl)
    
    results = foreach(i=1:N,.combine = rbind,.packages=c('raster','gstat',"fields")) %dopar% {
      source("/cluster/home/zhaoc/Dan_future_surveys_cluster/Overlap_approach_as_function.R")
      proposed.buf= draw.priors()#prior draw
      meanIs[t,i]=overlap_output(weight,proposed.buf,krige_var,n_future,XY_krige)
      bufs[t,i]= proposed.buf
      
      results = c(bufs[t,i],meanIs[t,i])
      return (results)
    }
    stopCluster(cl)
    bufs[t,] = results[,1]
    meanIs[t,] = results[,2]
  } else{
    # how much are the variances in the last set of bufs
    mean.prev = sum(bufs[t-1,]*weights[t-1,])
    var.prev = sum((bufs[t-1,]- mean.prev)^2*weights[t-1,])
    
    # revise tolerance, at least as good as the best half of last run
    mI = c(mI,quantile(na.omit(meanIs[t-1,]),.50))
    
    cl <- makeCluster(asked_cores) #not to overload your computer
    registerDoParallel(cl)
    
    results = foreach(i=1:N,.combine = rbind,.packages=c('raster','gstat',"fields")) %dopar% {
      source("/cluster/home/zhaoc/Dan_future_surveys_cluster/Overlap_approach_as_function.R")
      meanIs[t,i] =  mI[t-1]+1
      while(meanIs[t,i]>mI[t-1]) {
        sample.particle = sample(length(na.omit(weights[t-1,])), 1, prob = na.omit(weights[t-1,]), replace = T)
        proposed.buf0 <- bufs[t-1,sample.particle]
        proposed.buf <- rnorm(1,proposed.buf0, sqrt(2*var.prev))
        # buf should not be less than 10
        if (proposed.buf < 10) proposed.buf = 10
        meanIs[t,i] = overlap_output(weight,proposed.buf,krige_var,n_future,XY_krige)}
      bufs[t,i] = proposed.buf
      buf.weights.denominator = sum(weights[t-1,] * dnorm(proposed.buf,bufs[t-1,],sqrt(2*var.prev)))
      buf.weights.numerator = 1
      weights[t,i] = buf.weights.numerator/buf.weights.denominator
      results = c(bufs[t,i],meanIs[t,i],weights[t,i])
      return (results)
    }
    stopCluster(cl)
    bufs[t,] = results[,1]
    meanIs[t,] = results[,2]
    weights[t,] = results[,3]
  }
  save.image("optimize_buffer_size.RData")
  weights[t,] <- weights[t,]/sum(weights[t,],na.rm = T)
  print(meanIs)}

##### post processing #####
buf = bufs[which.min(meanIs)]

# run positions
##### calculate overlap percentage #####
I = overlay(weight, krige_var, fun = function(r1,r2) {return(r1*r2)} )
# use a point at around the middle of I
pos_middle = SpatialPoints(as.data.frame(xyFromCell(I,round(length(I)/2+700))))
proj4string(pos_middle) = CRS("+proj=longlat +datum=WGS84 +ellps=WGS84 +towgs84=0,0,0")

# only within 2r can have overlap, so cut this area
A_torevise <- crop(I, extent(pos_middle@coords[1]-(buf*0.00833*2),pos_middle@coords[1]+(buf*0.00833*2),
                             pos_middle@coords[2]-(buf*0.00833*2),pos_middle@coords[2]+(buf*0.00833*2)))

# calculate distance between each point and the middle point
for (i in 1:length(A_torevise))
{
  # find position based on index
  pos = SpatialPoints(as.data.frame(xyFromCell(A_torevise,i)))
  proj4string(pos) = CRS("+proj=longlat +datum=WGS84 +ellps=WGS84 +towgs84=0,0,0")
  
  # calculate distance
  d = rdist(pos_middle@coords,pos@coords) / 0.00833
  A_torevise@data@values[i] <- 1- overlapCalc(r=buf,d=d)
  
}

##### decide future study positions #####  

# create a raster layer of index of revised need for investigation
I_revised <- I

# create a vector to store future point positions
Pos_future <- rep(0,n_future)

for (i in 1:n_future)
{
  
  # find highest index and record the position
  idx = which.max(I_revised)
  Pos_future[i] <- idx
  
  # match index to grid
  pos = SpatialPoints(as.data.frame(xyFromCell(I_revised,idx)))
  proj4string(pos) = CRS("+proj=longlat +datum=WGS84 +ellps=WGS84 +towgs84=0,0,0")
  
  # modify revised need indices for all pixels within twice the distance of new position
  # use square shape because it is easier to handle than circle shape
  
  # find overlapped extent of I_test and I_revised
  I_test_current <- A_torevise
  x_dist <- 0.5* (extent(I_test_current)[2] - extent(I_test_current)[1])
  y_dist <- 0.5* (extent(I_test_current)[4] - extent(I_test_current)[3])
  
  extent(I_test_current) <- c(pos@coords[1]-x_dist, pos@coords[1]+x_dist,pos@coords[2]-y_dist, pos@coords[2]+y_dist)
  I_test_current <- intersect(I_test_current,I_revised)
  
  I_revised[extent(I_test_current)] <- I_revised[extent(I_test_current)] * I_test_current
}

##### redo kriging to calculate mean I #####
Pos_all <- AddNewPoints(XY_krige,i=1:n_future,j=Pos_future)
xxx = Sys.time()
krg_all_var = RedoKrige(Pos_all)
Sys.time() - xxx

pos_new = Pos_all
pos_new@coords = pos_new@coords[-c(1:nrow(XY_krige)),]
pos_new@data = pos_new@data[-c(1:nrow(XY_krige)),]
plot(I)

plot(XY_krige,col = "grey",add = T,pch = 16)
plot(pos_new,col = "black",add = T,pch = 16)

##### plot #####
colfunc <- colorRampPalette(c("#f2f2f2","#1f78b4"))
cols <- colfunc(30)

# define color range for points
colfunc.2 <- colorRampPalette(c("#CC0000","white"))
cols.2 <- colfunc.2(50)

# get unreplicated new points
unique_positions = rep(1,50)
for (i in 2:50){
  unique_positions[i] = unique_positions[i-1] + newRep[i]
}

pos_new_unique = pos_new
pos_new_unique@data = pos_new_unique@data[unique_positions,]
pos_new_unique@coords = pos_new_unique@coords[unique_positions,]


plot(I, col= cols,  legend=F, axes=F, box=FALSE)
plot(pos_new_unique, add = T, col = cols.2, pch = 16,cex = 1)
plot(pos_new_unique, add = T, col = "black", pch = 1,cex = 1)

# which points are within water mask range

# mask the I plot based on water mask
myRivers_Lakes_AsiaMapV2.tmp2 = resample(myRivers_Lakes_AsiaMapV2.tmp2,I)
index_outside_mask = which(is.na(extract(myRivers_Lakes_AsiaMapV2.tmp2,pos_new_unique)))

I[which(is.na(myRivers_Lakes_AsiaMapV2.tmp2[]))] = NA
plot(I, col= cols,  legend=F, axes=F, box=FALSE)
plot(pos_new_unique, add = T, col = cols.2, pch = 16,cex = 1)
plot(pos_new_unique, add = T, col = "black", pch = 1,cex = 1)

# now calculate distance between all non-NA points to each study position out of the mask
pos_new_unique_moved = pos_new_unique
# loop over studies
for(i in index_outside_mask){
  # calculate distance from all cells to this point
  pos_new_unique_this = pos_new_unique
  pos_new_unique_this@data = pos_new_unique_this@data[i,]
  pos_new_unique_this@coords = pos_new_unique_this@coords[i,,drop = F]
  dist_map = distanceFromPoints(I,pos_new_unique_this)
  dist_map[which(is.na(I[]))] = NA
  # move the point to the cell with the smallest distance
  idx = which.min(dist_map)
  pos_smallest_distance = xyFromCell(dist_map,idx)
  pos_new_unique_moved@coords[i,] = pos_smallest_distance
  
}


# plot the moved positions
plot(I, col= cols,  legend=T, axes=F, box=FALSE)
plot(pos_new_unique_moved, add = T, col = cols.2, pch = 16,cex = 1)
plot(pos_new_unique_moved, add = T, col = "black", pch = 1,cex = 1)

# legend: red dots sequence
x = seq(60,75,len = 8)
y = rep(5,8)
points(x=x,y=y,col = cols.2[seq(1,50,by=7)], pch=19,cex = 3)
text(60,0,"high")
text(75,0,"low")
text(60,-5,"priority")
text(75,-5,"priority")


save(I,cols,cols.2,pos_new_unique_moved,file = "for_plot.RData")
