# Supplementary material for: Twenty-year trends in antimicrobial resistance from aquaculture and fisheries in Asia
Source: Nat Commun. 2021 Sep 10;12:5384. doi: 10.1038/s41467-021-25655-8 (PMC8433129; doi:10.1038/s41467-021-25655-8)
Supplement: Supplementary file 6 — Supplementary Software [file 41467_2021_25655_MOESM6_ESM.zip › R scripts__NCOMMS-21-08900/5_geospatial_modelling_fw.R]

library(glmnet)
library(gamsel)
library(gbm)
library(gstat)
library(raster)
library(sp)
library(dismo)
library(rgdal)
library(rgeos)
library(pROC)
library(sf)
library(osmdata)
library(geosphere)
library(spatialEco)
library(fields)

############################
#Freshwater geospatial modeling
############################

nVars.nombr = nlayers(myRS.nombr)
#convert to dataframe and matrix for LASSO regression
StackAsDF.nombr = as.data.frame(myRS.nombr[])

#convert the dataframe of the raster stack to a matrix
StackAsM.nombr = as.matrix(StackAsDF.nombr)

# Define presence and absence - freshwater
Npresence = nrow(ALLXYTable[(ALLXYTable_FW$P50 > 0),])
Nabsence = nrow(ALLXYTable[(ALLXYTable_FW$P50 == 0),])

# Calculate the number of pseudo absences to build a balanced data set of presence vs non-presence (true absence + pseudo absence)
NpseudoA = Npresence - Nabsence
RatioPA = NpseudoA / (Npresence+Nabsence+NpseudoA)

#xxx = Sys.time()
#Dpositives = distanceFromPoints(L1prhpop,ALLXYTable[(ALLXYTable$P50 > 0),][c("XCoord","YCoord")])/1000
Dpositives_fw = distanceFromPoints(hpop,ALLXYTable_FW[(ALLXYTable_FW$P50 > 0),][c("XCoord","YCoord")])/1000
#print(Sys.time()-xxx)

# Mask distance that are either too close or too far:
Dpositives_fw_tmp = Dpositives_fw
Dpositives_fw_tmp[][Dpositives_fw_tmp[] < 20] = NA
Dpositives_fw_tmp[][Dpositives_fw_tmp[] > 500] = NA

# Define sampling mask for pseudo-absence: the population density that is within [20-500] kilometers from positives. 
hpopm = mask(hpop,Dpositives_fw_tmp)

#variogram to find range for selection of residuals autocovariate (RAC)
DFbrt_tmp = DFbrt
coordinates(DFbrt_tmp) = c("XCoord","YCoord")
proj4string(DFbrt_tmp) = CRS("+proj=longlat +datum=WGS84")

vu_rac = variogram(P50~1, data = DFbrt_tmp, cutoff = 500)
mu_rac = fit.variogram(vu_rac, vgm("Mat"), fit.method = 6)
plot(vu_rac, mu_rac)

#subset only freshwater PPS
ALLXYTable_FW_tmp = ALLXYTable[ALLXYTable$LocationType %in% c("Inland freshwater",
                                                              "Coastal brackish water hatchery",
                                                              "Coastal brackish water",
                                                              "Brackish water",
                                                              "Brackish water hatchery",
                                                              "Inland freshwater hatchery",
                                                              "Inland RAS"),]
#remove PH marine spp.
ALLXYTable_FW1 = ALLXYTable
ALLXYTable_FW1$ID = c(1:749)

ALLXYTable_FW_tmp_ph = subset(ALLXYTable_FW1, (LocationType == "Post harvest")
                              & (SpeciesAg %in% c("Shrimp","Mixed","Freshwater Fish","Brackish Water Fish")))
ALLXYTable_FW_tmp_ph1 = ALLXYTable_FW_tmp_ph[ALLXYTable_FW_tmp_ph$Species %in% c("Squid",
                                                                                 "Abalone",
                                                                                 "Sardine (Sardinella), Emperor (Lethrinus), Snapper (Lutjanus), Crab (Portunnus)",
                                                                                 "Sea urchin",
                                                                                 "Crab",
                                                                                 "Marine fish, shrimp and gastropod mollusc (Pomfret, mackerel, tuna, ribbon fish, seer fish, croaker, sardine, prawn, shark, ray, cuttle fish, cephalopods)",
                                                                                 "Squid and filefish",
                                                                                 "Squid, pollack, filefish, shrimp, anchovy, saury",
                                                                                 "Crab, shrimp, marine fish, squid, cuttlefish, scallop"),]
ALLXYTable_FW_tmp_ph_tmp = ALLXYTable_FW_tmp_ph[!(ALLXYTable_FW_tmp_ph$ID %in% ALLXYTable_FW_tmp_ph1$ID),]
ALLXYTable_FW_tmp_ph_tmp = ALLXYTable_FW_tmp_ph_tmp[,c(1:21)]

ALLXYTable_FW = rbind(ALLXYTable_FW_tmp,ALLXYTable_FW_tmp_ph_tmp)

#bootstraps and dataset replications
nBS = 10
nReps = 5

# Initialize final result objects for mapped predictions 
PresRSLASSO.nombr = myRS.nombr[[1]]
PresRSLASSO.nombr[] = NA
CoefsLASSOV.nombr = matrix(NA,nBS,nVars.nombr)

AUCsM_FWGLM = matrix(NA,nBS,1)
AUCsM_FWGAM = matrix(NA,nBS,1)
AUCsM_FWBRT = matrix(NA,nBS,1)

#RAC
#initialize objects
#AUCsM_FWGLM_rac = matrix(NA,nBS,1)
#PresRSLASSO.nombr_rac = myRS.nombr_rac[[1]]
#PresRSLASSO.nombr_rac[] = NA
#CoefsLASSOV.nombr_rac = matrix(NA,nBS,14)

#AUCsM_FWGAM_rac = matrix(NA,nBS,1)

###################### 
#LASSO GLM freshwater model
###################### 

# Duplicate datasets 
for (i in 1:nBS){
  
  DFbrt = NULL
  for (ii in 1:nReps){
    DFbrt=rbind(DFbrt,ALLXYTable_FW)
  }
  
  #assign XY coordinates as given in survey or randomly within the geographic uncertainty range of sampling location
  
  for (j in 1:nrow(DFbrt)){
    DFbrt$XCoord[j] = DFbrt$XCoord[j] + runif(1,0,(DFbrt$GeoUncert[j] * 0.0083333)) * 2 - (DFbrt$GeoUncert[j] * 0.0083333)
    DFbrt$YCoord[j] = DFbrt$YCoord[j] + runif(1,0,(DFbrt$GeoUncert[j] * 0.0083333)) * 2 - (DFbrt$GeoUncert[j] * 0.0083333)
    
  }
  
  DFbrt$HasRes = ifelse(DFbrt$P50 > runif(nrow(DFbrt)),1,0)
  
  #Number of pseudo-absence missing to create a balanced dataset of presence/absence 
  NpseudoA = round(nrow(DFbrt) * RatioPA * 2.7)
  
  #generate pseudo-absence point by sampling according to population density within a certain radius of presence [20-500 Km] 
  pseudoAXY = as.data.frame(randomPoints(hpopm, n = NpseudoA, prob = T)) #human pop within 20 - 500km presence points
  
  colNames <- names(DFbrt)
  XYTablePA <- as.data.frame(matrix(NA,NpseudoA,length(colNames)))
  names(XYTablePA) <- colNames
  
  XYTablePA$XCoord = pseudoAXY$x
  XYTablePA$YCoord = pseudoAXY$y
  
  # Assign country and region to the pseudo-absence points
  XYTablePA$ISO3 = extract(AsiaMap,pseudoAXY)$ISO3
  XYTablePA$CombRegion[XYTablePA$ISO3 %in% c("ARM","AZE","BHR","CYP","GEO","IRQ","ISR","JOR","KWT",
                                             "LBN","OMN","QAT","SAU","PSE","SYR","TUR","ARE",	
                                             "YEM", "EGY","AFG","BGD","BTN","IND","IRN","MDV",
                                             "NPL","PAK","LKA")] = "Western and Southern Asia"
  XYTablePA$CombRegion[XYTablePA$ISO3 %in% c("BRN","KHM","IDN","LAO","MYS","MMR","PHL","SGP","THA",
                                             "TLS","VNM")] = "South-eastern Asia"
  XYTablePA$CombRegion[XYTablePA$ISO3 %in% c("CHN","HKG","MAC","TWN","PRK","JPN","MNG","KOR")] = "Eastern Asia"
  
  # assign zero resistance for pseudo-absence 
  XYTablePA$P50 = rep(0,NpseudoA)
  XYTablePA$HasRes = rep(0,NpseudoA)
  
  # Combine real data (presence and absence) with pseudo-absences 
  DFbrt = rbind(DFbrt,XYTablePA)
  
  # Extract covariates for pseudo absences 
  DFCov = as.data.frame(extract(myRS.nombr,DFbrt[c("XCoord","YCoord")]))
  DFbrt = cbind(DFbrt,DFCov)
  
  # Remove NA
  NAs = which(is.na(rowSums(DFbrt[names(myRS.nombr)])))
  DFbrt = DFbrt[-NAs,]
  
  # Assign Spatial Fold 
  DFbrt$SPfold = rep(NA, nrow(DFbrt))
  DFbrt$SPfold[DFbrt$CombRegion == "Western and Southern Asia"] = 1
  DFbrt$SPfold[DFbrt$CombRegion == "South-eastern Asia"] = 2
  DFbrt$SPfold[DFbrt$CombRegion == "Eastern Asia"] = 3
  DFbrt = DFbrt[-which(is.na(DFbrt$SPfold)),]
  
  ColIndexCov = match(names(myRS.nombr),names(DFbrt))
  
  # Run logistic regression model with LASSO regularization
  #######################################################
  # Convert data.frame as matrix (requested for cv.glmnet) 
  x = as.matrix(DFbrt[ColIndexCov])
  y = as.matrix(DFbrt$HasRes)
  
  # Run LASSO optimization
  LASSO = cv.glmnet(x,y,alpha=1,family="binomial",foldid = DFbrt$SPfold, nfolds = 3)
  
  # Extract optimal lambda following spatial cross-validation
  lambda = LASSO$lambda.min
  IndexMin = which(LASSO$lambda == lambda)
  
  # Calculate AUCs Mannually
  AUcsLASSO = rep(NA,length(unique(DFbrt$SPfold)))
  for (k in 1:length(unique(DFbrt$SPfold))){
    Preds = predict(LASSO, newx = x[DFbrt$SPfold == k,], type = "response",s = lambda)
    AUcsLASSO[k] = auc(y[DFbrt$SPfold == k],as.vector(Preds))
  }
  AUCsM_FWGLM[[i]] = mean(AUcsLASSO)
  
  # Inspect coefficients fitted with minimum lambda
  CoefsLASSO = coef(LASSO,s=lambda)
  CoefsLASSOV.nombr[i,] = sign(as.vector(CoefsLASSO[2:length(CoefsLASSO)]))
  
  # Make vector of predictions using optimal lambda
  PresRSLASSOV.nombr = predict(LASSO, newx = StackAsM.nombr, type = "response", s = lambda)
  
  # Create raster object that contains the prediction
  PresRSLASSOtmp = myRS.nombr[[1]] #Take first image of the raster as template for the predictions
  PresRSLASSOtmp[] = PresRSLASSOV.nombr
  PresRSLASSO.nombr = sum(PresRSLASSO.nombr,PresRSLASSOtmp, na.rm = T)
  
  ###################
  #(RAC) Account for spatial autocorrelation by calc autocovariate on residuals from regression models
  #xy = cbind(DFbrt$XCoord, DFbrt$YCoord)
  #rast_ac = AsiaMapr
  
  #calc residuals as actual values minus fitted values
  #fitted = extract(PresRSLASSOtmp,xy)
  #residuals = DFbrt$HasRes - fitted
  #rast_ac[cellFromXY(rast_ac, xy)] = residuals
  
  #rast_ac[cellFromXY(rast_ac, xy)] = DFbrt$HasRes #this would be function for autologistic model
  
  # calculate residuals autocovariate; mean value in 13 x 13 cells taken as range on variogram
  #focal_response_rast = focal(rast_ac, w=matrix(1/169,nrow=13,ncol=13), fun = mean, na.rm = TRUE)
  #plot(focal_response_rast)
  
  # extract these mean res autocov values and add them as covariate
  #rac_vect = as.data.frame(extract(focal_response_rast, xy))
  #names(rac_vect) = "rac_vect"
  
  #DFbrt_rac = cbind(DFbrt,rac_vect)
  
  # Remove NA
  #DFbrt_rac = DFbrt_rac[complete.cases(DFbrt_rac[ ,c(22:34,36)]),]
  
  #x_rac = as.matrix(DFbrt_rac[,c(ColIndexCov,36)])
  #y_rac = as.matrix(DFbrt_rac$HasRes)
  
  # re-fit model with residual autocovariate added as an explanatory variable
  
  #LASSOrac = cv.glmnet(x_rac,y_rac,alpha=1,family="binomial",foldid = DFbrt_rac$SPfold, nfolds = 3)
  
  # RAC
  #lambda_rac = LASSOrac$lambda.min
  #IndexMin_rac = which(LASSOrac$lambda == lambda_rac)
  
  #AUcsLASSO_rac = rep(NA,length(unique(DFbrt_rac$SPfold)))
  #for (k in 1:length(unique(DFbrt_rac$SPfold))){
  # Preds_rac = predict(LASSOrac, newx = x_rac[DFbrt_rac$SPfold == k,], type = "response",s = lambda_rac)
  #AUcsLASSO_rac[k] = auc(y_rac[DFbrt_rac$SPfold == k],as.vector(Preds_rac))
  # }
  #AUCsM_FWGLM_rac[[i]] = mean(AUcsLASSO_rac)
  
  #CoefsLASSO_rac = coef(LASSOrac,s=lambda_rac)
  #CoefsLASSOV.nombr_rac[i,] = sign(as.vector(CoefsLASSO_rac[2:length(CoefsLASSO_rac)]))
  
  #focal_response_rastDF = as.data.frame(focal_response_rast[])
  #focal_response_rastM = as.matrix(focal_response_rastDF)
  #StackAsM.nombr_rac = cbind(StackAsM.nombr,focal_response_rastM)
  
  ########add res autocov values to stack
  #empty column for residual autocov for the model to run
  #focal_response_rastDF = as.data.frame(focal_response_rast[])
  #focal_response_rastM_empty = as.matrix(focal_response_rastDF)
  #focal_response_rastM_empty[] = 0
  #StackAsM.nombr_rac_empty = cbind(StackAsM.nombr,focal_response_rastM_empty)
  
  
  #PresRSLASSOV.nombr_rac = predict(LASSOrac, newx = StackAsM.nombr_rac, type = "response", s = lambda_rac)
  
  #PresRSLASSOtmp_rac = myRS.nombr_rac[[1]] #Take first image of the raster as template for the predictions
  #PresRSLASSOtmp_rac[] = PresRSLASSOV.nombr_rac
  #PresRSLASSO.nombr_rac = sum(PresRSLASSO.nombr_rac, PresRSLASSOtmp_rac, na.rm = T)
} #end of replicate loop

#Average bootstrap prediction
PresRSLASSOm.nombr = PresRSLASSO.nombr / nBS
#RAC
#PresRSLASSOm.nombr_rac  = PresRSLASSO.nombr_rac / nBS

##############
#LASSO GAM model freshwater
###############
CoefsLASSOGAMlinV.nombr = matrix(NA,nBS,nVars.nombr)
CoefsLASSOGAMnlV.nombr = matrix(NA,nBS,nVars.nombr)
#CoefsLASSOGAMlinV.nombr_rac = matrix(NA,nBS,14)
#CoefsLASSOGAMnlV.nombr_rac = matrix(NA,nBS,14)

PresRSGAM.nombr = myRS.nombr[[1]]
PresRSGAM.nombr[] = NA
#PresRSGAM.nombr_rac = myRS.nombr_rac[[1]]
#PresRSGAM.nombr_rac[] = NA

# Duplicate datasets 
for (i in 1:nBS){
  
  DFbrt = NULL
  for (ii in 1:nReps){
    DFbrt=rbind(DFbrt,ALLXYTable_FW)
  }
  
  #assign XY coordinates randomly within the geographic uncertainty range of sampling location
  
  for (j in 1:nrow(DFbrt)){
    DFbrt$XCoord[j] = DFbrt$XCoord[j] + runif(1,0,(DFbrt$GeoUncert[j] * 0.0083333)) * 2 - (DFbrt$GeoUncert[j] * 0.0083333)
    DFbrt$YCoord[j] = DFbrt$YCoord[j] + runif(1,0,(DFbrt$GeoUncert[j] * 0.0083333)) * 2 - (DFbrt$GeoUncert[j] * 0.0083333)
    
  }
  
  DFbrt$HasRes = ifelse(DFbrt$P50 > runif(nrow(DFbrt)),1,0)
  
  #Number of pseudo-absence missing to create a balanced dataset of presence/absence 
  NpseudoA = round(nrow(DFbrt) * RatioPA * 2.7)
  
  # generate pseudo-absence point by sampling according to population density within a certain radius of presence [20-500 Km] 
  pseudoAXY = as.data.frame(randomPoints(hpopm, n = NpseudoA, prob = T)) # sample too times too many to remove those that will not satisfy the distance condition
  
  colNames <- names(DFbrt)
  XYTablePA <- as.data.frame(matrix(NA,NpseudoA,length(colNames)))
  names(XYTablePA) <- colNames
  
  XYTablePA$XCoord = pseudoAXY$x
  XYTablePA$YCoord = pseudoAXY$y
  
  # Assign country and region to the pseudo-absence points
  XYTablePA$ISO3 = extract(AsiaMap,pseudoAXY)$ISO3
  XYTablePA$CombRegion[XYTablePA$ISO3 %in% c("ARM","AZE","BHR","CYP","GEO","IRQ","ISR","JOR","KWT",
                                             "LBN","OMN","QAT","SAU","PSE","SYR","TUR","ARE",	
                                             "YEM", "EGY","AFG","BGD","BTN","IND","IRN","MDV",
                                             "NPL","PAK","LKA")] = "Western and Southern Asia"
  XYTablePA$CombRegion[XYTablePA$ISO3 %in% c("BRN","KHM","IDN","LAO","MYS","MMR","PHL","SGP","THA",
                                             "TLS","VNM")] = "South-eastern Asia"
  XYTablePA$CombRegion[XYTablePA$ISO3 %in% c("CHN","HKG","MAC","TWN","PRK","JPN","MNG","KOR")] = "Eastern Asia"
  
  # assign zero resistance for pseudo-absence 
  XYTablePA$P50 = rep(0,NpseudoA)
  XYTablePA$HasRes = rep(0,NpseudoA)
  
  # Combine real data (presence and absence) with pseudo-absences 
  DFbrt = rbind(DFbrt,XYTablePA)
  
  # Extract covariates for pseudo absences 
  DFCov = as.data.frame(extract(myRS.nombr,DFbrt[c("XCoord","YCoord")]))
  DFbrt = cbind(DFbrt,DFCov)
  
  # Remove NA
  NAs = which(is.na(rowSums(DFbrt[names(myRS.nombr)])))
  DFbrt = DFbrt[-NAs,]
  
  # Assign Spatial Fold 
  DFbrt$SPfold = rep(NA, nrow(DFbrt))
  DFbrt$SPfold[DFbrt$CombRegion == "Western and Southern Asia"] = 1
  DFbrt$SPfold[DFbrt$CombRegion == "South-eastern Asia"] = 2
  DFbrt$SPfold[DFbrt$CombRegion == "Eastern Asia"] = 3
  DFbrt = DFbrt[-which(is.na(DFbrt$SPfold)),]
  
  ColIndexCov = match(names(myRS.nombr),names(DFbrt))
  
  # Run GAM with LASSO regularization
  #######################################################
  x = as.matrix(DFbrt[ColIndexCov])
  y = as.matrix(DFbrt$HasRes)
  
  # Run LASSO optimization
  gamLASSO.nombr = cv.gamsel(x, y, family = "binomial",nfolds = 3, foldid = DFbrt$SPfold, degrees = 1)
  
  # Extract optimal lanbda following spatial cross-validation
  lambdaM.nombr = gamLASSO.nombr$lambda.min
  
  # Run the gam with optimal lambda prameter 
  myGAM.nombr = gamsel(x, y, lambda = lambdaM.nombr, family = "binomial", degrees = 1)
  
  # Calculate cross-validation AUCs Mannually
  AUcsGAM = rep(NA,length(unique(DFbrt$SPfold)))
  for (k in 1:length(unique(DFbrt$SPfold))){
    myGAMModel.nombr = gamsel(x[(DFbrt$SPfold != k),], y[(DFbrt$SPfold != k)], lambda = lambdaM.nombr, family = "binomial", degrees = length(x[DFbrt$SPfold == !k])-1)
    Preds = predict.gamsel(myGAMModel.nombr, newdata = x[DFbrt$SPfold == k,], type = "response", degrees = length(x[DFbrt$SPfold == k])-1)
    AUcsGAM[k] = auc(y[DFbrt$SPfold == k],as.vector(Preds))
  }
  AUCsM_FWGAM[[i]] = mean(AUcsGAM)
  
  # Track number of time a covariates was fitted as a non-linear term
  nonlin = getActive(myGAM.nombr, index = 1, type = "nonlinear")[[1]]
  active_linear <- getActive(myGAM.nombr, index=1, type = "linear")[[1]]
  linear = setdiff(active_linear, nonlin)
  CoefsLASSOGAMnlV.nombr[i,nonlin] = 1
  CoefsLASSOGAMlinV.nombr[i,linear] = 1
  
  # Make vector of predictions using optimal lambda
  PresRSgamV.nombr = predict(myGAM.nombr, newdata = StackAsM.nombr, type = "response")
  
  # Create raster object that contains the prediction
  PresRSGAMtmp.nombr = myRS.nombr[[1]] #Take first image of teh raster as template for the predictions
  PresRSGAMtmp.nombr[] = PresRSgamV.nombr
  
  PresRSGAM.nombr = sum(PresRSGAM.nombr,PresRSGAMtmp.nombr, na.rm = T)
  
  ###################
  #(RAC) Account for spatial autocorrelation by calc autocovariate on residuals from regression models
  #xy = cbind(DFbrt$XCoord, DFbrt$YCoord)
  #rast_ac = AsiaMapr
  
  #calc residuals as actual values minus fitted values
  #fitted = extract(PresRSGAMtmp.nombr,xy)
  #residuals = DFbrt$HasRes - fitted
  #rast_ac[cellFromXY(rast_ac, xy)] = residuals
  
  #rast_ac[cellFromXY(rast_ac, xy)] = DFbrt$HasRes #this would be function for autologistic model
  
  # calculate residuals autocovariate; mean value in 13 x 13 cells taken as range from variogram
  #focal_response_rast = focal(rast_ac, w=matrix(1/169,nrow=13,ncol=13), fun = mean, na.rm = TRUE)
  #plot(focal_response_rast)
  
  # extract these mean res autocov values and add them as covariate
  #rac_vect = as.data.frame(extract(focal_response_rast, xy))
  #names(rac_vect) = "rac_vect"
  
  #DFbrt_rac = cbind(DFbrt,rac_vect)
  
  # Remove NA
  #DFbrt_rac = DFbrt_rac[complete.cases(DFbrt_rac[ ,c(22:34,36)]),]
  
  #x_rac = as.matrix(DFbrt_rac[,c(ColIndexCov,36)])
  #y_rac = as.matrix(DFbrt_rac$HasRes)
  
  # Re-Run LASSO optimization with res autocovs
  #gamLASSO.nombr_rac = cv.gamsel(x_rac, y_rac, family = "binomial",nfolds = 3, foldid = DFbrt_rac$SPfold, degrees = 1)
  
  # Extract optimal lanbda following spatial cross-validation
  #lambdaM.nombr_rac = gamLASSO.nombr_rac$lambda.min
  
  # Run the gam with optimal lambda prameter 
  #myGAM.nombr_rac = gamsel(x_rac, y_rac, lambda = lambdaM.nombr_rac, family = "binomial", degrees = 1)
  #myGAM.nombr_rac = gamsel(x, y, lambda = lambdaM.nombr_rac, family = "binomial")
  
  # Calculate cross-validation AUCs Mannually
  #AUcsGAM_rac = rep(NA,length(unique(DFbrt_rac$SPfold)))
  #for (k in 1:length(unique(DFbrt_rac$SPfold))){
  #myGAMModel.nombr_rac = gamsel(x_rac[(DFbrt_rac$SPfold != k),], y_rac[(DFbrt_rac$SPfold != k)], lambda = lambdaM.nombr_rac, family = "binomial", degrees = length(x_rac[DFbrt_rac$SPfold == !k])-1)
  #Preds_rac = predict.gamsel(myGAMModel.nombr_rac, newdata = x_rac[DFbrt_rac$SPfold == k,], type = "response", degrees = length(x_rac[DFbrt_rac$SPfold == k])-1)
  #AUcsGAM_rac[k] = auc(y_rac[DFbrt_rac$SPfold == k],as.vector(Preds_rac))
  #}
  #AUCsM_FWGAM_rac[[i]] = mean(AUcsGAM_rac)
  
  # Track number of time a covariates was fitted as a non-linear term
  #nonlin_rac = getActive(myGAM.nombr_rac, index = 1, type = "nonlinear")[[1]]
  #active_linear_rac <- getActive(myGAM.nombr_rac, index=1, type = "linear")[[1]]
  #linear_rac = setdiff(active_linear_rac, nonlin_rac)
  #CoefsLASSOGAMnlV.nombr_rac[i,nonlin_rac] = 1
  #CoefsLASSOGAMlinV.nombr_rac[i,linear_rac] = 1
  
  #add res autocov values to stack
  #empty column for residual autocov for the model to run
  #focal_response_rastDF = as.data.frame(focal_response_rast[])
  #focal_response_rastM = as.matrix(focal_response_rastDF)
  #StackAsM.nombr_rac = cbind(StackAsM.nombr,focal_response_rastM)
  
  #focal_response_rastM_empty = as.matrix(focal_response_rastDF)
  #focal_response_rastM_empty[] = 0
  #StackAsM.nombr_rac_empty = cbind(StackAsM.nombr,focal_response_rastM_empty)
  
  # Make vector of predictions using optimal lambda
  #PresRSgamV.nombr_rac = predict(myGAM.nombr_rac, newdata = StackAsM.nombr_rac, type = "response")
  #PresRSgamV.nombr_rac = predict(myGAM.nombr_rac, newdata = StackAsM.nombr, type = "response")
  
  # Create raster object that contains the prediction
  #PresRSGAMtmp.nombr_rac = myRS.nombr_rac[[1]] #Take first image of teh raster as template for the predictions
  #PresRSGAMtmp.nombr_rac[] = PresRSgamV.nombr_rac
  
  #PresRSGAM.nombr_rac = sum(PresRSGAM.nombr_rac,PresRSGAMtmp.nombr_rac, na.rm = T)
} #end of loop on boostraps

PresRSGAMm.nombr = PresRSGAM.nombr / nBS
#PresRSGAMm.nombr_rac = PresRSGAM.nombr_rac / nBS

ZlimsFWGAM = range(summary(PresRSGAMm.nombr)[1],summary(PresRSGAMm.nombr)[5])
#visualize freshwater GAM
plot(AsiaMap, col = "grey 70",lwd = 0.3, border = T)
plot(mask(PresRSGAMm.nombr,myRivers_Lakes_AsiaMapV2.tmp2), col = ColsSp.div4, axes = F, box = F, legend = T, xlim=as.vector(bbox(AsiaMap)[1,]), ylim = as.vector(bbox(AsiaMap)[2,]),add=T, border = 0.2)

##############
#BRT model freshwater
###############
RelImpV.nombr = matrix(NA,nBS,nVars.nombr)
PresRSBRT.nombr = myRS.nombr[[1]]
PresRSBRT.nombr[] = NA
SSBs.nombr = rep(NA,nBS)

#AUCsM_FWBRT_rac = matrix(NA,nBS,1)
#RelImpV.nombr_rac = matrix(NA,nBS,14)
#PresRSBRT.nombr_rac = myRS.nombr[[1]]
#PresRSBRT.nombr_rac[] = NA

for (i in 1:nBS){
  
  DFbrt = NULL
  for (ii in 1:nReps){
    DFbrt=rbind(DFbrt,ALLXYTable_FW)
  }
  
  #assign XY coordinates randomly within the geographic uncertainty range of sampling location
  
  for (j in 1:nrow(DFbrt)){
    DFbrt$XCoord[j] = DFbrt$XCoord[j] + runif(1,0,(DFbrt$GeoUncert[j] * 0.0083333)) * 2 - (DFbrt$GeoUncert[j] * 0.0083333)
    DFbrt$YCoord[j] = DFbrt$YCoord[j] + runif(1,0,(DFbrt$GeoUncert[j] * 0.0083333)) * 2 - (DFbrt$GeoUncert[j] * 0.0083333)
    
  }
  
  DFbrt$HasRes = ifelse(DFbrt$P50 > runif(nrow(DFbrt)),1,0)
  
  #Number of pseudo-absence missing to create a balanced dataset of presence/absence 
  NpseudoA = round(nrow(DFbrt) * RatioPA * 2.7)
  
  # generate pseudo-absence point by sampling according to population density within a certain radius of presence [20-500 Km] 
  pseudoAXY = as.data.frame(randomPoints(hpopm, n = NpseudoA, prob = T)) # sample too times too many to remove those that will not satisfy the distance condition
  
  colNames <- names(DFbrt)
  XYTablePA <- as.data.frame(matrix(NA,NpseudoA,length(colNames)))
  names(XYTablePA) <- colNames
  
  XYTablePA$XCoord = pseudoAXY$x
  XYTablePA$YCoord = pseudoAXY$y
  
  # Assign country and region to the pseudo-absence points
  XYTablePA$ISO3 = extract(AsiaMap,pseudoAXY)$ISO3
  XYTablePA$CombRegion[XYTablePA$ISO3 %in% c("ARM","AZE","BHR","CYP","GEO","IRQ","ISR","JOR","KWT",
                                             "LBN","OMN","QAT","SAU","PSE","SYR","TUR","ARE",	
                                             "YEM", "EGY","AFG","BGD","BTN","IND","IRN","MDV",
                                             "NPL","PAK","LKA")] = "Western and Southern Asia"
  XYTablePA$CombRegion[XYTablePA$ISO3 %in% c("BRN","KHM","IDN","LAO","MYS","MMR","PHL","SGP","THA",
                                             "TLS","VNM")] = "South-eastern Asia"
  XYTablePA$CombRegion[XYTablePA$ISO3 %in% c("CHN","HKG","MAC","TWN","PRK","JPN","MNG","KOR")] = "Eastern Asia"
  
  # assign zero resistance for pseudo-absence 
  XYTablePA$P50 = rep(0,NpseudoA)
  XYTablePA$HasRes = rep(0,NpseudoA)
  
  # Combine real data (presence and absence) with pseudo-absences 
  DFbrt = rbind(DFbrt,XYTablePA)
  
  # Extract covariates for pseudo absences 
  DFCov = as.data.frame(extract(myRS.nombr,DFbrt[c("XCoord","YCoord")]))
  DFbrt = cbind(DFbrt,DFCov)
  
  # Remove NA
  NAs = which(is.na(rowSums(DFbrt[names(myRS.nombr)])))
  DFbrt = DFbrt[-NAs,]
  
  # Assign Spatial Fold 
  DFbrt$SPfold = rep(NA, nrow(DFbrt))
  DFbrt$SPfold[DFbrt$CombRegion == "Western and Southern Asia"] = 1
  DFbrt$SPfold[DFbrt$CombRegion == "South-eastern Asia"] = 2
  DFbrt$SPfold[DFbrt$CombRegion == "Eastern Asia"] = 3
  DFbrt = DFbrt[-which(is.na(DFbrt$SPfold)),]
  
  ColIndexCov = match(names(myRS.nombr),names(DFbrt))
  ColIndexResp = match(c("HasRes"),names(DFbrt))
  
  # Calculate Spatial sorting Bias (necessary for running BRT). If this is close to one it means it is OK to proceed. 
  SSB_by_SPfold = rep(NA,length(unique(DFbrt$SPfold))) 
  
  for (k in 1:length(unique(DFbrt$SPfold))){
    
    idTr1geo <- which(DFbrt$HasRes == 1 & DFbrt$SPfold != k) 
    idTr0geo <- which(DFbrt$HasRes == 0 & DFbrt$SPfold != k)
    
    idVal1geo <- which(DFbrt$HasRes == 1 & DFbrt$SPfold == k)
    idVal0geo <- which(DFbrt$HasRes == 0 & DFbrt$SPfold == k)
    
    Tr1geo <- DFbrt[idTr1geo,]
    Tr0geo <- DFbrt[idTr0geo,]
    
    Val1geo <- DFbrt[idVal1geo,]
    Val0geo <- DFbrt[idVal0geo,]
    
    SSB2 <- ssb(Val1geo[, c("XCoord","YCoord")], Val0geo[, c("XCoord","YCoord")],Tr1geo[, c("XCoord","YCoord")], lonlat = TRUE)
    SSB_by_SPfold[i] = SSB2[1, "p"] / SSB2[1, "a"]
  }
  
  SSBs.nombr[i]= mean(SSB_by_SPfold, na.rm = T)
  
  myBRT.nombr = gbm.step(data = DFbrt, 
                         gbm.x = ColIndexCov, 
                         gbm.y = ColIndexResp,
                         tree.complexity = 2,
                         learning.rate = .0001,
                         n.trees = 60,
                         family = "bernoulli",
                         n.folds = 3,
                         fold.vector = DFbrt$SPfold,
                         #step.size = 50,
                         bag.fraction = .65,
                         max.trees = 10000,
                         verbose = T)
  
  # Store AUC
  AUCsM_FWBRT[i,] = as.numeric(myBRT.nombr$cv.statistics["discrimination.mean"])
  
  # Store relative influence 
  RelImpV.nombr[i,] = summary(myBRT.nombr,plotit=F)$rel.inf[match(names(myRS.nombr),summary(myBRT.nombr, plotit=F)$var)]
  
  # Running predictions for BRT
  PresRSBRTtmp.nombr = predict(myRS.nombr, myBRT.nombr, n.trees = myBRT.nombr$gbm.call$best.trees, type="response") 
  PresRSBRT.nombr = sum(PresRSBRT.nombr,PresRSBRTtmp.nombr, na.rm = T)
  
  ###################
  #(RAC) Account for spatial autocorrelation by calc autocovariate on residuals from regression models
  #xy = cbind(DFbrt$XCoord, DFbrt$YCoord)
  #rast_ac = AsiaMapr
  
  #calc residuals as actual values minus fitted values
  #fitted = extract(PresRSBRTtmp.nombr,xy)
  #residuals = DFbrt$HasRes - fitted
  #rast_ac[cellFromXY(rast_ac, xy)] = residuals
  
  #rast_ac[cellFromXY(rast_ac, xy)] = DFbrt$HasRes #this would be function for autologistic model
  
  # calculate residuals autocovariate; mean value in 13 x 13 cells taken as range on variogram
  #focal_response_rast = focal(rast_ac, w=matrix(1/169,nrow=13,ncol=13), fun = mean, na.rm = TRUE)
  #plot(focal_response_rast)
  
  # extract these mean res autocov values and add them as covariate
  #rac_vect = as.data.frame(extract(focal_response_rast, xy))
  #names(rac_vect) = "rac_vect"
  
  #DFbrt_rac = cbind(DFbrt,rac_vect)
  
  # Remove NA
  #DFbrt_rac = DFbrt_rac[complete.cases(DFbrt_rac[ ,c(22:34,36)]),]
  
  #ColIndexCov_rac = match(names(myRS.nombr),names(DFbrt_rac))
  #ColIndexResp_rac = match(c("HasRes"),names(DFbrt_rac))
  
  #myBRT.nombr_rac = gbm.step(data = DFbrt_rac, 
  #                      gbm.x = c(ColIndexCov_rac,36), 
  #                     gbm.y = ColIndexResp_rac,
  #                    tree.complexity = 3,
  #                   learning.rate = .0025,
  #                  n.trees = 50,
  #                 family = "bernoulli",
  #                n.folds = 3,
  #               fold.vector = DFbrt_rac$SPfold,
  #              #step.size = 50,
  #             bag.fraction = .75,
  #            max.trees = 10000,
  #           verbose = T)
  
  # Store AUC
  #AUCsM_FWBRT_rac[i,] = as.numeric(myBRT.nombr_rac$cv.statistics["discrimination.mean"])
  
  # Store relative influence 
  #RelImpV.nombr_rac[i,] = summary(myBRT.nombr_rac,plotit=F)$rel.inf[match(c(names(myRS.nombr),"rac_vect"),summary(myBRT.nombr_rac, plotit=F)$var)]
  
  #add res autocov values to stack
  #empty column for residual autocov for the model to run
  #extent(focal_response_rast) = extent(myRS.nombr)
  #focal_response_rast_empty = focal_response_rast
  #focal_response_rast_empty[] = 0
  #myRS.nombr_rac = stack(myRS.nombr, focal_response_rast)
  #names(myRS.nombr_rac) = c("acc","gdp","irg","tmp","tamr","tamu","pop","ca","PgInd","PgInt","PgExt","ChInt","ChExt","rac_vect")
  
  # Running predictions for BRT
  #PresRSBRTtmp.nombr_rac = predict(myRS.nombr_rac, myBRT.nombr_rac, n.trees = myBRT.nombr_rac$gbm.call$best.trees, type="response") 
  #PresRSBRT.nombr_rac = sum(PresRSBRT.nombr_rac,PresRSBRTtmp.nombr_rac, na.rm = T)
}

#Average bootstrap prediction
PresRSBRTm.nombr = PresRSBRT.nombr / nBS
#PresRSBRTm.nombr_rac = PresRSBRT.nombr_rac / nBS

ZlimsFWBRT = range(summary(PresRSBRTm.nombr)[1],summary(PresRSBRTm.nombr)[5])
#visualize freshwater BRT
plot(AsiaMap, col = "grey 70",lwd = 0.3, border = T)
plot(mask(PresRSBRTm.nombr,myRivers_Lakes_AsiaMapV2.tmp2), col = ColsSp.div4, axes = F, box = F, legend = T, xlim=as.vector(bbox(AsiaMap)[1,]), ylim = as.vector(bbox(AsiaMap)[2,]),add=T, border = 0.2)


#####################
# Ensemble modelling
#####################
#UNIVERSAL KRIGING
StackMask.nombr = ((PresRSBRTm.nombr > 0) * (PresRSLASSOm.nombr > 0) * (PresRSGAMm.nombr > 0)) 

# Create meta-covariates
myRSMeta.nombr = stack(PresRSBRTm.nombr,PresRSLASSOm.nombr,PresRSGAMm.nombr)
myRSMeta.nombr = myRSMeta.nombr * myMask
names(myRSMeta.nombr) = c("PresRSBRT","PresRSLASSO","PresRSGAM")

#convert Nisolates to log10 for variogram fitting by Nisolate weighting
ALLXYTable.tmp2 = ALLXYTable_FW
ALLXYTable.tmp2$L10Nisolates = log10(ALLXYTable.tmp2$NIsolates)
ALLXYTable.tmp2 = ALLXYTable.tmp2[-which(is.na(ALLXYTable.tmp2$L10Nisolates)),]

# Variogram fitting for Kriging 
###############################
# Use original data expanded according to Nisolates size. 
VariogXYTable.nombr = NULL

# duplicated according to weights (this helps fitting variogram models): 
for (i in 1:nrow(ALLXYTable.tmp2)){
  
  NumbRep = round(ALLXYTable.tmp2$L10Nisolates[i])
  tmpROW = NULL
  
  for (ii in 1:NumbRep){
    tmpROW = rbind(tmpROW,ALLXYTable.tmp2[i,]) 
  }
  
  VariogXYTable.nombr = rbind(VariogXYTable.nombr,tmpROW)
}
# Microscale uniform noise to avoid double coordinates in the kriging routine
VariogXYTable.nombr$XCoord = VariogXYTable.nombr$XCoord + runif(nrow(VariogXYTable.nombr),0,0.00083333 * VariogXYTable.nombr$L10Nisolates) 
VariogXYTable.nombr$YCoord = VariogXYTable.nombr$YCoord + runif(nrow(VariogXYTable.nombr),0,0.00083333 * VariogXYTable.nombr$L10Nisolates)

XYTableSPDF.nombr = VariogXYTable.nombr
coordinates(XYTableSPDF.nombr) = c("XCoord","YCoord")
proj4string(XYTableSPDF.nombr) = CRS("+proj=longlat +datum=WGS84")

# Sample Meta-covariates 
CovMetaDF.nombr = as.data.frame(extract(myRSMeta.nombr,coordinates(XYTableSPDF.nombr)))
names(CovMetaDF.nombr) = names(myRSMeta.nombr)
XYTableSPDF.nombr@data = cbind(XYTableSPDF.nombr@data,CovMetaDF.nombr)
NAs = which(is.na(rowSums(XYTableSPDF.nombr@data[c("PresRSBRT","PresRSLASSO","PresRSGAM")])))
XYTableSPDF.nombr = XYTableSPDF.nombr[-NAs,]

### Build variograms - cutoff at 500km
vu = variogram(P50~PresRSBRT+PresRSLASSO+PresRSGAM, data = XYTableSPDF.nombr, cutoff = 500) 
mu = fit.variogram(vu, vgm("Mat"), fit.method = 6)
plot(vu,mu)

gUK.nombr <- gstat(NULL, "P50", P50~PresRSBRT+PresRSLASSO+PresRSGAM, data = XYTableSPDF.nombr, model=mu, weights = XYTableSPDF.nombr$NIsolates)

myStack.nombr = aggregate(myRSMeta.nombr, fact=1, fun=mean, expand=TRUE, na.rm=TRUE)

# Convert Stack as SpatialGrid (to enable calculation of the kriging variance)
myStackg.nombr = as(myStack.nombr, 'SpatialGridDataFrame')

# Universal Kriging on Spatial Grid
xxx = Sys.time()
UK.nombr <- predict(gUK.nombr,myStackg.nombr)
UKb.nombr <- brick(UK.nombr)
print(Sys.time()-xxx)

# Resample predictions
UKbrs.nombr = resample(UKb.nombr,myStack.nombr, method = "bilinear")
names(UKbrs.nombr) <- c('prediction', 'variance')

# Predictions UK
UKp.nombr = UKbrs.nombr[[c("prediction")]]
extent(UKp.nombr) = extent(myRivers_Lakes_AsiaMapV2.tmp2)

UKp.nombr_adjusted = UKp.nombr
#UKp.nombr[UKp.nombr[] < 0 ] = 0
UKp.nombr_adjusted[][UKp.nombr[] > 0.5] = 0.5

# Uncertainty
# Interpolation Uncertainty (Spatial uncertainty)
UKvar.nombr = UKbrs.nombr[[c("variance")]]
SpatialVar.nombr = UKvar.nombr-min(UKvar.nombr[],na.rm = T)

SpatialSD.nombr = sqrt(SpatialVar.nombr)

# 95% Uncertainty (deviation between the child models)
TrendSD.nombr = calc(myStack.nombr,sd, na.rm = F)
Uncertainty.nombr = 1.96 * sum(SpatialSD.nombr,TrendSD.nombr, na.rm = T)

#visualize standardized kriging variance
extent(SpatialVar.nombr) = extent(myRivers_Lakes_AsiaMapV2.tmp2)
par(mar = c(1,0,1,4))
plot(AsiaMap, col = "grey 85",lwd = 0.2, border = T)
plot(mask(SpatialVar.nombr,myRivers_Lakes_AsiaMapV2.tmp2), col = ColsSP.CI, axes = F, box = F, legend = T, add=T)
plot(AsiaMap,lwd = 0.2, add = T)

#visualize 95% uncertainty
Uncertainty.nombr_adjusted = Uncertainty.nombr
Uncertainty.nombr_adjusted[][Uncertainty.nombr[] > 0.5] = 0.5
extent(Uncertainty.nombr_adjusted) = extent(myRivers_Lakes_AsiaMapV2.tmp2)
par(mar = c(1,0,1,4))

layout(matrix(c(1,1), nrow = 1, ncol = 2, byrow = T), widths = c(1,.3), heights = c(1,1))
plot(AsiaMap, col = "grey 70",lwd = 0.2, border = T)
image(mask(Uncertainty.nombr_adjusted,myRivers_Lakes_AsiaMapV2.tmp2), col = ColsSP.CI, axes = F, box = F, legend = T, add=T)
plot(AsiaMap, add = T, lwd = 0.2)

brk<- seq(0.0,0.5,0.1)
par(mar = c(0,2,0,4))
image.plot(Uncertainty.nombr_adjusted, col = ColsSP.CI, legend.only = T, zlim = c(0,.5),legend.shrink = .60, legend.width = 1.2,
           axis.args = list(at = brk, labels = c("0.0","0.1","0.2","0.3","0.4",">0.5"), cex.axis = 1.1),
           legend.mar = c(5.1,5.1,5.1,3), legend.args = list(expression(paste(bold("95% CI"))), cex = 1, side = 3, line = 1))


################
#visualize models
################
#color options
library(dichromat)
library(RColorBrewer)
library(viridis)
library(fields)

ColsSp = colorRampPalette(rev(brewer.pal(9,"Blues")))(101)
ColsSp.div = colorschemes$DarkRedtoBlue.18
ColsSp.div2 = colorschemes$BluetoOrange.12
ColsSp.div3 = colorschemes$BluetoDarkOrange.18
ColsSp.div4 = colorRampPalette(rev(brewer.pal(9,"RdYlBu")))(101)
ColsSP.CI = colorRampPalette(rev(brewer.pal(9,"RdYlGn")))(115)[1:100]

ColsSp.vir = viridis::plasma(100)
ColsSp.hcl = rev(hcl.colors(15,"Spectral"))

#visualize freshwater child models

#adjust GAM for scale alignment
PresRSGAMm.nombr_adjusted = PresRSGAMm.nombr
PresRSGAMm.nombr_adjusted[][PresRSGAMm.nombr[] > 0.3] = 0.3

pdf(
  file = paste0("/Users/danschar/Desktop/","Freshwater Child Models.pdf"),
  width = 6,
  height = 8
)

par(mfrow = c(3,1))

par(mar = c(1,0,1,5))
plot(AsiaMap.tmp, main = "Boosted Regression Trees", col = "grey 70",lwd = 0.2, border = T)
plot(mask(PresRSBRTm.nombr,myRivers_Lakes_AsiaMapV2.tmp2), col = ColsSp.div4, axes = F, box = F, legend = T, zlim = c(0,.35), xlim=as.vector(bbox(AsiaMap)[1,]), ylim = as.vector(bbox(AsiaMap)[2,]),add=T, border = 0.2)
plot(AsiaMap.tmp, lwd = 0.2, add = T)

par(mar = c(1,0,1,5))
plot(AsiaMap.tmp, main = "LASSO-GLM", col = "grey 70", lwd = 0.2, border = T)
plot(mask(PresRSLASSOm.nombr,myRivers_Lakes_AsiaMapV2.tmp2), col = ColsSp.div4, axes = F, box = F, legend = T,zlim = c(0,.35), xlim=as.vector(bbox(AsiaMap)[1,]), ylim = as.vector(bbox(AsiaMap)[2,]),add=T, border = 0.2)
plot(AsiaMap.tmp, lwd = 0.2, add = T)

par(mar = c(1,0,1,5))
plot(AsiaMap.tmp, main = "LASSO-GAM", col = "grey 70",lwd = 0.2, border = T)
plot(mask(PresRSGAMm.nombr_adjusted,myRivers_Lakes_AsiaMapV2.tmp2), col = ColsSp.div4, axes = F, box = F, legend = T, zlim = c(0,.35), xlim=as.vector(bbox(AsiaMap)[1,]), ylim = as.vector(bbox(AsiaMap)[2,]),add=T, border = 0.2)
plot(AsiaMap.tmp, lwd = 0.2, add = T)
dev.off()

############################
#Visualize FW hotspot insets Fig.3
############################
#hotspot inset coords
SIND = matrix(c(76,7.8,79.5,15.2), nrow = 2, ncol = 2)
SIND1 = matrix(c(75,6.8,81,16.5), nrow = 2, ncol = 2)

MEK = matrix(c(102.5,8.9,108.5,14.6), nrow = 2, ncol = 2)
MEK1 = matrix(c(101.5,8,111,15.5), nrow = 2, ncol = 2)

YGZ = matrix(c(100,27,109,33.5), nrow = 2, ncol = 2)
YGZ1 = matrix(c(99,26,108.5,35.5), nrow = 2, ncol = 2)

TUR = matrix(c(33,36.8,40,41), nrow = 2, ncol = 2)
TUR1 = matrix(c(32.5,36,40.5,41.4), nrow = 2, ncol = 2)

#GBD = matrix(c(87,20.5,93.5,27.5), nrow = 2, ncol = 2)
#GBD1 = matrix(c(85.5,19.5,95,28.5), nrow = 2, ncol = 2)

library(fields)
layout(matrix(c(1,1,1,1,6,2,3,4,5,6), nrow = 2, ncol = 5, byrow = T), widths = c(1,1,1,1,.3), heights = c(1,.4))
#par(mar = c(5,4.5,1.5,1))
par(mar = c(0,0,0,0))
plot(AsiaMap.tmp, col = "grey 70",lwd = 0.2, border = T)
image(mask(UKp.nombr_adjusted,myRivers_Lakes_AsiaMapV2.tmp2), col = ColsSp.div4, axes = F, box = F, legend = T, add=T)
plot(AsiaMap.tmp, add = T, lwd = 0.2)
rect(SIND[1,1]-1.2,SIND[2,1],SIND[1,2]+1,SIND[2,2]-2, border = "grey 35", lwd = 1.8)
rect(MEK[1,1],MEK[2,1],MEK[1,2]+.5,MEK[2,2], border = "grey 35", lwd = 1.8)
rect(YGZ[1,1],YGZ[2,1],YGZ[1,2]-1,YGZ[2,2], border = "grey 35", lwd = 1.8)
rect(TUR[1,1]+2,TUR[2,1],TUR[1,2],TUR[2,2], border = "grey 35",  lwd = 1.8)

#Turkey
par(mar = c(1,1,0,2))
#par(bg = "light blue")
plot(AsiaMap_ad1, col = "grey 70",lwd = 0.2, axes = F, border = T, xlim=as.vector(TUR[1,]), ylim = as.vector(TUR[2,]))
image(mask(UKp.nombr_adjusted,myRivers_Lakes_AsiaMapV2.tmp2), col = ColsSp.div4, axes = F, box = T, legend = F, xlim=as.vector(TUR1[1,]), ylim = as.vector(TUR1[2,]), add=T)
plot(AsiaMap_ad1,lwd = 0.2, axes = F, xlim=as.vector(TUR[1,]), ylim = as.vector(TUR[2,]), add = T)
plot(AsiaMap.tmp, add = T, lwd = 1.4)
box(which = "plot", lty = "solid")

#Southern India
par(mar = c(1,1,0,2))
plot(AsiaMap_ad1, col = "grey 70",lwd = 0.2, axes = F, border = T, xlim=as.vector(SIND[1,]), ylim = as.vector(SIND[2,]))
image(mask(UKp.nombr_adjusted,myRivers_Lakes_AsiaMapV2.tmp2), col = ColsSp.div4, axes = F, box = T, legend = F, xlim=as.vector(SIND1[1,]), ylim = as.vector(SIND1[2,]), add=T)
plot(AsiaMap_ad1,lwd = 0.2, axes = F, xlim=as.vector(SIND[1,]), ylim = as.vector(SIND[2,]), add = T)
plot(AsiaMap.tmp, add = T, lwd = 1.4)
box(which = "plot", lty = "solid")

#Yangtze
par(mar = c(1,1,0,2))
plot(AsiaMap_ad1, col = "grey 70",lwd = 0.2, axes = F, border = T, xlim=as.vector(YGZ[1,]), ylim = as.vector(YGZ[2,]))
image(mask(UKp.nombr_adjusted,myRivers_Lakes_AsiaMapV2.tmp2), col = ColsSp.div4, axes = F, box = F, legend = F, xlim=as.vector(YGZ1[1,]), ylim = as.vector(YGZ1[2,]), add=T)
plot(AsiaMap_ad1, lwd = 0.2, axes = F, xlim=as.vector(YGZ[1,]), ylim = as.vector(YGZ[2,]), add = T)
box(which = "plot", lty = "solid")

#Mekong
par(mar = c(1,1,0,2))
plot(AsiaMap_ad1, col = "grey 70",lwd = 0.2, axes = F, border = T, xlim=as.vector(MEK[1,]), ylim = as.vector(MEK[2,]))
image(mask(UKp.nombr_adjusted,myRivers_Lakes_AsiaMapV2.tmp2), col = ColsSp.div4, axes = F, box = F, legend = F, xlim=as.vector(MEK1[1,]), ylim = as.vector(MEK1[2,]), add=T)
plot(AsiaMap_ad1, lwd = 0.2, axes = F, xlim=as.vector(MEK[1,]), ylim = as.vector(MEK[2,]), add = T)
plot(AsiaMap.tmp, add = T, lwd = 1.4)
box(which = "plot", lty = "solid")

#legend
brk<- seq(0.0,0.5,0.1)
plot.new()
par(mar = c(0,2,0,5))
image.plot(UKp.nombr_adjusted, col = ColsSp.div4, legend.only = T, zlim = c(0,.5),legend.shrink = .75, legend.width = 12,
           axis.args = list(at = brk, labels = c("0.0","0.1","0.2","0.3","0.4",">0.5"), cex.axis = 1.2),
           legend.mar = c(5.1,5.1,5.1,3), legend.args = list(text = "P50", cex = 1.2, side = 3, line = 1))

par(mfrow = c(1,1))
par(mar = rep(0,4))
mtext("a", side = 3, line = -2, xpd = T, adj = -1.38, cex = 1.3, font = 2)
mtext("b", side = 3, line = -26.8, xpd = T, adj = -1.38, cex = 1.3, font = 2)
mtext("c", side = 3, line = -26.8, xpd = T, adj = .21, cex = 1.3, font = 2)
mtext("d", side = 3, line = -26.8, xpd = T, adj = 1.77, cex = 1.3, font = 2)
mtext("e", side = 3, line = -26.8, xpd = T, adj = 3.3, cex = 1.3, font = 2)

###########################
#boxplot of rel infl for BRT model
###########################
RelImpV.nombr.tmp = RelImpV.nombr
colnames(RelImpV.nombr.tmp) = names(myRS.nombr)
boxplot.matrix(RelImpV.nombr.tmp[,order(colMeans(RelImpV.nombr.tmp))], use.cols = T, horizontal = T, las = 2, xlab = "Relative Influence (%)", xaxt = "n")
axis(1, las = 1)
#set color vector, mean of boostrap runs from LASSO-GLM >=.3 as pos and <0 neg, else null
ColsRelInflFW = ifelse(colMeans(CoefsLASSOV.nombr)>=.3,ColsSP.CI[1],grey(.8))
ColsRelInflFW = ifelse(colMeans(CoefsLASSOV.nombr)>=0,ColsRelInflFW,ColsSp.div4[100])
ColsRelInflFW = ColsRelInflFW[order(colMeans(RelImpV.nombr.tmp))]

par(mar = c(5,5,1.5,7.5))
boxplot.matrix(RelImpV.nombr.tmp[,order(colMeans(RelImpV.nombr.tmp))], use.cols = T,
               horizontal = T, las = 2, col = ColsRelInflFW, outcol = ColsRelInflFW,  xlab = "", xaxt = "n", cex.axis = 1.5)
axis(1, las = 1, cex.axis = 1.5)

legend(60, 3, c("pos", "neg", "null"),
       fill = c(ColsSP.CI[1],ColsSp.div4[100],grey(.8)), cex = 1.2, bty = "n", xpd = T)
mtext("Relative Influence (%)", side = 1, line = 3, xpd = T, adj = .56, cex = 1.5)

################################################
#visualize marine and fw points before/after redistribution
################################################
#visualize marine surveys before and after PH survey geouncert redistribution
#freshwater
#visualize freshwater surveys before and after survey geouncert redistribution
ALLXYTable_fw = subset(ALLXYTable, LocationType != "Marine")
DFbrt_fw = subset(DFbrt, LocationType != "Marine")
par(mar = c(1,0,1,0))
par(mfrow = c(2,1))
par(mar = c(1,0,1,0))
plot(AsiaMap, col = "grey70", border = "white", lwd = 0.5)
#plot(AsiaMapISO3, col = "grey90", border = "white", lwd = 0.7, add=TRUE)
points(ALLXYTable_fw$XCoord, ALLXYTable_fw$YCoord, pch = 1, col = "navy", cex = .6)
points(DFbrt_fw$XCoord, DFbrt_fw$YCoord, pch = 1, col = "red", cex = .6)
mtext("A", side = 3, line = -2, xpd = T, adj = .21, cex = 1.4)

#marine
#original points
#par(mar = c(1,0,1,1))
plot(AsiaMap, col = "grey70", border = "white", lwd = 0.5)
#plot(AsiaMapISO3, col = "grey90", border = "white", lwd = 0.7, add=TRUE)
points(ALLXYTable.ph$XCoord, ALLXYTable.ph$YCoord, pch = 1, col = "navy", cex = .6)
points(ALLXYTable.ph.tmp.m3$XCoord, ALLXYTable.ph.tmp.m3$YCoord, pch = 1, col = "red", cex = .6)
legend(25, 2, c("Sampled","Redistributed"), col = c("navy","red"), pch = 1, pt.cex = 1.1, bty = "n")
mtext("B", side = 3, line = -2.5, xpd = T, adj = .21, cex = 1.4)

###check pseudo-absence distributions equitable with absence and presence distributions
xy_PA = cbind(XYTablePA$XCoord, XYTablePA$YCoord)
xy_presence = cbind(DFbrt[(DFbrt$P50 > 0),5], DFbrt[(DFbrt$P50 > 0),4])
xy_absence = cbind(DFbrt[(DFbrt$P50 == 0),5], DFbrt[(DFbrt$P50 == 0),4])

#extract log10 hum pop values at pres/absence/PA points
Presence_pop = extract(log10(pop+1), xy_presence)
Absence_pop = extract(log10(pop+1),xy_absence)
PseudoAbsence_pop = extract(log10(pop+1),xy_PA)

#compare histogram distributions
par(mfrow = c(1,3))
par(mar = c(5,4,4,2))
hist(Presence_pop, main = "Presence", xlim = c(0,5), xlab = "Log10 Human Population Density", col = "grey40", border = "white")
hist(Absence_pop, main = "Absence", xlim = c(0,5), xlab = "Log10 Human Population Density", col = "grey60", border = "white")
hist(PseudoAbsence_pop, main = "Pseudo-Absence", xlim = c(0,5), xlab = "Log10 Human Population Density", col = "grey80", border = "white")

######################################################
#visualize optimized survey projections reducing uncertainty in fw map
#####################################################
layout(matrix(c(1,2), nrow = 1, ncol = 2, byrow = T), widths = c(1,0.13))
par(mar = c(0,2,0,0))
plot(AsiaMap.tmp, col = "grey 95", lwd = 0.2, border = T)
image(I, col= cols, legend=F, axes=F, box=FALSE, add = T)
plot(AsiaMap.tmp, add = T, lwd = 0.2)

plot(pos_new_unique_moved, add = T, col = cols.2, pch = 16,cex = 1)
plot(pos_new_unique_moved, add = T, col = "black", pch = 1,cex = 1)

# legend: red dots sequence
x = seq(40,55,len = 8)
y = rep(1,8)
points(x=x,y=y,col = cols.2[seq(1,50,by=7)], pch=19,cex = 3)
text(40,-4,"high")
text(55,-4,"low")
text(40,-9,"priority")
text(55,-9,"priority")

brk2<- c(0.0,0.045)
par(mar = c(0,0,0,5))
#par(mar = c(2,2,2,2))
#par(mar = c(5,4,4,2))
plot.new()
image.plot(I, col = cols, legend.only = T, zlim = c(0,.045),legend.shrink = .5, legend.width = 8,
           axis.args = list(at = brk2, labels = c("low","high"), cex.axis = 1.2),
           legend.mar = c(5.1,5.1,5.1,5.1), legend.args = list(text = paste0("Resistance","\n","uncertainty"), cex = 1.2, side = 3, line = 1))
