# Supplementary material for: Twenty-year trends in antimicrobial resistance from aquaculture and fisheries in Asia
Source: Nat Commun. 2021 Sep 10;12:5384. doi: 10.1038/s41467-021-25655-8 (PMC8433129; doi:10.1038/s41467-021-25655-8)
Supplement: Supplementary file 6 — Supplementary Software [file 41467_2021_25655_MOESM6_ESM.zip › R scripts__NCOMMS-21-08900/7b_optimize_overlap_approach_as_function.R]

library(raster)
library(gstat)
library(fields)
library(foreach)
library(doParallel)
draw.priors =function() runif(1,50,500)

#' This function calculates overlap area between two circles
#' @param r radius of circle
#' @param d distance between two circles
#' @return overlap area between two circles

overlapCalc <- function (r,d){
  if (d <= 2*r)
    x <- (2*r*r*acos(d/2/r)-d*sqrt(r*r-d*d/4))/(pi * r*r)
  else x<- 0
  return(x)
}

#' This function adds new imaginary future surveys to the current points data frame
#' @param Pos_all SpatialPointsDataFrame containing information on all current surveys
#' @param i 1:n_future, where n_future is the number of new surveys to add
#' @param j locations (as single numbers on the raster file) of future surveys
#' @return updated SpatialPointsDataFrame containing new surveys

AddNewPoints = function(Pos_all=XY_krige,i=1:n_future,j=Pos_future){
  # k is the first newly added point
  k = nrow(Pos_all@data)+1
  # add values
  Pos_all@data <- data.frame(res =c(Pos_all@data$res, rep(newRes[i],newRep[i])), 
                             logN = c(Pos_all$L10Nisolates,rep(newRep[i],newRep[i])))
  # add coordinates
  Pos_all@coords <- rbind(Pos_all@coords,xyFromCell(hpop_log,rep(j,newRep[i])))
  # avoid duplicated points
  for (t in k:nrow(Pos_all@data))
    if (duplicated(Pos_all@coords)[t])
    {
      Pos_all@coords[t,] <- c(Pos_all@coords[t,1] + runif (1, -0.005, 0.005), Pos_all@coords[t,2] + runif (1, -0.005, 0.005))
    }
  # add prediction values from three child models
  Pos_all@data <- cbind(Pos_all@data,extract(myRSMeta.nombr, Pos_all))
  # avoid NA cases
  idx_tmp <- complete.cases(Pos_all@data)
  Pos_all@data <- Pos_all@data[idx_tmp,]
  Pos_all@coords <- Pos_all@coords[idx_tmp,]
  
  return(Pos_all)
}

#' This function does kriging on the points data frame containing imaginary future surveys
#' @param Pos_all SpatialPointsDataFrame containing information on all surveys, including new surveys
#' @return map of kriging variance

RedoKrige = function(Pos_all){
  # redifine gstat object using current points
  gOK_all = gstat(NULL, "res", res~1, data = Pos_all, model=mu, weights = Pos_all$NIsolates)
  OK_all <- predict(gOK_all,myStackg.nombr)
  # calculate prediction variance
  krg_all_var <- raster(OK_all,layer = 2, values = T)
  # rescale krg_all_var
  range01 <- function(x, minx, maxx){(x-minx)/(maxx-minx)}
  krg_all_var[!is.na(krg_all_var[])] <- range01(krg_all_var[!is.na(krg_all_var[])], minx = krg_Current_var_min, maxx = krg_Current_var_max)
  # change all negative values to 0
  krg_all_var[which(krg_all_var[] < 0)] = 0
  krg_all_var = mask(krg_all_var,myMask)
  return(krg_all_var)
  
}

#' This function runs the overlap approach given UK object and buffer radius
#' @param weight a map of weight to prioritize future survey allocation
#' @param buf radius of the buffer for calculating overlap between surveys
#' @param krige_var map of kriging variance
#' @param n_future how many future points to assign positions
#' @return average necessaty of surveillance across the map

overlap_output = function(weight,buf,krige_var,n_future,XY_krige){
  ##### calculate overlap percentage #####
  I = overlay(weight, krige_var, fun = function(r1,r2) {return(r1*r2)} )
  # use a point at around the middle of I
  pos_middle = SpatialPoints(as.data.frame(xyFromCell(I,round(length(I)/2+700))))
  proj4string(pos_middle) = CRS("+proj=longlat +datum=WGS84 +ellps=WGS84 +towgs84=0,0,0")
  
  # only within 2r can have overlap, so cut this area
  A_torevise <- crop(I, extent(pos_middle@coords[1]-(buf*0.00833*2),pos_middle@coords[1]+(buf*0.00833*2),
                               pos_middle@coords[2]-(buf*0.00833*2),pos_middle@coords[2]+(buf*0.00833*2)))
  
  # calculate distance between each point and the middle point
  for (i in 1:length(A_torevise))
  {
    # find position based on index
    pos = SpatialPoints(as.data.frame(xyFromCell(A_torevise,i)))
    proj4string(pos) = CRS("+proj=longlat +datum=WGS84 +ellps=WGS84 +towgs84=0,0,0")
    
    # calculate distance
    d = rdist(pos_middle@coords,pos@coords) / 0.00833
    A_torevise@data@values[i] <- 1- overlapCalc(r=buf,d=d)
    
  }
  
  ##### decide future study positions #####  
  
  # create a raster layer of index of revised need for investigation
  I_revised <- I
  
  # create a vector to store future point positions
  Pos_future <- rep(0,n_future)
  
  for (i in 1:n_future)
  {
    
    # find highest index and record the position
    idx = which.max(I_revised)
    Pos_future[i] <- idx
    
    # match index to grid
    pos = SpatialPoints(as.data.frame(xyFromCell(I_revised,idx)))
    proj4string(pos) = CRS("+proj=longlat +datum=WGS84 +ellps=WGS84 +towgs84=0,0,0")
    
    # modify revised need indices for all pixels within twice the distance of new position
    # use square shape because it is easier to handle than circle shape
    
    # find overlapped extent of I_test and I_revised
    I_test_current <- A_torevise
    x_dist <- 0.5* (extent(I_test_current)[2] - extent(I_test_current)[1])
    y_dist <- 0.5* (extent(I_test_current)[4] - extent(I_test_current)[3])
    
    extent(I_test_current) <- c(pos@coords[1]-x_dist, pos@coords[1]+x_dist,pos@coords[2]-y_dist, pos@coords[2]+y_dist)
    I_test_current <- intersect(I_test_current,I_revised)
    
    I_revised[extent(I_test_current)] <- I_revised[extent(I_test_current)] * I_test_current
  }
  
  ##### redo kriging to calculate mean I #####
  Pos_all <- AddNewPoints(XY_krige,i=1:n_future,j=Pos_future)
  xxx = Sys.time()
  krg_all_var = RedoKrige(Pos_all)
  Sys.time() - xxx
  
  I_2 <- overlay(weight, krg_all_var, fun = function(r1,r2) {return(r1*r2)} )
  
  Results = mean(na.omit(I_2@data@values))
  return (Results)
}
