# Supplementary material for: Twenty-year trends in antimicrobial resistance from aquaculture and fisheries in Asia
Source: Nat Commun. 2021 Sep 10;12:5384. doi: 10.1038/s41467-021-25655-8 (PMC8433129; doi:10.1038/s41467-021-25655-8)
Supplement: Supplementary file 6 — Supplementary Software [file 41467_2021_25655_MOESM6_ESM.zip › R scripts__NCOMMS-21-08900/1_pretreatment.R]

#Aqua AMR Command

AqAMR = read.csv('/Users/danschar/Desktop/Aq AMR Manuscript/Aq AMR PPS Search/Data/Aq AMR - AMR PPS.csv', header = T, stringsAsFactor = F)
AqAMRcn = read.csv('/Users/danschar/Desktop/Aq AMR Manuscript/Aq AMR PPS Search/Data/Chinese Studies Aq AMR PPS - Chinese Language Studies FINAL.csv', header = T, stringsAsFactor = F)

#cleaning
AqAMRcn$Compound[AqAMRcn$Compound == "Mezlocillin"] = "MEZ"
AqAMRcn$Compound[AqAMRcn$Compound == "Sulfonate dimethylamine"] = "SSS"
AqAMRcn$Compound[AqAMRcn$Compound == "Enoxacin "] = "Enoxacin"
AqAMRcn$Compound[AqAMRcn$Compound == "Fleroxacin "] = "Fleroxacin"

AqAMRcn$Drug[AqAMRcn$Compound %in% c("AMC","AMS","AMP","AMX","Azlocillin","CAR","MEZ","OXA","PEN",
                                     "PIP","PIT","SAM","TIC","TIM")] = "PEN"
AqAMRcn$Drug[AqAMRcn$Compound %in% c("CAZ","Cefminox","Cefpimizole","CFC","CFL","CFM",
                                     "CFP","CFR","CFZ","CLX","CMD","CPR","CRO","CTX","CXM",
                                     "CZM","FEP","FOX","MOX","SFP")] = "CEP"
AqAMRcn$Drug[AqAMRcn$Compound %in% c("ATM")] = "MON"
AqAMRcn$Drug[AqAMRcn$Compound %in% c("IPM","MEM")] = "CAR"
AqAMRcn$Drug[AqAMRcn$Compound %in% c("AMK","APR","GEN","KAN","NEO","NET","SPT","STR","TOB")] = "AMI"
AqAMRcn$Drug[AqAMRcn$Compound %in% c("CIP","Enoxacin","ENR","Fleroxacin","FLQ","LOM","LVX",
                                     "NAL","NOR","OFX","OXO","PEF","PIM","SAR")] = "QUI"
AqAMRcn$Drug[AqAMRcn$Compound %in% c("ASP","AZM","CLI","CLR","ERY","Kitasamycin","LIN","MID",
                                     "ROX","SPI","TIL","TYL")] = "MAC"
AqAMRcn$Drug[AqAMRcn$Compound %in% c("CHL","FFC","TFC")] = "AMP"
AqAMRcn$Drug[AqAMRcn$Compound %in% c("DOX","MIN","OXT","TET")] = "TET"
AqAMRcn$Drug[AqAMRcn$Compound %in% c("SMN","SMZ","SOX","SSS","SUD","SXT","TDZ","TMP")] = "SUL"
AqAMRcn$Drug[AqAMRcn$Compound %in% c("Bleomycin","TEC","VAN")] = "GLY"
AqAMRcn$Drug[AqAMRcn$Compound %in% c("CST","PMB")] = "POL"
AqAMRcn$Drug[AqAMRcn$Compound %in% c("Amphotericin B","BAC","FOF","FRZ","FUS","MTD",
                                     "NIT","Nitrofurazone","NOV","Nystatin","PRI","RIF")] = "OTH"

#combining all data source into single dataframe
AqAMR = rbind(AqAMR,AqAMRcn)

#################
#CLEANING DATA
################

## assign pleisiomonas to aeromonas based on CLSI M45 A2 2011

AqAMR$Pathogen[AqAMR$Pathogen == "Escherichia"] = "Ecoli"
AqAMR$Pathogen[AqAMR$Pathogen == "Plesiomonas"] = "Aeromonas"
AqAMR$Pathogen[AqAMR$Pathogen == "Pantoeaa"] = "Pantoea"
AqAMR$Pathogen[AqAMR$Pathogen == "Enterobacter "] = "Enterobacter"
AqAMR$LocationType[AqAMR$LocationType == "Coastal Brackish water"] = "Coastal brackish water"
AqAMR$GeoPosMethod[AqAMR$GeoPosMethod == "place name coordinate"] = "Place name"

#compound
AqAMR$Compound[AqAMR$Compound == "AMC "] = "AMC"
AqAMR$Compound[AqAMR$Compound == "ERY "] = "ERY"
AqAMR$Compound[AqAMR$Compound == "NAL "] = "NAL"
AqAMR$Compound[AqAMR$Compound == "NIT "] = "NIT"
AqAMR$Compound[AqAMR$Compound == "OXO "] = "OXO"
AqAMR$Compound[AqAMR$Compound == "PEN "] = "PEN"
AqAMR$Compound[AqAMR$Compound == "RIF "] = "RIF"
AqAMR$Compound[AqAMR$Compound == "MFX"] = "MXF"
AqAMR$Compound[AqAMR$Compound == "OTC"] = "OXT"
AqAMR$Compound[AqAMR$Compound == "SMX"] = "SMZ"
AqAMR$Compound[AqAMR$Compound == "SUL"] = "SSS"


#species
AqAMR$Species[AqAMR$Species %in% c("Abalone (Haliotis asinina)",                                                                                                                                                                                                                                                                     
                                   "Abalone (Haliotis discus hannai)",                                                                                                                                                                                                                                                               
                                   "Abalone (Haliotis diversicolor supertexta)",                                                                                                                                                                                                                                                     
                                   "Abalone (Haliotis diversicolor)",
                                   "Disk abalone (Haliotis discus hannai Ino)")] = "Abalone"
AqAMR$Species[AqAMR$Species %in% c( "African catfish (Clarias gariepinus)",                                                                                                                                                                                                                                                           
                                    "Albino catfish (Clarias sp.)",
                                    "Catfish (Clarias gariepinus)",
                                    "Catfish (Clarius batrachus)",
                                    "Catfish (Ictalurus punctatus)",
                                    "Catfish (Pangasianodon hypophthalmus)",
                                    "Catfish (Pangasius hypopthalmus) and tilapia (Oreochromis)",
                                    "Catfish (Pangasius pangasius)",
                                    "Channel catfish (Ictalurus punctatus)",
                                    "Chinese longsnout catfish (Leiocassis longirostris Gunther)",
                                    "Amur catfish (Silurus asotus)",
                                    "Catfish (Liobagrus marginatus Günther)",
                                    "channel catfish (ictalurus punctatus)",
                                    "Channel catfish (Ictalurus Punctatus)",
                                    "Channel catfish (Ictalurus Punetaus)",
                                    "Lanzhou catfish (Silurus meriodinalis Chen)",
                                    "Yellow catfish (Pelteobagrus fulvidraco)",
                                    "Philippine catfish (Clarias batrachus) ",
                                    "Korean bullhead (Pelteobagrus fulvidraco)")] = "Catfish"
AqAMR$Species[AqAMR$Species %in% c("American bullfrogs (Rana catesbeiana)",
                                   "Bullfrog (Lithobates catesbeianus)")] = "Frog"
AqAMR$Species[AqAMR$Species %in% c("Carp (Catla catla, Labeo rohita and\nCirrhinus mrigala)",
                                   "Carp (Catla catla, Labeo rohita and Ctenopharyngodon idella)",
                                   "Carp (Catla catla)",
                                   "Carp (Cirrhinus\nmrigala and Catla catla)",
                                   "Carp (Cyprinus carpio)",
                                   "Carp (Labeo rohita)",
                                   "Common Carp (Cyprinus carpio carpio)",
                                   "Cyprinus carpio",
                                   "Grass carp",
                                   "Grass carp (Ctenopharyngodon idellus)",
                                   "Koi (Cyprinus carpio carpio)",
                                   "Mud carp (Cirrhina molitorella)",
                                   "Bighead carp (Aristichthys nobilis)",
                                   "Bighead carp (Aristichthys nobilis) ",
                                   "Black carp (Mylopharyngodon piceus)",
                                   "Carp",
                                   "Carp (Carassius auratus)",
                                   "Carsssius auratus auratus",
                                   "Common carp (Cyprinus carpio)",
                                   "Grass carp (Ctenopharyngodon idella), Mrigalcarp",
                                   "Grass carp (Ctenopharyngodon idella), Silvercarps",
                                   "Grass carp (Ctenopharyngodon idellus), Black carp (Mylopharyngodon piceus)",
                                   "Grass carp (Ctenopharyngodon idllus)",
                                   "Mud Carp (Cirrhinus molitorella)",
                                   "Prussian carp (Carassius auratus gibelio)",
                                   "Prussian carp (Carassius auratus gibelio) ",
                                   "Prussian carp (Carassius gibelio)",
                                   "Silver carp (Hypophthalmichthys molitrix)")] = "Carp"
AqAMR$Species[AqAMR$Species %in% c("Red hybrid tilapia",
                                   "Red Hybrid Tilapia (Oreochromis sp.)",
                                   "Red tilapia (Oreochromis sp.)",
                                   "Tilapia",
                                   "Tilapia (Oreochromis\nniloticus)",
                                   "Tilapia (Oreochromis hybrids)",
                                   "Tilapia (Oreochromis niloticus)",
                                   "Tilapia (Oreochromis)",
                                   "Tilapia (Tilapia mossambica)",
                                   "Nile tilapia",
                                   "Nile tilapia (Orechromis niloticus)",
                                   "Nile tilapia (Oreochromis niloticus)",
                                   "Tilapia\n",
                                   "Tilapia (Oreochromis mossambicus x O. niloticus)",
                                   "Tilapia (Tilapia niloticus X T. aureus)")] = "Tilapia"
AqAMR$Species[AqAMR$Species %in% c("Malma trout (Salvelinus malma malma)",
                                   "Rainbow trout (Oncorhynchus mykiss)",
                                   "Trout",
                                   "Rainbow trout")] = "Trout"
AqAMR$Species[AqAMR$Species %in% c("Cherry salmon (Oncorhynchus masou masou)",
                                   "Chum salmon (Oncorhynchus keta)",
                                   "Salmon",
                                   "Salmon (raw)",
                                   "Atlantic salmon",
                                   "Silver salmon")] = "Salmon"
AqAMR$Species[AqAMR$Species %in% c("Freshwater shrimp",
                                   "Giant Freshwater Prawn (Macrobrachium rosenbergi) and shrimp (Penaeus monodon)",
                                   "Indian white shrimp (Fenneropenaeus indicus)",
                                   "Shrimp",
                                   "Shrimp (Litopenaeus vannamei)",
                                   "Shrimp (Macrobrachium nipponense)",
                                   "Shrimp (Metapenaeus ensis)",
                                   "Shrimp (P vannamei)",
                                   "Shrimp (Penaeus japonicas, Penaeus chinensis) and prawn (Macrobrachium rosenbergii)",
                                   "Shrimp (Penaeus monodon)",
                                   "Shrimp and prawn (L. vannamei, M. nipponense,\nM. japonicus, P. monodon, P.\nclarkii))",
                                   "Shrimp and prawn (Litopenaeus vannamei, Macrobrachium nipponense,\nPenaeus monodon)",
                                   "White leg shrimp (Litopenaeus vannamei)",
                                   "White shrimp (Litopenaeus vannamei)",
                                   "Whiteleg shrimp (Lithopenaeus vannamei)",
                                   "Banana prawn (Penaeus indicus)",
                                   "Freshwater prawn (Macrobrachium rosenbergii)",
                                   "Giant freshwater prawn (Macrobrachium rosenbergii)",
                                   "Giant freshwater prawns (Macrobrachium rosenbergii)",
                                   "Giant tiger prawn (Penaeus monodon)",
                                   "Litopenaeus vannamei and Penaeus monodon",
                                   "Prawn",
                                   "Prawn (Exopalaemon carinicauda)",
                                   "Red prawn (Solenocera sub\nnuda)",
                                   "Shellfish",
                                   "Shirmp zoea",
                                   "White prawn",
                                   "Crayfish (Procambarus clarkii)",
                                   "Giant river prawn (Macrobrachium rosenbergii)")] = "Shrimp"
AqAMR$Species[AqAMR$Species %in% c("Crab",
                                   "Blue crab (Portunus pelagicus)",
                                   "Mud crab (Scylla serrata)",
                                   "Mud crab (Scylla) eggs",
                                   "Chinese mitten crab (Eriocheir sinensis)")] = "Crab"
AqAMR$Species[AqAMR$Species %in% c("Grouper",
                                   "Grouper (Epinephelus fuscoguttatus x E. lanceolatus)",
                                   "Brown-marbled grouper (Epinephelus fuscoguttatus)",
                                   "Giant grouper (Epinephelus lanceolatus)",
                                   "Grouper (Epinephelus fuscoguttatus X Epinephelus lanceolatus)",
                                   "Orange-spotted grouper (Epinephelus coioides)",
                                   "Yellow grouper (Epinephlus awoara)")] = "Grouper"
AqAMR$Species[AqAMR$Species %in% c("Gilt head bream (Sparus aurata)",
                                   "Gilthead Sea Bream (Sparus aurata)",
                                   "Red seabream",
                                   "Yellowfin seabream (Acanthopagrus latus) ",
                                   "Silver sea bream (Sparus sarba)")] = "Seabream"
AqAMR$Species[AqAMR$Species %in% c("Sea cucumber",
                                   "Sea cucumber (Apostichopus japonicus)",
                                   "Sea cucumber (Holothuria tubulosa)",
                                   "Japanese sea cucumber (Apostichopus japonicus)")] = "Sea cucumber"
AqAMR$Species[AqAMR$Species %in% c("Flounder",
                                   "Japanese flounder (Paralichthys olivaceus)",
                                   "Japanese Flounder (Paralichthys olivaceus)",
                                   "Olive flounder",
                                   "Olive flounder (Paralichthys olivaceus)",
                                   "Olive flounder (Paralichthys olivaceus) ",
                                   "Stone flounder (Kareius bicoloratus L.)")] = "Flounder"
AqAMR$Species[AqAMR$Species %in% c("Turbot",
                                   "Turbot (Scophthalmus maximus)",
                                   "Turbot (Scophthalmus maximus)\n")] = "Turbot"
AqAMR$Species[AqAMR$Species %in% c("Japanese sea Bass (Lateolabrax japonicus)",
                                   "Sea bass",
                                   "Sea bass (Lates calcarifer)",
                                   "Japanese seabass (Lateolabrax japonicus)",
                                   "Asian seabass (Lates calcarifer)")] = "Sea bass"
AqAMR$Species[AqAMR$Species %in% c("Amberjack (Seriola)",
                                   "Greater amberjack (Seriola dumerili)",
                                   "Japanese amberjack",
                                   "Japanese amberjack, greater amberjack (Seriola dumerili)",
                                   "Japanese amberjack, greater amberjack (Seriola dumerili), yellowtail amberjack (Seriola lalandi)",
                                   "Seriola (yellowtail, amberjack and kingfish)",
                                   "Seriola (Yellowtail, Amberjack, Kingfish)",
                                   "Yellowtail (Seriola)",
                                   "Japanese amberjack (Seriola quinqueradiata)")] = "Seriola"
AqAMR$Species[AqAMR$Species %in% c("Tongue sole (Cynoglossus semilaevis Günther)",
                                   "Tongue sole (Cynoglossus semilaevis)",
                                   "Half-smooth tongue sole")] = "Sole"
AqAMR$Species[AqAMR$Species %in% c("Sturgeon",
                                   "Hybrid sturgeon (Acipencer)",
                                   "Siberian sturgeon",
                                   "Siberian sturgeon (Acipenser Baerii)",
                                   "Sturgeon (Acipencer schrenckii X Huso dauricus)")] = "Sturgeon"
AqAMR$Species[AqAMR$Species %in% c("Amberjack, trevally, flounder, grunt",
                                   "Anchovy (Engraulis encrasicolus), trout (Oncorhynchus mykiss) and sea bream (Sparus aurata)",
                                   "Flounder and Rock Bream",
                                   "Flounder, Sea Bass, Rock Fish",
                                   "Mackeral (Rastrelliger kanagurta), Trevally (Lactarius lactarius), Sardine (Sardinella longiceps), Anchovy (Coilia dussumieri), Croaker (Otolithus argenteus)",
                                   "Marine fish (Caranx melampygus,\nCynoglossus spp., Escualosa thoracata, Lactarius\nlactarius, Leiognathus spp., Nemipterus japonicus,\nOtolithoides biauritus, Pampus argenteus,\nSardinella longiceps, Rastrelliger kanagurta,\nParastromateus niger, Stolephorus indicus, Thryssa malabarica)",
                                   "Marine fish (Grouper, triacanthus, bat fish, scorpion fish)",
                                   "Marine fish (Oblada melanura, Sparus aurata, Boops boops, Trachurus mediterraneus, Mullus barbatus, Saurida undosquamis, Mugil cephalus, and Nemipterus randalli)",
                                   "Marine fish (Sardinella longiceps, Rastrelliger kanagurta, Epinephelus tauvina, and Scomberomorus guttatus)",
                                   "Marine fish (Yellowfin Tuna, blackhead seabream, brindle grouper)",
                                   "Mullet and seaperch",
                                   "Olive flounder (Paralichthys olivaceus), black rockfish (Sebastes schlegeli), and sea bass (Lateolabrax japonicus)",
                                   "Olive flounder, black rock fish, red sea bream, sea bass",
                                   "Red seabream and seaperch",
                                   "Red snapper,\ngrouper, Asian seabass,\ngolden pompano",
                                   "Red snapper, grouper, Asian seabass")] = "Mixed marine fish"
AqAMR$Species[AqAMR$Species %in% c("Turtle",
                                   "Chinese softshell turtle",
                                   "Chinese softshell turtle (Pelodiscus sinensis)",
                                   "Chinese softshell turtle (Trionyx sinensis)",
                                   "Soft-shell turtle")] = "Turtle"
AqAMR$Species[AqAMR$Species %in% c("Korean rockfish (Sebastes schlegeli)",
                                   "Korean rockfish (Sebaste sschlegelii)")] = "Rock fish"
AqAMR$Species[AqAMR$Species %in% c("Bass",
                                   "Largemouth bass (Micropterus salmoides)",
                                   "Largemouth black bass (Micropterus salmoide)")] = "Freshwater bass"
AqAMR$Species[AqAMR$Species %in% c("Carp and catfish",
                                   "Catfish (Pangasius hypopthalmus) and tilapia (Oreochromis)",
                                   "Freshwater fish",
                                   "Freshwater Fish",
                                   "Indian Carp and Catfish (Clarias spp)",
                                   "Indian carp and tilapia",
                                   "Silver carp (Hypophthalmichthys molitrix), Carassius aumtus, White Amur Bream (Parabramis pekinensis)",
                                   "Striped catfish and red tilapia",
                                   "Tilapia and carp",
                                   "Tilapia, Freshwater fish (Schizothorax prenanti, Schizopygopsis pylzovi)")] = "Mixed freshwater fish"

#species aggregated into "freshwater fish","brackish water fish", "marine fish", "shrimp", "mixed", and "other pooled"
#(according to fishbase.se; diadromous/catadromous/anadromous fish were classified according to where they were sampled)
AqAMR$SpeciesAg[AqAMR$Species %in% c("Mixed freshwater fish",
                                     "Tilapia",
                                     "Carp",
                                     "Trout",
                                     "Catfish",
                                     "Freshwater bass",
                                     "Loach (Misgurnus anguillicaudatus)",
                                     "Loach (Cobitis biwae)",
                                     "Hilsha fish (Tenualosa ilisha)",
                                     "Lenok (Brachymystax lenok)",
                                     "Mandarin fish (Siniperca chuatsi)",
                                     "Mola fish (Amblypharyngodon mola)",
                                     "Trout and mullet",
                                     "Perch (Anabus testudineus)",
                                     "Loach (Lepidocephalicthys guntea)",
                                     "Bream (Achanthobrama marmid)",
                                     "Asian Swamp Eel (Monopterus albus)",
                                     "Snakeskin Gourami (Trichogaster pectoralis)",
                                     "Schizothorax prenanti",
                                     "Ray-finned fish (Schizothorax Prenanti Tchang)",
                                     "Wuchang bream (Megalobrama amblycephala)",
                                     "Taiwan loach fingerlings (Paramisgurnus dabryanus ssp. Taiwan)",
                                     "Northern Pike (Esox lucius)",
                                     "Finless eel",
                                     "Asian swamp eel (Monopterus albus)",
                                     "Hybrid snakehead (Channa argus × Channa maculata)",
                                     "Snakehead (Channa maculata)",
                                     "Snowtrout (Schizothorax dolichonema)"
)] = "Freshwater Fish"

AqAMR$SpeciesAg[AqAMR$Species %in% c("Mullet (Mugil cephalus)",
                                     "Big scale liza (Liza macrolepis)",
                                     "Milkfish (Chanos chanos)",
                                     "Pearlspot (Etroplus suratensis)"
)] = "Brackish Water Fish"

AqAMR$SpeciesAg[AqAMR$Species %in% c("Mixed marine fish",
                                     "Grouper",
                                     "Flounder",
                                     "Seriola",
                                     "Blue mackerel (Scomber australasicus)",
                                     "Cobia (Rachycentron canadum)",
                                     "Yellow Croaker",
                                     "Meagre (Argyrosomus regius)",
                                     "Seabream",
                                     "Salmon",
                                     "Sole",
                                     "Sea bass (Dicentrarchus labrax)",
                                     "Rock fish",
                                     "Sea bass",
                                     "Striped mullet",
                                     "Seaperch",
                                     "Seabass (Dicentrarchus labrax)",
                                     "Sardine (Sardinella longiceps)",
                                     "Barracuda (Sphyranea)",
                                     "Sardine (Sardinella fimbriata)",
                                     "Goatfish (Upeneus)",
                                     "Silver sillago (Sillago sihama)",
                                     "Gerres",
                                     "Anchovy (Stolephorus japonicus)",
                                     "Emperor (Lethrinus)",
                                     "Sardine (Sardinella albella)",
                                     "Red spot emperor (Lethrinus lentjan)",
                                     "Mackerel (Trachurus trachurus)",
                                     "Red Snapper",
                                     "Shad (Tenulosa toli)",
                                     "Croaker (Otolithes cuvieri)",
                                     "Short mackerel (Rastrelliger brachysoma)",
                                     "Turbot",
                                     "Sturgeon",
                                     "Black porgy",
                                     "Silver pomfret (Pampus argenteus)",
                                     "Pufferfish (Takifugu bimaculatus)",
                                     "Red drum (Sciaenops ocellatus)",
                                     "American shad (Alosa sapidissima)",
                                     "Mi-iuy croaker (Miichthys miiuy)",
                                     "Fat grrenling (Hexagrammos otakii)",
                                     "Sablefish (Anoplopoma fimbria)",
                                     "Yellow croaker (Pseudosciaena crocea)",
                                     "Chu's croaker (Nibea coibor)",
                                     "Coral trout (Plectropomus leopardus)",
                                     "Black sea bass (Centropristis striata)"
)] = "Marine Fish"

AqAMR$SpeciesAg[AqAMR$Species %in% c("Shrimp")] = "Shrimp"

AqAMR$SpeciesAg[AqAMR$Species %in% c("Fish",
                                     "Speckled Fish",
                                     "Fresh raw seafood (fish, shrimp, shellfish)",
                                     "Fish (cooked)",
                                     "Sardine (Sardinella), Emperor (Lethrinus), Snapper (Lutjanus), Crab (Portunnus)",
                                     "Ray-finned fish, Asian tropical freshwater fish, Asian carp, snakehead fish, and tilapia",
                                     "Yellowstripe scad (Selaroides leptolepis), Indian mackerel (Rastrelliger kanagurta), black pomfret (Parastromateus niger), catfish (Clarias batrachus), Tilapia (Oreochromis)",
                                     "Fish and shrimp",
                                     "Marine fish, shrimp and gastropod mollusc (Pomfret, mackerel, tuna, ribbon fish, seer fish, croaker, sardine, prawn, shark, ray, cuttle fish, cephalopods)",
                                     "Marine fish, freshwater fish, shrimp, prawn, crab, lobster, cuttlefish, squid",
                                     "Squid and filefish",
                                     "Fish and crustaceans",
                                     "Squid, pollack, filefish, shrimp, anchovy, saury",
                                     "Crab, shrimp, marine fish, squid, cuttlefish, scallop",
                                     "Freshwater (Carp) and Marine (Anchovy_Engraulis encrasicholus, Sardine_Sardina pilchardus) fish",
                                     "Chinese mitten crab (Eriocheir sinensis), Red swamp crawfish (Procambarus clarkii)"
)] = "Mixed"

AqAMR$SpeciesAg[AqAMR$Species %in% c("Crab",
                                     "Abalone",
                                     "Squid",
                                     "Sea cucumber",
                                     "Turtle",
                                     "Chinese giant salamander",
                                     "Sea urchin",
                                     "Frog",
                                     "Giant Salamander"
)] = "Other Pooled"


#convert xy coord to numerics
library(sp)
AqAMR$YCoord = as.numeric(AqAMR$YCoord)
AqAMR$XCoord = as.numeric(AqAMR$XCoord)

##############
#standardizing dates
#############
install.packages("lubridate")
library(lubridate)

AqAMR$StartDate = mdy(AqAMR$StartDate)
AqAMR$EndDate = mdy(AqAMR$EndDate)
elapsed.time = AqAMR[,11] %--% AqAMR[,12]
elapsed.time.days = as.duration(elapsed.time) / ddays(1)
elapsed.time.days.midpoint = elapsed.time.days/2
MidDate = AqAMR[,11] + elapsed.time.days.midpoint
AqAMR = cbind(AqAMR[,1:12], MidDate, AqAMR[,13:34])

#determine median of pubyear-to-mid date interval
#set pub date to mid year
AqAMR$PubDate = paste0(AqAMR$PubDate, "/7/2")
AqAMR$PubDate = ymd(AqAMR$PubDate)

#calculate median of pubyear-to-mid date intervals
interval.pub.mid = AqAMR[,13] %--% AqAMR[,3]
interval.pub.mid.days = as.duration(interval.pub.mid) / ddays(1)
med.pub.to.mid = round(median(interval.pub.mid.days, !is.na(interval.pub.mid.days)))

#add median interval to fill missing mid date NAs
library(dplyr)
MidDatesEstimated = AqAMR$PubDate - med.pub.to.mid
AqAMR$MidDate = if_else(is.na(AqAMR$MidDate), MidDatesEstimated, AqAMR$MidDate)

###Included Records
IncRecTable = NULL

for (i in 1:length(unique(AqAMR$DOI))){
  
  doi = subset(AqAMR, DOI == unique(AqAMR$DOI)[i])
  doiTable = cbind(doi[,c(1:3)][1,])
  
  IncRecTable = rbind(IncRecTable,doiTable)
}
IncRecTable$PubDate = year(IncRecTable$PubDate)
write.csv(IncRecTable, "Included Records.csv")

write.csv(AqAMR, "/Users/danschar/Desktop/AqAMR_Master.csv")
write.xlsx(AqAMR, "/Users/danschar/Desktop/AqAMR_Master.xlsx", sheetName = "AqAMR", 
           col.names = TRUE, row.names = TRUE, append = FALSE)
