# Supplementary material for: Twenty-year trends in antimicrobial resistance from aquaculture and fisheries in Asia
Source: Nat Commun. 2021 Sep 10;12:5384. doi: 10.1038/s41467-021-25655-8 (PMC8433129; doi:10.1038/s41467-021-25655-8)
Supplement: Supplementary file 6 — Supplementary Software [file 41467_2021_25655_MOESM6_ESM.zip › R scripts__NCOMMS-21-08900/4_pretreat_rasters.R]

library(glmnet)
library(gamsel)
library(gstat)
library(raster)
library(sp)
library(dismo)
library(rgdal)
library(rgeos)
library(pROC)
library(sf)
library(osmdata)
library(geosphere)
library(spatialEco)

##Asia extent
World = readOGR("/Users/danschar/Desktop/Maps/Centroids/World/World.shp")
AsiaMap = World[World@data$ISO_A3 %in% c(as.character(unique(AqAMR$ISO3)),"BRN","MAC","TLS","MMR","PRK","IDN",
                                         "MNG","AFG","NPL","LAO","BTN","ISR","JOR","SYR","IRQ","MDV","LKA",
                                         "ARM","AZE","BHR","CYP","GEO","OMN","QAT","PSE","ARE","YEM"),]
#admin 1 levels
World_ad1 = readOGR("/Users/danschar/Desktop/Maps/Centroids/ne_10m_admin_1_states_provinces/ne_10m_admin_1_states_provinces.shp")
AsiaMap_ad1 = World_ad1[World_ad1@data$adm0_a3  %in% c(as.character(unique(AqAMR$ISO3)),"BRN","MAC","TLS","MMR","PRK","IDN",
                                                       "MNG","AFG","NPL","LAO","BTN","ISR","JOR","SYR","IRQ","MDV","LKA",
                                                       "ARM","AZE","BHR","CYP","GEO","OMN","QAT","PSE","ARE","YEM"),]

AsiaMap.tmp = AsiaMap
AsiaMap.tmp@bbox = as.matrix(extent(myRivers_Lakes_AsiaMapV2.tmp2))
AsiaMap.tmp@proj4string = crs(myRivers_Lakes_AsiaMapV2.tmp2)


#Import rasters
#read accessibility to cities
myACC = raster("/Users/danschar/Desktop/Maps/Rasters/2015_accessibility_to_cities_v1.0/2015_accessibility_to_cities_v1.0.tif")

#read GDP
myGDP = raster("/Users/danschar/Desktop/Maps/Rasters/GDP.tif")

#read irrigated land area
myIRG = raster("/Users/danschar/Desktop/Maps/Rasters/gmia_v5_aei_pct.asc")

#read min monthly temp
TMP1 = raster("/Users/danschar/Desktop/Maps/Rasters/wc2.1_2.5m_tmin/wc2.1_2.5m_tmin_01.tif")
TMP2 = raster("/Users/danschar/Desktop/Maps/Rasters/wc2.1_2.5m_tmin/wc2.1_2.5m_tmin_02.tif")
TMP3 = raster("/Users/danschar/Desktop/Maps/Rasters/wc2.1_2.5m_tmin/wc2.1_2.5m_tmin_03.tif")
TMP4 = raster("/Users/danschar/Desktop/Maps/Rasters/wc2.1_2.5m_tmin/wc2.1_2.5m_tmin_04.tif")
TMP5 = raster("/Users/danschar/Desktop/Maps/Rasters/wc2.1_2.5m_tmin/wc2.1_2.5m_tmin_05.tif")
TMP6 = raster("/Users/danschar/Desktop/Maps/Rasters/wc2.1_2.5m_tmin/wc2.1_2.5m_tmin_06.tif")
TMP7 = raster("/Users/danschar/Desktop/Maps/Rasters/wc2.1_2.5m_tmin/wc2.1_2.5m_tmin_07.tif")
TMP8 = raster("/Users/danschar/Desktop/Maps/Rasters/wc2.1_2.5m_tmin/wc2.1_2.5m_tmin_08.tif")
TMP9 = raster("/Users/danschar/Desktop/Maps/Rasters/wc2.1_2.5m_tmin/wc2.1_2.5m_tmin_09.tif")
TMP10 = raster("/Users/danschar/Desktop/Maps/Rasters/wc2.1_2.5m_tmin/wc2.1_2.5m_tmin_10.tif")
TMP11 = raster("/Users/danschar/Desktop/Maps/Rasters/wc2.1_2.5m_tmin/wc2.1_2.5m_tmin_11.tif")
TMP12 = raster("/Users/danschar/Desktop/Maps/Rasters/wc2.1_2.5m_tmin/wc2.1_2.5m_tmin_12.tif")

myTMP = mean(stack(TMP1,TMP2,TMP3,TMP4,TMP5,TMP6,TMP7,TMP8,TMP9,TMP10,TMP11,TMP12),na.rm = T) 

#read livestock P50
myLAMR = raster("/Users/danschar/Desktop/Maps/Rasters/P50_10km_2018.tif")

#read livestock AMU
myLAMU = raster("/Users/danschar/Desktop/Maps/Rasters/tot_L10p.tif")

#read population density
myPOP = raster("/Users/danschar/Desktop/Maps/Rasters/gpw-v4-population-density-rev11_2020_2pt5_min_tif/gpw_v4_population_density_rev11_2020_2pt5_min.tif")

#read marine fish biodiversity richness
myMBR = raster("/Users/danschar/Desktop/Maps/Rasters/FigA1_marine_fish.tif")
myMBR = projectRaster(myMBR, crs = crs(AsiaMap))

#read livestock production systems
Ca = raster("/Users/danschar/Desktop/Maps/Rasters/glps_gleam_61113_10km.tif")
PgInt = raster("/Users/danschar/Desktop/Maps/Rasters/9_PgInt_2010_Da.tif")
PgExt = raster("/Users/danschar/Desktop/Maps/Rasters/8_PgExt_2010_Da.tif")
PgInd = raster("/Users/danschar/Desktop/Maps/Rasters/10_PgInd_2010_Da.tif")
ChInt = raster("/Users/danschar/Desktop/Maps/Rasters/07_ChInt_2010_Da.tif")
ChExt = raster("/Users/danschar/Desktop/Maps/Rasters/06_ChExt_2010_Da.tif")  

#read global cover
myGLC = raster("/Users/danschar/Desktop/Maps/Rasters/GLOBCOVER_L4_200901_200912_V2.3.tif")

#read artisinal fishing
myAF = raster("/Users/danschar/Desktop/Maps/Rasters/raw_2013_artisanal_fishing_mol_20150714095433/artisanal_fishing.tif")
myAF = projectRaster(myAF, crs = crs("+init=epsg:4326"), method = "bilinear")

#read ocean fertilizer plumes
myMFT = raster("/Users/danschar/Desktop/Maps/Rasters/raw_2013_plumes_fert_mol_20150714093914/plumes_fert.tif")
myMFT = projectRaster(myMFT, crs = crs("+init=epsg:4326"), method = "bilinear")

#read demersal low bycatch fishing
myDemFish = raster("/Users/danschar/Desktop/Maps/Rasters/raw_2013_demersal_nondest_low_bycatch_mol_20150714093643/demersal_nondest_low_bycatch.tif")
myDemFish = projectRaster(myDemFish, crs = crs("+init=epsg:4326"), method = "bilinear")

#read sea surface temperature
SST1 = raster("/Users/danschar/Desktop/Maps/Rasters/SST/MYD28M_2019-02-01_rgb_3600x1800.TIFF")
SST2 = raster("/Users/danschar/Desktop/Maps/Rasters/SST/MYD28M_2019-03-01_rgb_3600x1800.TIFF")
SST3 = raster("/Users/danschar/Desktop/Maps/Rasters/SST/MYD28M_2019-04-01_rgb_3600x1800.TIFF")
SST4 = raster("/Users/danschar/Desktop/Maps/Rasters/SST/MYD28M_2019-05-01_rgb_3600x1800.TIFF")
SST5 = raster("/Users/danschar/Desktop/Maps/Rasters/SST/MYD28M_2019-06-01_rgb_3600x1800.TIFF")
SST6 = raster("/Users/danschar/Desktop/Maps/Rasters/SST/MYD28M_2019-07-01_rgb_3600x1800.TIFF")
SST7 = raster("/Users/danschar/Desktop/Maps/Rasters/SST/MYD28M_2019-08-01_rgb_3600x1800.TIFF")
SST8 = raster("/Users/danschar/Desktop/Maps/Rasters/SST/MYD28M_2019-09-01_rgb_3600x1800.TIFF")
SST9 = raster("/Users/danschar/Desktop/Maps/Rasters/SST/MYD28M_2019-10-01_rgb_3600x1800.TIFF")
SST10 = raster("/Users/danschar/Desktop/Maps/Rasters/SST/MYD28M_2019-11-01_rgb_3600x1800.TIFF")
SST11 = raster("/Users/danschar/Desktop/Maps/Rasters/SST/MYD28M_2019-12-01_rgb_3600x1800.TIFF")
SST12 = raster("/Users/danschar/Desktop/Maps/Rasters/SST/MYD28M_2020-01-01_rgb_3600x1800.TIFF")

mySST = mean(stack(SST1,SST2,SST3,SST4,SST5,SST6,SST7,SST8,SST9,SST10,SST11,SST12),na.rm = T) 

#read aqua-modis chlorophyll
CHL1 = raster("/Users/danschar/Desktop/Maps/Rasters/CHL/MY1DMM_CHLORA_2019-01-01_rgb_3600x1800.TIFF")
CHL2 = raster("/Users/danschar/Desktop/Maps/Rasters/CHL/MY1DMM_CHLORA_2019-02-01_rgb_3600x1800.TIFF")
CHL3 = raster("/Users/danschar/Desktop/Maps/Rasters/CHL/MY1DMM_CHLORA_2019-03-01_rgb_3600x1800.TIFF")
CHL4 = raster("/Users/danschar/Desktop/Maps/Rasters/CHL/MY1DMM_CHLORA_2019-04-01_rgb_3600x1800.TIFF")
CHL5 = raster("/Users/danschar/Desktop/Maps/Rasters/CHL/MY1DMM_CHLORA_2019-05-01_rgb_3600x1800.TIFF")
CHL6 = raster("/Users/danschar/Desktop/Maps/Rasters/CHL/MY1DMM_CHLORA_2019-06-01_rgb_3600x1800.TIFF")
CHL7 = raster("/Users/danschar/Desktop/Maps/Rasters/CHL/MY1DMM_CHLORA_2019-07-01_rgb_3600x1800.TIFF")
CHL8 = raster("/Users/danschar/Desktop/Maps/Rasters/CHL/MY1DMM_CHLORA_2019-08-01_rgb_3600x1800.TIFF")
CHL9 = raster("/Users/danschar/Desktop/Maps/Rasters/CHL/MY1DMM_CHLORA_2019-09-01_rgb_3600x1800.TIFF")
CHL10 = raster("/Users/danschar/Desktop/Maps/Rasters/CHL/MY1DMM_CHLORA_2019-10-01_rgb_3600x1800.TIFF")
CHL11 = raster("/Users/danschar/Desktop/Maps/Rasters/CHL/MY1DMM_CHLORA_2019-12-01_rgb_3600x1800.TIFF")
CHL12 = raster("/Users/danschar/Desktop/Maps/Rasters/CHL/MY1DMM_CHLORA_2020-02-01_rgb_3600x1800.TIFF")

myCHL = mean(stack(CHL1,CHL2,CHL3,CHL4,CHL5,CHL6,CHL7,CHL8,CHL9,CHL10,CHL11,CHL12),na.rm = T) 

#read pelagic low bycatch fishing
myPelFish = raster("/Users/danschar/Desktop/Maps/Rasters/raw_2013_pelagic_low_bycatch_mol_20150714093900/pelagic_low_bycatch.tif")
myPelFish = projectRaster(myPelFish, crs = crs("+init=epsg:4326"), method = "bilinear")

#read ocean pollution
myOceanPoll = raster("/Users/danschar/Desktop/Maps/Rasters/myOceanPoll.gri")

#convert P50 to spdf and coerce to raster
xy = ALLXYTable[,c(5,4)]
ALLXYTable.spdf = SpatialPointsDataFrame(coords = xy, data = ALLXYTable,
                                         proj4string = CRS("+proj=longlat +datum=WGS84 +no_defs +ellps=WGS84 +towgs84=0,0,0"))

myAqAMR = rasterize(ALLXYTable.spdf, myLAMU, field = ALLXYTable.spdf$P50)
#xyz = ALLXYTable[,c(5,4,17)]
#myAqAMR.tmp = rasterFromXYZ(xyz, crs = "+proj=longlat +datum=WGS84")

#crop to extent of asia map
myPelFish_AsiaMap = crop(myPelFish, extent(AsiaMap))
myMFT_AsiaMap = crop(myMFT, extent(AsiaMap))
myDemFish_AsiaMap = crop(myDemFish, extent(AsiaMap))
myAF_AsiaMap = crop(myAF, extent(AsiaMap))
mySST_AsiaMap = crop(mySST, extent(AsiaMap))
myCHL_AsiaMap = crop(myCHL, extent(AsiaMap))
myGLC_AsiaMap = crop(myGLC, extent(AsiaMap))
myAqAMR_AsiaMap = crop(myAqAMR, extent(AsiaMap))
myACC_AsiaMap = crop(myACC,extent(AsiaMap))
myGDP_AsiaMap = crop(myGDP,extent(AsiaMap))
myIRG_AsiaMap = crop(myIRG,extent(AsiaMap))
myTMP_AsiaMap = crop(myTMP,extent(AsiaMap))
myAMR_AsiaMap = crop(myLAMR,extent(AsiaMap))
myAMU_AsiaMap = crop(myLAMU,extent(AsiaMap))
myPOP_AsiaMap = crop(myPOP,extent(AsiaMap))
myMBR_AsiaMap = crop(myMBR,extent(AsiaMap))
Ca_AsiaMap = crop(Ca, extent(AsiaMap))
PgInd_AsiaMap = crop(PgInd, extent(AsiaMap))
PgInt_AsiaMap = crop(PgInt, extent(AsiaMap))
PgExt_AsiaMap = crop(PgExt, extent(AsiaMap))
ChInt_AsiaMap = crop(ChInt, extent(AsiaMap))
ChExt_AsiaMap = crop(ChExt, extent(AsiaMap))

# Resample everything for consistency across rasters
use = myAMU_AsiaMap
#disaggregate from .083333 resolution to .0083333 (factor = 10)
use_1km = disaggregate(use, fact=10)

# Define mask
myMask = rasterize(AsiaMap, use, mask = TRUE)
myMask = myMask > -1
crs(myMask) = "+proj=longlat +datum=WGS84 +ellps=WGS84 +towgs84=0,0,0"
writeRaster(myMask, "/Users/danschar/Dropbox/Aqua AMR Asia Mask")
myMask_p = projectRaster(myMask, crs = CRS("+proj=longlat +datum=WGS84"))
myMask_p = resample(myMask_p,use)
crs(myMask_p) = "+proj=longlat +datum=WGS84 +ellps=WGS84 +towgs84=0,0,0"

CentroidsX = xFromCell(use, 1:length(use[]))
CentroidsY = yFromCell(use, 1:length(use[]))

XCoord = YCoord = use

XCoord[] = CentroidsX
YCoord[] = CentroidsY

XCoord = XCoord * myMask_p
YCoord = YCoord * myMask_p

pef = resample(myPelFish_AsiaMap, use)
mft = resample(myMFT_AsiaMap, use)
def = resample(myDemFish_AsiaMap, use)
af = resample(myAF_AsiaMap, use)
sst = resample(mySST_AsiaMap, use)
chl = resample(myCHL_AsiaMap, use)
glc = resample(myGLC_AsiaMap, use, method = 'ngb')
p50 = resample(myAqAMR_AsiaMap, use)
acc = resample(myACC_AsiaMap, use)
gdp = resample(myGDP_AsiaMap, use)
irg = resample(myIRG_AsiaMap, use)
tmp = resample(myTMP_AsiaMap, use)
amr = resample(myAMR_AsiaMap, use)
amu = resample(myAMU_AsiaMap, use)
pop = resample(myPOP_AsiaMap, use)
mbr = resample(myMBR_AsiaMap, use)
XCoord = resample(XCoord, use)
YCoord = resample(YCoord, use)
Ca = resample(Ca_AsiaMap, use)
PgInd = resample(PgInd_AsiaMap, use)
PgInt = resample(PgInt_AsiaMap, use)
PgExt = resample(PgExt_AsiaMap, use)
ChInt = resample(ChInt_AsiaMap, use)
ChExt = resample(ChExt_AsiaMap, use)

# create urban extent mask 
#urb = glc
#urb[][urb[] == 190] = NA
#urb[][is.na(urb[]) == F] = 1

hpop = pop * myMask_p
proj4string(hpop) = CRS("+proj=longlat +datum=WGS84")

# create Log10 rural population density layer
#rhpop = (hpop * urb)
#L1prhpop = log10(rhpop+1)
#proj4string(L1prhpop) = CRS("+proj=longlat +datum=WGS84")

#log transform
L1popl = log10(myOceanPoll+1)
L1ppef = log10(pef+1)
L1pmft = log10(mft+1)
L1pdef = log10(def+1)
L1paf = log10(af+1)
L1psst = log10(sst+1)
L1pchl = log10(chl+1)
L1pp50 = log10(p50+1)
L1pacc = log10(acc+1)
L1pgdp = log10(gdp+1)
L1pirg = log10(irg+1)
L1ptmp = log10(tmp+273.15) #express in Kelvin degree to avoid to creation of zeros
L1pamr = log10(amr+1)
L1pamu = log10(amu+1)
L1ppop = log10(pop+1)
L1pmbr = log10(mbr+1)
L1pCa = log10(Ca+1)
L1pPgInd = log10(PgInd+1)
L1pPgInt = log10(PgInt+1)
L1pPgExt = log10(PgExt+1)
L1pChInt = log10(ChInt+1)
L1pChExt = log10(ChExt+1)

#stack rasters
myRS = stack(L1pmft,L1pdef,L1paf,L1psst,L1pchl,L1pmbr,L1ppef,L1popl)
myRS.nombr = stack(L1pacc,L1pgdp,L1pirg,L1ptmp,L1pamr,L1pamu,L1ppop,
                   L1pCa,L1pPgInd,L1pPgInt,L1pPgExt,L1pChInt,L1pChExt)
proj4string(myRS) = CRS("+proj=longlat +datum=WGS84")
proj4string(myRS.nombr) = CRS("+proj=longlat +datum=WGS84")
names(myRS) = c("mft","def","af","sst","chl","mbr","pef","opl")
names(myRS.nombr) = c("acc","gdp","irg","tmp","tamr","tamu","pop","ca","PgInd","PgInt","PgExt","ChInt","ChExt")

#write raster stack
writeRaster(myRS.nombr, "/Users/danschar/Dropbox/AquaAMR/myRS.nombr", overwrite=T)

#visualize covariates
plot(myRS.nombr, nc = 3, nr = 5, cex.main = 1.2, cex.axis = .8, cex = .8)
#mtext("A", side = 3, line = 4.5, xpd = T, adj = -.18, cex = 1.3)
plot(myRS, nc = 3, nr = 3, cex.main = 1.2, cex.axis = .8, cex = .8)
#mtext("B", side = 3, line = 4.5, xpd = T, adj = -.18, cex = 1.3)

#############
#Define Masks
#############
#FRESHWATER
#FW Option 1: read rivers and lakes from FAO/Global Lakes and Wetlands Database (level 3)
myRivers_Lakes = raster("/Users/danschar/Desktop/Maps/Rasters/GLWD-level3/glwd_3/w001001.adf")
crs(myRivers_Lakes) = "+proj=longlat +datum=WGS84 +ellps=WGS84 +towgs84=0,0,0"
#crop to extent of AsiaMap
myRivers_Lakes_AsiaMap = crop(myRivers_Lakes, AsiaMap)
myRivers_Lakes_AsiaMap = resample(myRivers_Lakes_AsiaMap, use)
crs(myRivers_Lakes_AsiaMap) = "+proj=longlat +datum=WGS84 +ellps=WGS84 +towgs84=0,0,0"

myRivers_Lakes_AsiaMap.tmp1 = myRivers_Lakes_AsiaMap * myMask

#select only lakes
myRivers_Lakes_AsiaMap.tmp1 = myRivers_Lakes_AsiaMap.tmp1 == 1
myRivers_Lakes_AsiaMap.tmp1[myRivers_Lakes_AsiaMap.tmp1 == 0] = NA


#FW Option 2: read rivers and lakes from HydroSHED
myRivers_LakesV2 = raster("/Users/danschar/Desktop/Maps/Rasters/myWaterBodyMask.gri")

myRivers_Lakes_AsiaMapV2 = crop(myRivers_LakesV2, extent(AsiaMap))
myRivers_Lakes_AsiaMapV2 = resample(myRivers_Lakes_AsiaMapV2, use)
crs(myRivers_Lakes_AsiaMapV2) = "+proj=longlat +datum=WGS84 +ellps=WGS84 +towgs84=0,0,0"

myRivers_Lakes_AsiaMapV2 = myRivers_Lakes_AsiaMapV2 * myMask
myRivers_Lakes_AsiaMapV2.tmp = myRivers_Lakes_AsiaMapV2
#myRivers_Lakes_AsiaMapV2.tmp[myRivers_Lakes_AsiaMapV2.tmp == 0] = NA

###### FINAL FW MASK: combine FAO/GLWD lakes with HydroSHEDS rivers and lakes 
myRivers_Lakes_AsiaMapV2.tmp2 = sum(myRivers_Lakes_AsiaMap.tmp1,myRivers_Lakes_AsiaMapV2.tmp, na.rm = T)
myRivers_Lakes_AsiaMapV2.tmp2[myRivers_Lakes_AsiaMapV2.tmp2 == 0] = NA
